# Supplementary material for: Quantification of Adaptive Immune Responses Against Protein-Binding Interfaces in the Streptococcal M1 Protein
Source: Mol Cell Proteomics. 2024 Mar 23;23(5):100753. doi: 10.1016/j.mcpro.2024.100753 (PMC11059317; doi:10.1016/j.mcpro.2024.100753)
Supplement: Supplemental Table S1 [file mmc1.xlsx]

## Sheet: Table1
Total proteins identified after LC-MS/MS analysis at 1 % FDR.
Sheet 2: Human: Affinity-purification (AP) in human
Sheet 3: Human-BALBc: Affinity-purification (AP) in human and mouse plasma; competition experiment
Sheet 4: Surface: Plasma adsorption (PA) in pooled BALB/c mouse plasma and surface shave
Sheet 5: Mouse: Affinity-purification (AP) in human C57BL/J6 mice
DIA data parameters
	Runtime	0 to 80 min	0 to 80 min	0 to 80 min	0 to 80 min	0 to 80 min	0 to 80 min	0 to 80 min	0 to 80 min	0 to 80 min	0 to 80 min	0 to 80 min	0 to 80 min	0 to 80 min	0 to 80 min	0 to 80 min	0 to 80 min	0 to 80 min	0 to 80 min	0 to 80 min	0 to 80 min	0 to 80 min
	Polarity	positive	positive	positive	positive	positive	positive	positive	positive	positive	positive	positive	positive	positive	positive	positive	positive	positive	positive	positive	positive	positive
	In-source CID	0.0 eV	0.0 eV	0.0 eV	0.0 eV	0.0 eV	0.0 eV	0.0 eV	0.0 eV	0.0 eV	0.0 eV	0.0 eV	0.0 eV	0.0 eV	0.0 eV	0.0 eV	0.0 eV	0.0 eV	0.0 eV	0.0 eV	0.0 eV	0.0 eV
	Default charge state	3	3	3	3	3	3	3	3	3	3	3	3	3	3	3	3	3	3	3	3	3
	Microscans	1	1	1	1	1	1	1	1	1	1	1	1	1	1	1	1	1	1	1	1	1
	Resolution	30000	30000	30000	30000	30000	30000	30000	30000	30000	30000	30000	30000	30000	30000	30000	30000	30000	30000	30000	30000	30000
	AGC target	3000000	3000000	3000000	3000000	3000000	3000000	3000000	3000000	3000000	3000000	3000000	3000000	3000000	3000000	3000000	3000000	3000000	3000000	3000000	3000000	3000000
	Maximum IT	50 ms	50 ms	50 ms	50 ms	50 ms	50 ms	50 ms	50 ms	50 ms	50 ms	50 ms	50 ms	50 ms	50 ms	50 ms	50 ms	50 ms	50 ms	50 ms	50 ms	50 ms
	Loop count	2	1	2	1	2	1	1	1	1	1	1	1	1	1	1	1	1	1	1	1	1
	MSX count	1	1	1	1	1	1	1	1	1	1	1	1	1	1	1	1	1	1	1	1	1
	MSX isochronous Its	on	on	on	on	on	on	on	on	on	on	on	on	on	on	on	on	on	on	on	on	on
	Isolation window	26.0 m/z	22.0 m/z	18.0 m/z	19.0 m/z	22.0 m/z	19.0 m/z	15.0 m/z	13.0 m/z	14.0 m/z	17.0 m/z	22.0 m/z	24.0 m/z	26.0 m/z	27.0 m/z	29.0 m/z	30.0 m/z	35.0 m/z	47.0 m/z	66.0 m/z	130.0 m/z	576.5 m/z
	Isolation offset	0.0 m/z	0.0 m/z	0.0 m/z	0.0 m/z	0.0 m/z	0.0 m/z	0.0 m/z	0.0 m/z	0.0 m/z	0.0 m/z	0.0 m/z	0.0 m/z	0.0 m/z	0.0 m/z	0.0 m/z	0.0 m/z	0.0 m/z	0.0 m/z	0.0 m/z	0.0 m/z	0.0 m/z
	Fixed first mass	140.0 m/z	140.0 m/z	140.0 m/z	140.0 m/z	140.0 m/z	140.0 m/z	140.0 m/z	140.0 m/z	140.0 m/z	140.0 m/z	140.0 m/z	140.0 m/z	140.0 m/z	140.0 m/z	140.0 m/z	140.0 m/z	140.0 m/z	140.0 m/z	140.0 m/z	140.0 m/z	140.0 m/z
	(N)CE/ stepped (N)CE	nce: 27	nce: 27	nce: 27	nce: 27	nce: 27	nce: 27	nce: 27	nce: 27	nce: 27	nce: 27	nce: 27	nce: 27	nce: 27	nce: 27	nce: 27	nce: 27	nce: 27	nce: 27	nce: 27	nce: 27	nce: 27
	Spectrum data type	profile	profile	profile	profile	profile	profile	profile	profile	profile	profile	profile	profile	profile	profile	profile	profile	profile	profile	profile	profile	profile

## Sheet: Human
	sfGFP control (Ctrl): 100µl of humna blood plasma with 10 µg of sfFGP protein									samples with M1 protein (M1): 100µl of humna blood plasma with 10 µg of M1 protein
	replicate 1	replicate 2	replicate 3	replicate 4	replicate 5	replicate 6	replicate 7	replicate 8	replicate 9	replicate 1	replicate 2	replicate 3	replicate 4	replicate 5	replicate 6	replicate 7	replicate 8	replicate 9
	eva_m1807_042	eva_m1807_043	eva_m1807_044	eva_m1807_046	eva_m1807_047	eva_m1807_048	eva_m1807_050	eva_m1807_051	eva_m1807_052	eva_m1807_071	eva_m1807_072	eva_m1807_073	eva_m1807_075	eva_m1807_076	eva_m1807_077	eva_m1807_079	eva_m1807_080	eva_m1807_081	index	k02	k03	k04	k05	k10	k15	k20	k30	k40	k50	Unique peptide sequences (pep)	Peptidoforms (Peptide)	pg_pvalue	Protein	proteindesc	sk	y1	y2
1	2.97224e+06	5.73924e+06	5.68871e+06	2.1652e+06	1.79036e+06	7.6453e+06	4.99299e+06	4.09531e+06	9.60117e+06	29986936	26697370	48587290	20162452	24681390	16694598	38275930	43642450	17775460	0	1	1	0	3	3	1	4	26	9	17	3	3	0	sp|P02747|C1QC_HUMAN	ddb000000378 sp|P02747|C1QC_HUMAN|Complement C1q subcomponent subunit C OS=Homo sapiens GN=C1QC PE=1 SV=3	ddb000000378	52.8759	-98.0443
2	1.31384e+06	2.98118e+06	548843	1.3347e+06	1.06822e+06	1.20757e+06	1.82068e+06	928670	1.08108e+06	17527760	12595820	35361750	11108470	11465100	12071670	17189590	29431680	9958410	1	1	1	2	1	6	3	10	21	2	10	3	3	5.72795e-151	sp|P02746|C1QB_HUMAN	ddb000000379 sp|P02746|C1QB_HUMAN|Complement C1q subcomponent subunit B OS=Homo sapiens GN=C1QB PE=1 SV=3	ddb000000379	145.821	-31.6975
3	1.26743e+06	2.45308e+06	1.38518e+06	1.46663e+06	971561	1.1542e+06	1.32935e+06	1.29245e+06	1.35225e+06	6.46006e+06	7.88661e+06	1.63845e+07	4.58652e+06	7.74354e+06	7.98082e+06	9.73522e+06	7.89154e+06	4.86556e+06	2	1	2	2	1	0	11	1	15	30	45	5	5	3.48512e-106	sp|O75636|FCN3_HUMAN	ddb000000488 sp|O75636|FCN3_HUMAN|Ficolin-3 OS=Homo sapiens GN=FCN3 PE=1 SV=2	ddb000000488	100.759	42.6249
6	1.15508e+06	2.37402e+06	730109	977038	1.63099e+06	1.32433e+06	1.36719e+06	540732	1.43656e+06	5.69772e+06	2.38069e+06	8186300	1.94514e+06	2.34327e+06	6179860	2.84649e+06	3145870	3.07561e+06	5	1	1	0	3	3	1	4	7	5	39	3	3	3.29932e-104	sp|Q16610|ECM1_HUMAN	ddb000001464 sp|Q16610|ECM1_HUMAN|Extracellular matrix protein 1 OS=Homo sapiens GN=ECM1 PE=1 SV=2	ddb000001464	34.5965	-137.819
9	1.55628e+07	1.31176e+07	1.46609e+07	1.08258e+07	1.19964e+07	8.33585e+06	1.14134e+07	1.32895e+07	1.86061e+07	2.524e+07	5.34814e+07	6.4148e+07	2.17974e+07	40020689	1.68722e+07	47392456	2.90363e+07	3.31589e+07	8	0	0	3	3	9	9	13	18	12	16	8	8	6.53115e-200	1/ddb000001770	ddb000001770 sp|O43866|CD5L_HUMAN|CD5 antigen-like OS=Homo sapiens GN=CD5L PE=1 SV=1	ddb000001770	-134.413	-135.75
12	9.21403e+06	1.78752e+07	6.53731e+06	7.73343e+06	8.10039e+06	9.52086e+06	7.52276e+06	1.04434e+07	9.01573e+06	3.46975e+07	4.17118e+06	7.42756e+07	3.76186e+06	2.84063e+06	2.32401e+07	3.93311e+06	4.81642e+06	3.73563e+06	11	1	1	0	3	3	1	9	26	19	39	9	13	1.07966e-156	sp|P01008|ANT3_HUMAN	ddb000002009 sp|P01008|ANT3_HUMAN|Antithrombin-III OS=Homo sapiens GN=SERPINC1 PE=1 SV=1	ddb000002009	-1.98013	-122.846
14	5.11249e+06	3.02636e+06	2.02993e+06	6.20843e+06	3.31408e+06	1.39906e+07	2.04384e+06	2.2123e+06	1.53514e+06	4.34628e+06	1.22263e+07	9.61082e+06	1.7859e+06	3.44277e+06	7.43975e+06	4.51227e+06	4.14623e+06	2.27965e+06	13	1	1	2	1	0	3	14	21	22	48	6	8	5.37689e-80	sp|Q92954|PRG4_HUMAN	ddb000002110 sp|Q92954|PRG4_HUMAN|Proteoglycan 4 OS=Homo sapiens GN=PRG4 PE=1 SV=2	ddb000002110	85.8099	-17.0301
16	213160	33293.8	136025	164393	2165300	150231	204391	380405	460025	681676	196413	300983	38867.3	58606.5	98731.7	121798	251359	191588	15	0	0	3	0	5	2	15	25	18	0	3	3	1.18655e-13	sp|Q13835|PKP1_HUMAN	ddb000002168 sp|Q13835|PKP1_HUMAN|Plakophilin-1 OS=Homo sapiens GN=PKP1 PE=1 SV=2	ddb000002168	-102.604	30.6562
19	1.61014e+07	1.92133e+07	1.17325e+07	1.98353e+07	1.40419e+07	3.36168e+07	1.28172e+07	1.123e+07	1.43734e+07	5.97282e+07	1.35192e+08	2.28439e+08	3.42802e+07	3.55681e+07	5.49879e+07	1.11698e+08	123795776	3.51074e+07	18	1	1	0	3	1	7	2	11	39	41	12	13	0	sp|P04003|C4BPA_HUMAN	ddb000002283 sp|P04003|C4BPA_HUMAN|C4b-binding protein alpha chain OS=Homo sapiens GN=C4BPA PE=1 SV=2	ddb000002283	24.2487	-43.5656
20	1.89028e+06	4.19516e+06	1.94395e+06	4.10336e+06	2.7596e+06	1.49216e+06	5.10721e+06	3.8595e+06	742135	4.39404e+06	838561	9.18149e+06	251163	415092	726494	897071	833983	775665	19	0	2	1	2	4	0	19	12	21	38	4	4	2.15124e-59	sp|P01019|ANGT_HUMAN	ddb000002480 sp|P01019|ANGT_HUMAN|Angiotensinogen OS=Homo sapiens GN=AGT PE=1 SV=1	ddb000002480	20.3231	69.7742
23	7.56311e+06	1.40581e+07	6.9654e+06	9.50281e+06	4.96732e+06	2.29274e+07	6.18048e+06	6.92609e+06	6.70738e+06	2.52229e+07	1.56215e+07	6.06312e+07	1.66749e+06	1.69346e+06	8.20631e+06	5.26047e+06	5.49629e+06	3.71957e+06	22	1	2	1	0	0	7	19	4	3	33	12	12	4.45125e-175	sp|P19823|ITIH2_HUMAN	ddb000002690 sp|P19823|ITIH2_HUMAN|Inter-alpha-trypsin inhibitor heavy chain H2 OS=Homo sapiens GN=ITIH2 PE=1 SV=2	ddb000002690	28.4432	20.8957
29	3.66903e+07	2.83621e+08	1.45892e+07	4.15834e+07	3.38456e+07	1.95308e+07	2.26542e+07	1.68242e+07	1.85659e+07	4.67102e+08	2.61505e+07	978969050	2.87149e+07	1.34562e+07	4.96221e+08	4.07019e+07	2.20659e+07	2.85402e+07	28	1	1	0	3	9	14	9	9	19	2	12	14	3.91235e-249	1/ddb000003985	ddb000003985 sp|P02790|HEMO_HUMAN|Hemopexin OS=Homo sapiens GN=HPX PE=1 SV=2	ddb000003985	-38.4645	-91.3065
31	1.51269e+06	10612878	947864	2.32134e+06	1.36173e+06	1.59704e+06	1.12398e+06	1.03899e+06	965968	1.45721e+07	6.03172e+06	4.1942e+07	3.88611e+06	2.67277e+06	1.61636e+07	6.16678e+06	6.33172e+06	3.24905e+06	30	1	1	0	3	1	7	2	11	15	1	6	6	1.65599e-140	sp|P05155|IC1_HUMAN	ddb000004411 sp|P05155|IC1_HUMAN|Plasma protease C1 inhibitor OS=Homo sapiens GN=SERPING1 PE=1 SV=2	ddb000004411	24.2278	-26.8313
32	1.26668e+07	1.45373e+07	1.27938e+06	6.90069e+07	1.16824e+07	2.54542e+06	2.64847e+06	1.95502e+06	3.46211e+07	6.2216e+06	2.02604e+06	3.00489e+06	505582	985831	1.44294e+06	1.38008e+06	1.46738e+06	1.24013e+06	31	0	0	3	0	9	4	15	13	0	11	5	5	4.33503e-256	sp|Q01469|FABP5_HUMAN	ddb000004459 sp|Q01469|FABP5_HUMAN|Fatty acid-binding protein, epidermal OS=Homo sapiens GN=FABP5 PE=1 SV=3	ddb000004459	-64.1321	-44.5102
35	8.8547e+07	2.32433e+08	6.42749e+07	1.07532e+08	4.60424e+07	6.98334e+07	1.50564e+08	7.40879e+07	7.71563e+07	1.08149e+08	5.88912e+07	5.39796e+08	7.5071e+07	3.58364e+07	3.1646e+08	5.1266e+07	1.18371e+08	6.60136e+07	34	1	1	0	3	3	3	4	26	9	17	11	12	0	sp|P02647|APOA1_HUMAN	ddb000005182 sp|P02647|APOA1_HUMAN|Apolipoprotein A-I OS=Homo sapiens GN=APOA1 PE=1 SV=1	ddb000005182	45.0658	-70.004
37	4.31047e+06	2.82461e+06	2.84803e+06	5.24712e+06	2.76845e+06	9.19625e+06	4.09966e+06	3.25987e+06	2.45833e+06	2.82566e+06	8.65399e+06	4.74836e+06	1.1594e+06	1.57749e+06	4.11771e+06	3.53929e+06	5.46258e+06	1.4426e+06	36	1	1	2	1	6	3	10	2	28	30	12	12	6.56172e-111	sp|P04275|VWF_HUMAN	ddb000005470 sp|P04275|VWF_HUMAN|von Willebrand factor OS=Homo sapiens GN=VWF PE=1 SV=4	ddb000005470	124.204	-83.0468
38	1.19146e+06	623632	507920	1.90905e+06	4.11813e+06	1.65788e+06	587407	830928	3849124	2.67832e+06	2.67691e+06	743148	164098	630826	529346	786652	561435	508350	37	1	2	2	1	0	11	1	15	30	45	3	3	8.77287e-105	sp|P04406|G3P_HUMAN	ddb000005485 sp|P04406|G3P_HUMAN|Glyceraldehyde-3-phosphate dehydrogenase OS=Homo sapiens GN=GAPDH PE=1 SV=3	ddb000005485	119.483	47.8836
42	6.59189e+08	1.62336e+08	2.52893e+08	6.05971e+08	2.95497e+09	6.85928e+08	1.44803e+08	4.38517e+08	1.31311e+09	2.06545e+09	1265104120	7.02858e+08	1.98994e+08	5.27199e+08	5.47835e+08	4.90522e+08	6.42987e+08	1262268520	41	1	1	0	3	1	7	2	26	9	41	11	11	0	5/ddb000385751/ddb000385792/ddb000385810/ddb000385840/ddb000385731	ddb000005971 sp|P04264|K2C1_HUMAN|Keratin, type II cytoskeletal 1 OS=Homo sapiens GN=KRT1 PE=1 SV=6	ddb000005971	18.9426	-58.9692
48	2.27691e+07	1.71523e+08	1.02928e+07	3.05504e+07	2.06648e+07	1.98099e+07	1.52721e+07	1.39215e+07	1.11883e+07	2.74017e+08	3.64085e+07	5.87605e+08	2.21755e+07	1.85715e+07	4.41718e+08	3.96243e+07	2.7858e+07	2.40758e+07	47	1	1	0	3	9	14	9	9	38	2	13	17	6.52166652510445e-322	sp|P01009|A1AT_HUMAN	ddb000008021 sp|P01009|A1AT_HUMAN|Alpha-1-antitrypsin OS=Homo sapiens GN=SERPINA1 PE=1 SV=3	ddb000008021	-43.1391	-80.1941
49	229727	1.24248e+06	173518	583756	1.00109e+06	1.39134e+06	1.0077e+06	222466	396155	1.78038e+06	888578	4.35987e+06	299223	256072	424649	746930	226518	447022	48	0	0	1	0	5	13	7	12	36	12	4	5	1.57793e-87	sp|P29622|KAIN_HUMAN	ddb000008027 sp|P29622|KAIN_HUMAN|Kallistatin OS=Homo sapiens GN=SERPINA4 PE=1 SV=3	ddb000008027	-43.683	55.912
50	8.22976e+07	3.17481e+08	5.50279e+07	7.96607e+07	8.09813e+07	6.72773e+07	6.25346e+07	5.11338e+07	7.42578e+07	1003592623	4.45923e+08	1.41482e+09	3.72162e+08	4.75446e+08	7.38712e+08	6.41871e+08	5.6583e+08	4.12049e+08	49	1	1	0	3	1	14	9	17	38	15	6	10	0	sp|P01857|IGHG1_HUMAN	ddb000008187 sp|P01861|IGHG4_HUMAN|Immunoglobulin heavy constant gamma 4 OS=Homo sapiens GN=IGHG4 PE=1 SV=1	ddb000008187	-9.34893	-70.2314
51	298867	1.33647e+06	217834	387208	417349	641552	283893	186110	260449	2.82556e+06	1.22051e+06	5892832	663282	595312	2.46918e+06	948055	922950	655978	50	0	0	3	0	5	13	18	6	35	47	5	5	6.02668e-29	sp|P35858|ALS_HUMAN	ddb000009090 sp|P35858|ALS_HUMAN|Insulin-like growth factor-binding protein complex acid labile subunit OS=Homo sapiens GN=IGFALS PE=1 SV=1	ddb000009090	-98.7986	72.318
54	2.41534e+06	3.31379e+06	2.30772e+06	1.97343e+06	2.6972e+06	2.85436e+06	4.0404e+06	2.26651e+06	2.70285e+06	5.89343e+06	3.0228e+06	14510700	1.07104e+06	1.78457e+06	2.51255e+06	3381098	3.64908e+06	2.85394e+06	53	1	1	0	3	1	7	2	1	39	19	3	3	1.64481e-60	sp|P08697|A2AP_HUMAN	ddb000010147 sp|P08697|A2AP_HUMAN|Alpha-2-antiplasmin OS=Homo sapiens GN=SERPINF2 PE=1 SV=3	ddb000010147	-7.99962	-30.356
55	2.81317e+06	3.63963e+06	1.88125e+06	841367	1.59232e+06	1.97238e+06	3.81099e+06	1.39936e+06	1.42574e+06	4.14605e+06	488024	10626360	510996	393665	5.05038e+06	503683	602045	550906	54	0	0	3	0	5	2	0	27	18	37	4	4	5.77929e-54	sp|P36955|PEDF_HUMAN	ddb000010148 sp|P36955|PEDF_HUMAN|Pigment epithelium-derived factor OS=Homo sapiens GN=SERPINF1 PE=1 SV=4	ddb000010148	-133.487	31.6742
56	3.81646e+07	5.62697e+07	2.86047e+07	5.27329e+07	3.74103e+07	7.81856e+07	5.25403e+07	3.26406e+07	3.42868e+07	1.05524e+08	98248680	2.21071e+08	5.07695e+07	5.24715e+07	1.1471e+08	9.06868e+07	1.20119e+08	5.6012e+07	55	1	2	1	1	0	7	19	4	3	33	6	8	0	1/ddb000010553	ddb000010553 sp|P04004|VTNC_HUMAN|Vitronectin OS=Homo sapiens GN=VTN PE=1 SV=1	ddb000010553	43.2582	21.638
57	175092232	4.17668e+07	5.26057e+07	1.20031e+08	1.32096e+08	1.6156e+08	4.57518e+07	8.16628e+07	1.61356e+08	1.69713e+08	1.84091e+08	1.06669e+08	2.98284e+07	7.88976e+07	9.26004e+07	7.79124e+07	1.09933e+08	2.42347e+08	56	0	2	1	2	4	0	12	24	13	23	12	13	0	3/ddb000385704/ddb000385728/ddb000385791	ddb000010798 sp|P13645|K1C10_HUMAN|Keratin, type I cytoskeletal 10 OS=Homo sapiens GN=KRT10 PE=1 SV=6	ddb000010798	78.7508	125.937
60	9.92978e+07	3.47742e+07	5.05127e+07	1.15134e+08	6.90435e+08	1.26402e+08	2.76804e+07	8.85441e+07	1.73962e+08	3.17194e+08	2.69647e+08	9.3679e+07	3.94098e+07	98584708	8.64596e+07	93837116	9.62143e+07	183898420	59	1	2	1	2	0	11	19	4	30	40	10	10	0	sp|P35527|K1C9_HUMAN	ddb000010839 sp|P35527|K1C9_HUMAN|Keratin, type I cytoskeletal 9 OS=Homo sapiens GN=KRT9 PE=1 SV=3	ddb000010839	63.9085	50.5994
61	1.35847e+06	297422	282276	422658	14978487	835158	228936	447139	4.50636e+06	3.72059e+06	1.24344e+06	968246	206072	379742	812501	543627	470150	741182	60	0	0	3	0	5	4	15	25	14	0	10	10	4.83781e-174	sp|P14923|PLAK_HUMAN	ddb000010849 sp|P14923|PLAK_HUMAN|Junction plakoglobin OS=Homo sapiens GN=JUP PE=1 SV=3	ddb000010849	-80.2397	22.5089
62	3.01066e+07	5.56871e+07	2.93316e+07	2.98115e+07	4.18449e+07	3.48584e+07	5.52888e+07	1.1429e+07	3.58755e+07	1.10409e+08	3.77105e+07	1.93377e+08	4.40797e+07	5.51094e+07	1.1912e+08	5.23738e+07	2.36268e+07	4.02666e+07	61	1	1	0	3	3	1	4	2	28	17	8	10	0	1/ddb000011286	ddb000011286 sp|P02749|APOH_HUMAN|Beta-2-glycoprotein 1 OS=Homo sapiens GN=APOH PE=1 SV=3	ddb000011286	80.7502	-105.456
63	3.13629e+06	4.44213e+06	3.63494e+06	2.58517e+06	2.40982e+06	2.51732e+06	3.86272e+06	2.30265e+06	3.89071e+06	1.05289e+07	9.49901e+06	30712200	5.5349e+06	6.9892e+06	1.19539e+07	8.0444e+06	1.04665e+07	8.63834e+06	62	1	1	0	3	1	7	14	11	15	1	6	8	6.62521e-181	sp|Q08380|LG3BP_HUMAN	ddb000011485 sp|Q08380|LG3BP_HUMAN|Galectin-3-binding protein OS=Homo sapiens GN=LGALS3BP PE=1 SV=1	ddb000011485	33.7032	-17.3673
64	790262	119294	358217	799702	3468778	779299	205601	549360	2.28386e+06	3.34502e+06	2.81057e+06	458577	460097	1.43699e+06	973347	1.21384e+06	1.01739e+06	2.90473e+06	63	1	2	2	1	0	11	1	4	30	13	3	3	1.13263e-108	1/ddb000011751	ddb000011751 sp|Q08554|DSC1_HUMAN|Desmocollin-1 OS=Homo sapiens GN=DSC1 PE=1 SV=2	ddb000011751	83.0341	52.9805
65	1.51098e+07	9.27183e+06	9.85113e+06	1.17404e+07	1.98881e+07	1.24679e+07	1.50826e+07	1.17007e+07	1.94301e+07	8.47732e+06	3.9422e+06	4.78164e+06	685493	1.87806e+06	1.98182e+06	2.23247e+06	2.70927e+06	5.67242e+06	64	0	0	3	4	9	9	13	18	32	28	6	6	1.62949e-268	sp|Q02413|DSG1_HUMAN	ddb000011752 sp|Q02413|DSG1_HUMAN|Desmoglein-1 OS=Homo sapiens GN=DSG1 PE=1 SV=2	ddb000011752	-221.663	-176.577
66	6.43406e+06	4.68094e+07	3.49437e+06	9.71981e+06	5.46844e+06	7.12515e+06	6.39833e+06	4.71556e+06	3.71247e+06	60045800	6.2187e+06	143727330	5.52681e+06	3.82075e+06	139965120	7.14942e+06	8.98577e+06	6.46239e+06	65	1	1	0	3	1	14	2	17	39	41	3	4	0	sp|P02766|TTHY_HUMAN	ddb000011756 sp|P02766|TTHY_HUMAN|Transthyretin OS=Homo sapiens GN=TTR PE=1 SV=1	ddb000011756	5.84118	-63.4643
68	236656	967684	147490	160079	148414	193550	151518	269856	244305	1645980	76805	4413050	26224.3	10041	2096814	110331	13067	47894.6	67	0	0	0	0	1	4	15	1	7	11	3	3	4.64502e-41	sp|P02750|A2GL_HUMAN	ddb000012187 sp|P02750|A2GL_HUMAN|Leucine-rich alpha-2-glycoprotein OS=Homo sapiens GN=LRG1 PE=1 SV=2	ddb000012187	-49.458	-29.8182
71	3.0629e+06	1.98778e+06	947641	2.59045e+06	12287060	3.15932e+06	1.03103e+06	871172	2.46604e+07	1.1681e+06	371843	2.34878e+06	117619	232072	2.31088e+06	484147	544363	450300	70	0	0	3	0	9	4	15	13	0	31	3	3	5.78601e-30	sp|P47929|LEG7_HUMAN	ddb000012952 sp|P47929|LEG7_HUMAN|Galectin-7 OS=Homo sapiens GN=LGALS7 PE=1 SV=2	ddb000012952	-98.4325	-39.397
72	5.38349e+07	4.49606e+07	4.63819e+07	1.12834e+08	4.63491e+07	1.00794e+08	3.91801e+07	5.34506e+07	3.09524e+07	3.02751e+07	1.08224e+08	6.37193e+07	2.10277e+07	2.93224e+07	4.70505e+07	2.96438e+07	4.6361e+07	2.50357e+07	71	1	1	0	3	3	3	4	2	9	17	14	16	0	sp|P02649|APOE_HUMAN	ddb000013190 sp|P02649|APOE_HUMAN|Apolipoprotein E OS=Homo sapiens GN=APOE PE=1 SV=1	ddb000013190	60.8806	-74.5775
74	2.18192e+08	1.25193e+08	1.42324e+08	4.93406e+08	1.4908e+08	2.70135e+08	9.51796e+07	2.36997e+08	9.39731e+07	1.33142e+08	2.87864e+08	2.76674e+08	4.76749e+07	6.39845e+07	2.92329e+08	1.52669e+08	1.57598e+08	9.783e+07	73	1	1	0	3	3	1	4	26	5	39	81	91	0	sp|P04114|APOB_HUMAN	ddb000013917 sp|P04114|APOB_HUMAN|Apolipoprotein B-100 OS=Homo sapiens GN=APOB PE=1 SV=2	ddb000013917	18.8181	-120.726
78	81843.5	220669	0	40740.2	170725	46311.3	10912	704.746	344533	41088.7	218212	165378	75388.8	5652915	37503.2	89131.7	197352	35715.8	77	0	2	1	2	4	0	12	24	13	3	4	4	3.79925e-10	sp|P04279|SEMG1_HUMAN	ddb000016090 sp|P04279|SEMG1_HUMAN|Semenogelin-1 OS=Homo sapiens GN=SEMG1 PE=1 SV=2	ddb000016090	47.3976	98.263
80	1.72763e+06	4.0324e+06	1.31704e+06	2.5523e+06	1.68219e+06	1.39749e+07	1.27125e+06	1.85983e+06	1.18891e+06	6.06912e+06	10623099	1.41167e+07	890189	713070	2.5465e+06	1.5185e+06	1.35693e+06	1.38654e+06	79	1	1	2	1	0	11	1	21	22	10	7	8	2.53895e-89	sp|P05546|HEP2_HUMAN	ddb000016891 sp|P05546|HEP2_HUMAN|Heparin cofactor 2 OS=Homo sapiens GN=SERPIND1 PE=1 SV=3	ddb000016891	97.2805	13.4422
85	565267	483231	459151	417971	643880	617628	561843	589382	483812	1.80717e+06	2.21067e+06	2.06699e+06	1.60131e+06	1.53363e+06	3.48935e+06	1.27358e+06	1.98248e+06	1.3076e+06	84	0	0	3	0	5	13	18	6	35	47	5	5	7.84868e-113	sp|P02788|TRFL_HUMAN	ddb000017809 sp|P02788|TRFL_HUMAN|Lactotransferrin OS=Homo sapiens GN=LTF PE=1 SV=6	ddb000017809	-101.696	101.921
86	1.54549e+06	4.50493e+06	1.10732e+06	2.05498e+06	1.87508e+06	3.15191e+06	1.37412e+06	1.66139e+06	1.39111e+06	7.02823e+06	3.06643e+06	1.92072e+07	465071	600449	1.9637e+06	1.95098e+06	1.11445e+06	1.1558e+06	85	1	1	2	1	0	3	10	21	2	10	7	8	1.86922e-95	sp|P19827|ITIH1_HUMAN	ddb000018030 sp|P19827|ITIH1_HUMAN|Inter-alpha-trypsin inhibitor heavy chain H1 OS=Homo sapiens GN=ITIH1 PE=1 SV=3	ddb000018030	120.903	-9.86685
87	3.41588e+07	3.7774e+07	2.58818e+07	3.61034e+07	3.29072e+07	3.9821e+07	5.08037e+07	2.03239e+07	3.67883e+07	6.82757e+07	6.15169e+07	1.6607e+08	2.99576e+07	5.04671e+07	2.96304e+07	9.73097e+07	6.86579e+07	6.22575e+07	86	1	1	0	0	1	7	2	11	15	19	20	24	0	sp|Q14624|ITIH4_HUMAN	ddb000018032 sp|Q14624|ITIH4_HUMAN|Inter-alpha-trypsin inhibitor heavy chain H4 OS=Homo sapiens GN=ITIH4 PE=1 SV=4	ddb000018032	7.62133	-0.1157
89	2.1527e+06	3.24812e+06	1.57447e+06	2.30094e+06	2.51047e+06	3.89556e+06	3.09569e+06	1.92018e+06	1.92623e+06	6.89711e+06	1.07616e+07	2.04436e+07	3.17799e+06	3.89666e+06	5.13775e+06	1.03254e+07	1.36948e+07	4.32696e+06	88	0	0	3	0	5	4	15	13	34	26	3	3	7.80605e-71	sp|P07225|PROS_HUMAN	ddb000018160 sp|P07225|PROS_HUMAN|Vitamin K-dependent protein S OS=Homo sapiens GN=PROS1 PE=1 SV=1	ddb000018160	-99.3829	-12.1985
91	4.98882e+07	4.44671e+08	2.50489e+07	7.61439e+07	4.10307e+07	2.11908e+07	1.53266e+07	3.1793e+07	2.68903e+07	8.08869e+08	7.58305e+07	1.66055e+09	8.38212e+07	3.79117e+07	8.99089e+08	1.16714e+08	3.18625e+07	6.70965e+07	90	0	0	3	0	5	4	15	25	34	26	26	33	0	sp|P02787|TRFE_HUMAN	ddb000018463 sp|P02787|TRFE_HUMAN|Serotransferrin OS=Homo sapiens GN=TF PE=1 SV=3	ddb000018463	-94.7618	12.3162
92	5.44823e+06	1.29022e+07	6.59376e+06	5.21449e+06	7.91157e+06	6.06248e+06	8.53586e+06	8.99786e+06	8.92827e+06	1.76516e+07	6.68312e+06	3.21322e+07	5.92371e+06	5.16348e+06	1.51906e+07	9.28953e+06	9.701e+06	6.45812e+06	91	1	1	0	0	1	7	14	11	15	1	8	9	0	sp|P04196|HRG_HUMAN	ddb000018798 sp|P04196|HRG_HUMAN|Histidine-rich glycoprotein OS=Homo sapiens GN=HRG PE=1 SV=1	ddb000018798	25.0716	-1.44633
93	1.58493e+07	4.02261e+07	1.38564e+07	1.32299e+07	2.15517e+07	2.14491e+07	2.32142e+07	1.05457e+07	1.37637e+07	6.03589e+07	3.36026e+07	1.51151e+08	2.32297e+07	1.99416e+07	3.96582e+07	3.58354e+07	3.68946e+07	2.52285e+07	92	1	1	0	3	3	1	4	26	9	41	10	12	1.53573e-286	sp|P01042|KNG1_HUMAN	ddb000018800 sp|P01042|KNG1_HUMAN|Kininogen-1 OS=Homo sapiens GN=KNG1 PE=1 SV=2	ddb000018800	31.24	-75.0008
95	1.03422e+07	1.16294e+07	5.4656e+06	1.01998e+07	1.11387e+07	8.56566e+06	9.84956e+06	6.41841e+06	6.01724e+06	2.72461e+07	2.66861e+07	4.75973e+07	1.84792e+07	24170690	2.26335e+07	33738410	3.50631e+07	26705250	94	1	1	0	3	1	7	14	11	15	1	3	4	7.65276e-290	1/ddb000019267	ddb000019267 sp|P01591|IGJ_HUMAN|Immunoglobulin J chain OS=Homo sapiens GN=JCHAIN PE=1 SV=4	ddb000019267	37.6612	-37.3685
96	4.06967e+08	4.66795e+09	2.88508e+08	6.50863e+08	4.5366e+08	3.03705e+08	2.6307e+08	2.21645e+08	2.02665e+08	5.20912e+09	1.36975e+09	1.29309e+10	1.55983e+09	1.52955e+09	8.63429e+09	1.43255e+09	1.35038e+09	1.26751e+09	95	1	1	2	1	0	7	14	11	22	48	26	36	0	1/ddb000019284	ddb000019284 sp|P02768|ALBU_HUMAN|Serum albumin OS=Homo sapiens GN=ALB PE=1 SV=2	ddb000019284	59.4596	-17.0245
98	1.36208e+08	1.9746e+08	1.02767e+08	1.80779e+08	1.49024e+08	2.44555e+08	1.53989e+08	9.14931e+07	1.2638e+08	1.35671e+09	2.30411e+09	4557146250	1.14785e+09	1.66756e+09	1.6408e+09	2.32558e+09	4127048520	1.37978e+09	97	0	2	1	2	4	0	12	24	33	36	23	32	0	sp|P02675|FIBB_HUMAN	ddb000019710 sp|P02675|FIBB_HUMAN|Fibrinogen beta chain OS=Homo sapiens GN=FGB PE=1 SV=2	ddb000019710	41.521	150.58
99	6.24053e+07	8.25924e+07	5.35192e+07	7.90884e+07	5.96715e+07	1.02591e+08	7.64243e+07	4.01298e+07	5.78911e+07	6.58009e+08	1.6941e+09	2.16527e+09	7.99258e+08	1.15235e+09	7.54054e+08	1.51789e+09	2.44759e+09	8.90865e+08	98	0	0	0	3	1	14	2	17	38	15	16	23	0	sp|P02671|FIBA_HUMAN	ddb000019711 sp|P02671|FIBA_HUMAN|Fibrinogen alpha chain OS=Homo sapiens GN=FGA PE=1 SV=2	ddb000019711	-40.2937	-46.8955
100	1.24062e+08	1.81899e+08	9.29096e+07	1.39649e+08	1.26151e+08	2.26354e+08	1.85809e+08	7.84705e+07	1.30961e+08	1.49981e+09	2.39445e+09	4.38347e+09	1.28667e+09	1.55527e+09	1.96196e+09	2.21951e+09	4586880090	1.38076e+09	99	0	2	1	2	4	0	12	0	33	36	19	29	0	sp|P02679|FIBG_HUMAN	ddb000019713 sp|P02679|FIBG_HUMAN|Fibrinogen gamma chain OS=Homo sapiens GN=FGG PE=1 SV=3	ddb000019713	14.1188	118.111
101	1.10929e+06	2.8788e+06	725671	2.90617e+06	1.28762e+06	8.66365e+06	943517	1.64472e+06	561326	4.66474e+06	4.67973e+06	7.54464e+06	880337	662622	3.26501e+06	1.88882e+06	3.65612e+06	947821	100	1	1	0	3	9	14	9	9	29	2	5	5	8.43367e-146	sp|P02748|CO9_HUMAN	ddb000020011 sp|P02748|CO9_HUMAN|Complement component C9 OS=Homo sapiens GN=C9 PE=1 SV=2	ddb000020011	-56.0037	-100.497
102	2.8686e+06	3.3137e+06	3.12747e+06	3.06382e+06	3.3515e+06	3.29191e+06	3.55616e+06	3.02972e+06	3.20985e+06	4.26549e+06	2.26931e+06	1.01574e+07	1.28138e+06	1.25086e+06	2.13558e+06	2.1437e+06	2.92653e+06	1.15472e+06	101	0	0	3	0	9	14	15	13	0	31	7	7	6.83147e-31	1/ddb000020023	ddb000020023 sp|P13671|CO6_HUMAN|Complement component C6 OS=Homo sapiens GN=C6 PE=1 SV=3	ddb000020023	-89.4668	-57.4146
103	1.94526e+07	1.57565e+07	8.47883e+06	2.17785e+07	5.34395e+07	1.12327e+07	2.01519e+07	1.11516e+07	3.12205e+07	2.05899e+07	1.12788e+07	2.83973e+07	4.6534e+06	8.8331e+06	1.69565e+07	9.89701e+06	9.02764e+06	7.93865e+06	102	1	1	2	1	0	11	14	4	22	48	24	25	3.78065e-241	1/ddb000021008	ddb000021008 sp|P15924|DESP_HUMAN|Desmoplakin OS=Homo sapiens GN=DSP PE=1 SV=3	ddb000021008	71.9505	13.5018
108	1.39664e+07	2.15163e+07	1.1089e+07	1.21428e+07	1.57332e+07	1.34301e+07	1.75018e+07	1.17976e+07	1.33722e+07	2.92602e+07	1.46099e+07	7.37138e+07	7.36551e+06	8.55184e+06	1.58995e+07	1.63685e+07	1.49903e+07	1.14212e+07	107	1	1	0	3	3	1	4	26	9	17	14	14	5.56831e-255	1/ddb000022361	ddb000022361 sp|P00747|PLMN_HUMAN|Plasminogen OS=Homo sapiens GN=PLG PE=1 SV=2	ddb000022361	39.205	-90.1083
110	1.79129e+06	1.55923e+06	1.31688e+06	2.07415e+06	7730730	1.78418e+06	1.60808e+06	1.9734e+06	11421060	2.30312e+06	3.2106e+06	1.91399e+06	2.62754e+06	2.71769e+06	1.16111e+06	1.54705e+06	1.29139e+06	1.53348e+06	109	0	2	1	0	4	13	7	12	36	42	3	3	1.79244e-97	sp|P04792|HSPB1_HUMAN	ddb000022983 sp|P04792|HSPB1_HUMAN|Heat shock protein beta-1 OS=Homo sapiens GN=HSPB1 PE=1 SV=2	ddb000022983	-27.7077	75.0153
111	1.46841e+07	1.51518e+07	8.75695e+06	1.69968e+07	7.88004e+06	2.36646e+07	1.74729e+07	1.46857e+07	1.37264e+07	9.32159e+06	15493600	1.37221e+07	1.66677e+06	2.139e+06	7.38713e+06	4.73197e+06	5.73336e+06	2.86628e+06	110	0	2	1	2	4	0	12	0	33	36	5	5	9.0962e-207	sp|P27169|PON1_HUMAN	ddb000023098 sp|P27169|PON1_HUMAN|Serum paraoxonase/arylesterase 1 OS=Homo sapiens GN=PON1 PE=1 SV=3	ddb000023098	-0.71441	130.813
112	1.01436e+06	4.51713e+06	520788	1.66741e+06	1.22451e+06	596618	1.2862e+06	612406	1.52086e+06	1.84812e+07	2.05891e+06	3.05614e+07	1.38531e+06	1.61842e+06	23644823	1.61622e+06	1.4197e+06	1.89689e+06	111	1	1	2	1	6	10	10	10	10	9	4	4	1.0384e-100	sp|P25311|ZA2G_HUMAN	ddb000023160 sp|P25311|ZA2G_HUMAN|Zinc-alpha-2-glycoprotein OS=Homo sapiens GN=AZGP1 PE=1 SV=2	ddb000023160	217.279	-70.8187
113	9.69854e+07	8.52106e+07	6.89374e+07	2.57082e+08	5.2625e+07	3.43127e+08	7.54146e+07	1.09864e+08	4.21078e+07	1.05352e+08	2.75007e+08	2.18087e+08	5.30119e+07	5.41308e+07	1.8443e+08	1.03527e+08	1.87189e+08	6.38288e+07	112	1	1	0	3	1	7	2	17	39	15	8	10	0	sp|P10909|CLUS_HUMAN	ddb000023971 sp|P10909|CLUS_HUMAN|Clusterin OS=Homo sapiens GN=CLU PE=1 SV=1	ddb000023971	-4.73175	-46.6292
115	4.16625e+06	9.00385e+06	2.95571e+06	3.28477e+06	5.02149e+06	5.10669e+06	5.23586e+06	3.42524e+06	3.88633e+06	2.06313e+07	1.31182e+07	5.37272e+07	3.81231e+06	6.9336e+06	1.24908e+07	1.08825e+07	9.62318e+06	7.93548e+06	114	0	2	1	2	4	0	12	24	33	23	7	9	2.23386e-225	1/ddb000025278	ddb000025278 sp|P02760|AMBP_HUMAN|Protein AMBP OS=Homo sapiens GN=AMBP PE=1 SV=1	ddb000025278	68.0594	158.291
117	254202	1.10484e+06	370563	554620	280027	1.49604e+06	610150	194384	309008	3.11867e+06	2.7167e+06	1.02979e+07	299557	343111	1.05668e+06	597976	619674	319408	116	0	0	0	3	9	14	9	9	0	31	9	9	4.68694e-42	1/ddb000025325	ddb000025325 sp|P01031|CO5_HUMAN|Complement C5 OS=Homo sapiens GN=C5 PE=1 SV=4	ddb000025325	-64.8101	-79.569
118	2.00181e+06	3.26545e+06	1.48633e+06	2.5253e+06	2.12234e+06	5.84523e+06	2.83317e+06	2.09797e+06	3.16896e+06	7.00467e+06	6.73122e+06	1.14304e+07	2.03085e+06	2.06355e+06	3.82902e+06	2.9771e+06	3.66415e+06	3.00087e+06	117	1	1	2	1	6	3	10	2	28	46	7	8	3.20711e-44	sp|P06396|GELS_HUMAN	ddb000025330 sp|P06396|GELS_HUMAN|Gelsolin OS=Homo sapiens GN=GSN PE=1 SV=1	ddb000025330	89.7931	-64.5513
119	3.72206e+06	4.02582e+06	8.95449e+06	4.1688e+06	3.99471e+06	4.27537e+06	9.88553e+06	7.69989e+06	7.01206e+06	2.61445e+06	3.12763e+06	1.48912e+06	1.81e+06	2.91794e+06	2.29549e+06	3.00821e+06	3.12537e+06	2.51887e+06	118	0	1	0	0	1	7	2	1	26	19	5	5	8.62416e-106	sp|P11021|GRP78_HUMAN	ddb000025400 sp|P11021|GRP78_HUMAN|78 kDa glucose-regulated protein OS=Homo sapiens GN=HSPA5 PE=1 SV=2	ddb000025400	-7.22075	9.77577
121	395683	405660	298320	3.76982e+06	78527.8	334239	201371	458629	120157	533411	1.25812e+06	2.12227e+06	328654	361980	392537	654751	478546	393520	120	1	1	0	3	3	1	8	20	25	24	3	3	6.85382e-28	sp|P05090|APOD_HUMAN	ddb000025779 sp|P05090|APOD_HUMAN|Apolipoprotein D OS=Homo sapiens GN=APOD PE=1 SV=1	ddb000025779	58.5037	-249.481
123	7.49203e+06	8.42389e+06	1.0044e+07	1.11788e+07	9.94732e+06	9.75767e+06	6.85377e+06	1.08278e+07	1.08105e+07	3.26015e+07	4.97699e+07	3.68743e+07	3.32243e+07	65550090	2.77874e+07	69815120	4.6015e+07	3.86153e+07	122	0	0	3	4	5	2	0	27	18	37	5	6	0	1/ddb000026068	ddb000026068 sp|P27918|PROP_HUMAN|Properdin OS=Homo sapiens GN=CFP PE=1 SV=2	ddb000026068	-162.313	54.596
124	311503	1.43326e+06	211418	661975	324337	2.84396e+06	266264	402266	232475	2.07391e+06	1.91671e+06	4727308	138266	89232.1	1.25145e+06	213434	285830	198143	123	1	1	0	3	3	3	4	2	28	17	3	3	2.53895e-89	sp|P05546|HEP2_HUMAN	ddb000026409 sp|P05543|THBG_HUMAN|Thyroxine-binding globulin OS=Homo sapiens GN=SERPINA7 PE=1 SV=2	ddb000026409	69.5575	-87.7598
129	6.3494e+06	1.75885e+07	4.90126e+06	5.91485e+06	5.94481e+06	5.84255e+06	8.03331e+06	4.87831e+06	6.45629e+06	5.86211e+07	2.42088e+07	1.09046e+08	2.21314e+07	2.36515e+07	57065841	3.30086e+07	4.39175e+07	2.46487e+07	128	1	1	0	3	3	1	9	26	19	39	3	5	0	sp|P01625|KV402_HUMAN;sp|P06312|KV401_HUMAN;sp|P06313|KV403_HUMAN;sp|P06314|KV404_HUMAN	ddb000336558 sp|P06312|KV401_HUMAN|Immunoglobulin kappa variable 4-1 OS=Homo sapiens GN=IGKV4-1 PE=1 SV=1	ddb000336558	2.5103	-101.504
131	6.00826e+06	5.8427e+07	2.06115e+06	1.15333e+07	5.80871e+06	1.96374e+06	3.62143e+06	2.93551e+06	2.24448e+06	179762588	5.1338e+06	309178629	5.8956e+06	1.33853e+06	219968287	1.059e+07	4.42464e+06	6.70218e+06	130	1	1	2	1	6	3	10	2	28	46	5	8	0	sp|P02763|A1AG1_HUMAN	ddb000392774 sp|P02763|A1AG1_HUMAN|Alpha-1-acid glycoprotein 1 OS=Homo sapiens GN=ORM1 PE=1 SV=1	ddb000392774	116.84	-57.5095
132	8.53538e+06	5.53204e+07	7.25715e+06	1.12835e+07	9.28705e+06	7.42345e+06	1.20816e+07	9.02826e+06	8.69891e+06	9.52843e+07	9.81807e+06	1.82159e+08	8.51464e+06	8.67164e+06	1.11539e+08	1.39307e+07	1.32623e+07	1.09734e+07	131	1	1	0	1	6	3	4	2	28	17	17	18	2.26092e-255	sp|P00450|CERU_HUMAN	ddb000392776 sp|P00450|CERU_HUMAN|Ceruloplasmin OS=Homo sapiens GN=CP PE=1 SV=1	ddb000392776	87.0651	-86.2284
134	9.22071e+06	1.61177e+07	6.7093e+06	8.65121e+06	7.68181e+06	7.41397e+06	9.44967e+06	5.23549e+06	9.1773e+06	1.95222e+07	1.04388e+07	4.448e+07	5.52916e+06	7.02428e+06	8.0632e+06	9.43753e+06	7.22616e+06	6.85454e+06	133	1	1	2	1	0	7	14	4	15	48	10	10	7.85034e-124	1/ddb000392792	ddb000392792 sp|P00734|THRB_HUMAN|Prothrombin OS=Homo sapiens GN=F2 PE=1 SV=2	ddb000392792	48.4507	8.96104
135	1.98924e+07	4.05543e+07	1.65624e+07	1.63129e+07	2.9264e+07	4.53031e+07	3.75022e+07	1.56663e+07	1.47695e+07	3.82759e+07	47442050	1.05021e+08	1.2e+07	1.172e+07	2.91337e+07	2.11829e+07	2.89431e+07	1.97528e+07	134	0	0	3	4	5	2	0	27	18	37	4	6	5.5558e-265	1/ddb000392812	ddb000392812 sp|P02765|FETUA_HUMAN|Alpha-2-HS-glycoprotein OS=Homo sapiens GN=AHSG PE=1 SV=1	ddb000392812	-151.533	14.7141
136	3.725e+06	2.24044e+07	2.29037e+06	3.49397e+06	3.68965e+06	3.0682e+06	2.14954e+06	2.72291e+06	3.09738e+06	3.77305e+07	2.76462e+06	7.99689e+07	2.16127e+06	1.29546e+06	2.15285e+07	4.09192e+06	1.7481e+06	2.25134e+06	135	1	1	2	1	6	10	10	10	10	30	7	9	4.28816e-226	sp|P04217|A1BG_HUMAN	ddb000392815 sp|P04217|A1BG_HUMAN|Alpha-1B-glycoprotein OS=Homo sapiens GN=A1BG PE=1 SV=4	ddb000392815	170.075	-74.8042
137	903420	1.96793e+06	448478	1.31993e+06	1.21726e+06	8021400	1.27399e+06	734467	615114	3.7716e+06	4.05012e+06	8.48318e+06	1.06719e+06	1.40437e+06	2.84537e+06	2.11274e+06	3.441e+06	1.52543e+06	136	1	1	0	0	1	7	2	1	39	19	3	3	5.66386e-143	sp|P0C0L5|CO4B_HUMAN	ddb000392821 sp|P0C0L5|CO4B_HUMAN|Complement C4-B OS=Homo sapiens GN=C4B PE=1 SV=2	ddb000392821	-8.90536	-8.05105
138	1.16229e+08	2.27426e+08	9.14859e+07	1.90949e+08	1.24818e+08	5.24405e+08	1.42372e+08	1.08304e+08	1.0734e+08	4.28649e+08	5.77929e+08	9.74077e+08	1.49135e+08	1.87678e+08	2.39985e+08	3.40708e+08	3.64618e+08	2.59636e+08	137	1	1	2	1	0	3	10	21	22	10	50	59	0	1/ddb000392824	ddb000392824 sp|P01024|CO3_HUMAN|Complement C3 OS=Homo sapiens GN=C3 PE=1 SV=2	ddb000392824	105.117	-14.1691
143	2.07005e+08	5.01025e+07	67020156	200657250	248934310	1.66715e+08	4.24749e+07	8.25995e+07	3.05849e+08	2.35843e+08	3.95201e+08	2.31245e+08	5.57068e+07	1.39182e+08	1.62342e+08	1.15025e+08	170676760	475893040	142	1	2	2	1	0	11	19	4	30	40	9	10	0	sp|P35908|K22E_HUMAN	ddb000394076 sp|P35908|K22E_HUMAN|Keratin, type II cytoskeletal 2 epidermal OS=Homo sapiens GN=KRT2 PE=1 SV=2	ddb000394076	67.8262	34.334
146	43142.1	98570.8	12915.5	699444	36139.9	1.47846e+06	50318.2	81125.4	21311	431106	1.52505e+06	1.47157e+06	11074.8	20068.4	1.01599e+06	33336.4	437045	44943.8	145	0	0	3	0	5	2	18	6	18	47	6	6	1.05904e-36	sp|Q9Y490|TLN1_HUMAN	ddb000394178 sp|Q9Y490|TLN1_HUMAN|Talin-1 OS=Homo sapiens GN=TLN1 PE=1 SV=3	ddb000394178	-110.794	55.4221
147	160352	179228	77215	163798	2302424	1.21278e+06	188859	135610	1.48025e+06	341273	1.01661e+06	218043	77909.9	87466.5	239869	115773	255297	106068	146	0	2	1	0	4	7	19	12	3	33	3	3	4.05294e-30	sp|P14618|KPYM_HUMAN	ddb000394188 sp|P14618|KPYM_HUMAN|Pyruvate kinase PKM OS=Homo sapiens GN=PKM PE=1 SV=4	ddb000394188	15.896	38.438
148	5516.11	262705	570.718	32341.1	70336.9	21112	42731.3	0	36988.5	628104	197217	1.78873e+06	132755	167385	315945	149011	315836	124342	147	0	2	1	2	4	0	12	0	21	42	3	3	5.50403e-22	sp|P03952|KLKB1_HUMAN	ddb000394873 sp|P03952|KLKB1_HUMAN|Plasma kallikrein OS=Homo sapiens GN=KLKB1 PE=1 SV=1	ddb000394873	8.64341	86.4531
149	1.11946e+06	5.87962e+06	891222	982927	1.10921e+07	3.40719e+06	758052	1.97855e+06	2.93125e+06	6.52037e+06	5.17993e+06	1.3015e+06	1.70564e+06	3.39932e+06	1.85311e+06	2.55151e+06	2.91177e+06	3.53825e+06	148	1	2	1	2	4	11	19	4	13	13	9	12	1.64149e-177	sp|Q86YZ3|HORN_HUMAN	ddb000414089 sp|Q86YZ3|HORN_HUMAN|Hornerin OS=Homo sapiens GN=HRNR PE=1 SV=2	ddb000414089	58.5904	76.4392
150	5.8335e+06	1.83886e+07	6.56973e+06	5.44124e+06	1.1821e+07	5.29655e+06	5.90456e+06	5.72649e+06	5.26387e+06	2.87652e+07	7.50639e+06	6.78144e+07	8.27967e+06	6.08568e+06	4.39739e+07	7.66937e+06	4.86168e+06	5.52446e+06	149	0	2	1	2	4	0	12	24	21	3	11	13	6.56623e-192	sp|P02774|VTDB_HUMAN	ddb000427313 sp|P02774|VTDB_HUMAN|Vitamin D-binding protein OS=Homo sapiens GN=GC PE=1 SV=1	ddb000427313	31.417	89.053
151	1.09702e+07	4.45009e+06	1.09916e+07	64300995	4.4642e+06	1.07736e+07	3.88832e+06	2.46185e+07	2.80239e+06	5.53366e+06	1.82877e+07	8.49745e+06	3.7981e+06	4.84458e+06	1.13008e+07	5.47355e+06	6.80848e+06	2.51996e+06	150	0	0	3	3	9	14	15	13	0	31	6	7	0	1/ddb000429001	ddb000429001 sp|P08519|APOA_HUMAN|Apolipoprotein(a) OS=Homo sapiens GN=LPA PE=1 SV=1	ddb000429001	-70.3044	-51.3488
152	273516	888073	248692	186031	347696	444190	383229	286763	269283	2.01509e+06	1.01607e+06	4816410	426285	334097	540007	484974	1.47622e+06	306182	151	0	0	0	3	9	14	9	17	0	15	3	3	1.31891e-24	sp|P10643|CO7_HUMAN	ddb000430541 sp|P10643|CO7_HUMAN|Complement component C7 OS=Homo sapiens GN=C7 PE=1 SV=2	ddb000430541	-54.2387	-59.1392
154	4.01334e+07	3.68512e+08	2.48557e+07	5.80843e+07	2.94868e+07	2.11481e+07	2.66327e+07	2.97367e+07	2.11707e+07	880088977	517301608	1863320350	3.93864e+08	6.48086e+08	975048429	820752320	557461930	3.51671e+08	153	1	1	0	3	1	14	9	17	38	15	9	11	0	sp|P00738|HPT_HUMAN	ddb000444784 sp|P00738|HPT_HUMAN|Haptoglobin OS=Homo sapiens GN=HP PE=1 SV=1	ddb000444784	-23.122	-70.6787
155	3.30341e+08	1.24194e+09	2.22406e+08	2.78243e+08	3.08795e+08	2.42739e+08	2.60297e+08	2.04766e+08	2.67021e+08	3771774700	1.95517e+09	5438648040	1409811200	1.99701e+09	2.60061e+09	2535258610	1.86173e+09	1.50948e+09	154	1	2	2	1	0	11	1	4	30	40	6	12	0	sp|P01857|IGHG1_HUMAN	ddb000444992 sp|P01857|IGHG1_HUMAN|Immunoglobulin heavy constant gamma 1 OS=Homo sapiens GN=IGHG1 PE=1 SV=1	ddb000444992	84.8985	31.5633
156	7.73426e+07	2.29772e+08	6.44723e+07	8.94128e+07	7.37248e+07	6.14869e+07	8.44668e+07	6.32473e+07	7.03089e+07	684984610	4.3337e+08	1501154340	2.44139e+08	4.01246e+08	515594950	593180620	477009030	3.38549e+08	155	1	1	0	3	1	14	2	17	38	15	11	13	0	1/ddb000445154	ddb000445154 sp|P01876|IGHA1_HUMAN|Immunoglobulin heavy constant alpha 1 OS=Homo sapiens GN=IGHA1 PE=1 SV=2	ddb000445154	-15.9482	-61.4943
157	1.73171e+08	6.8606e+08	6.21157e+08	1.16125e+09	8.22738e+08	1.57412e+08	1.5475e+09	1.18493e+09	1.28373e+08	2.33919e+06	3.79903e+06	4.91211e+06	725270	934877	2.54605e+06	2.13156e+06	3.4643e+06	1.09701e+06	156	1	1	0	3	1	7	2	11	39	41	4	4	1.56449e-83	sp|P12259|FA5_HUMAN	ddb000445200 sp|P12259|FA5_HUMAN|Coagulation factor V OS=Homo sapiens GN=F5 PE=1 SV=4	ddb000445200	9.42285	-43.5085
158	742200	5.3932e+06	403361	807420	699328	638038	417207	525418	643664	9.28237e+06	1.12197e+06	1.81096e+07	966953	869784	9.82987e+06	1.59858e+06	1.26986e+06	1.07367e+06	157	1	1	2	1	6	3	10	2	28	46	6	6	1.64304e-68	sp|P43652|AFAM_HUMAN	ddb000445299 sp|P43652|AFAM_HUMAN|Afamin OS=Homo sapiens GN=AFM PE=1 SV=1	ddb000445299	104.218	-74.5677
159	7.78419e+06	7.63442e+06	5.50512e+06	6.22222e+06	8.20171e+06	8.1481e+06	6.44458e+06	6.95906e+06	7.77902e+06	3.13714e+07	3.07288e+07	9.19117e+07	1.78728e+07	2.33887e+07	1.61254e+07	5.55663e+07	8.50452e+07	3.38506e+07	158	1	1	0	3	3	14	9	26	19	2	10	13	4.59857e-160	sp|P09871|C1S_HUMAN	ddb000445996 sp|P09871|C1S_HUMAN|Complement C1s subcomponent OS=Homo sapiens GN=C1S PE=1 SV=1	ddb000445996	-3.10623	-90.3271
160	1.05428e+07	8.69536e+06	1.15502e+07	1.04547e+07	7.4242e+06	1.22351e+07	7.08833e+06	8.13902e+06	7.50245e+06	1.10881e+07	1.22413e+07	4.22278e+07	1.10248e+07	1.05254e+07	1.98117e+07	9.40967e+06	1.04062e+07	1.05354e+07	159	0	2	1	2	4	13	18	0	1	20	12	13	1.1442e-225	sp|P06727|APOA4_HUMAN	ddb000446178 sp|P06727|APOA4_HUMAN|Apolipoprotein A-IV OS=Homo sapiens GN=APOA4 PE=1 SV=3	ddb000446178	-48.5667	145.958
162	9.91167e+06	5.81704e+06	6.22889e+06	8.0865e+06	1.34465e+07	9.23695e+06	5.1639e+06	7.11609e+06	1.22674e+07	1.36871e+07	7.52291e+06	1.80561e+06	1.10361e+06	2.80204e+06	2.02819e+06	2.55281e+06	2.70134e+06	6.6201e+06	161	0	2	1	0	4	13	7	12	26	49	6	6	1.13815e-239	1/ddb000482159	ddb000482159 sp|Q5T749|KPRP_HUMAN|Keratinocyte proline-rich protein OS=Homo sapiens GN=KPRP PE=1 SV=1	ddb000482159	-0.553952	54.8822
164	3.09739e+06	2.15711e+07	3.52526e+06	5.68929e+06	6.15282e+06	3.41615e+06	5.11308e+06	2.59046e+06	3.0613e+06	2.59302e+07	5.08538e+06	7.19767e+07	4.97937e+06	4.05409e+06	4.09995e+07	7.97659e+06	3.89253e+06	4.85002e+06	163	1	1	0	3	3	1	4	26	9	39	8	8	0	sp|P01011|AACT_HUMAN	ddb000514677 sp|P01011|AACT_HUMAN|Alpha-1-antichymotrypsin OS=Homo sapiens GN=SERPINA3 PE=1 SV=2	ddb000514677	30.4781	-105.289
169	1.57838e+07	5.14466e+07	9.85951e+06	1.505e+07	1.49594e+07	1.13291e+07	2.32389e+07	1.01507e+07	1.57987e+07	153739600	1.01194e+08	299870680	5.49522e+07	8.05926e+07	1.22277e+08	1.52457e+08	1.5039e+08	9.07498e+07	168	1	1	0	3	1	7	4	11	9	41	5	8	0	sp|P01860|IGHG3_HUMAN	ddb000524049 sp|P01860|IGHG3_HUMAN|Immunoglobulin heavy constant gamma 3 OS=Homo sapiens GN=IGHG3 PE=1 SV=2	ddb000524049	34.0417	-55.9736
178	2.57369e+07	79027580	1.78924e+07	3.05944e+07	2.94422e+07	2.24109e+07	3.30536e+07	3.46425e+07	2.22613e+07	301894146	138920890	635968760	8.54013e+07	189633310	239733050	147734120	142235487	95307910	177	1	1	0	3	3	3	4	2	9	17	3	5	1.71286e-238	2/ddb036773767/ddb037182768	ddb001693953 sp|B9A064|IGLL5_HUMAN|Immunoglobulin lambda-like polypeptide 5 OS=Homo sapiens GN=IGLL5 PE=2 SV=2	ddb001693953	51.5931	-60.1129
180	2.14406e+06	2.85094e+06	1.49229e+06	4.21037e+06	2.22678e+06	8.51649e+06	1.65547e+06	2.03841e+06	1.30234e+06	2.84346e+06	4.76807e+06	6.08443e+06	626462	679448	4.99613e+06	1.20212e+06	2.59105e+06	987039	179	1	1	0	0	1	7	2	1	39	19	4	4	4.39646e-205	sp|P22352|GPX3_HUMAN	ddb002133799 sp|P22352|GPX3_HUMAN|Glutathione peroxidase 3 OS=Homo sapiens GN=GPX3 PE=1 SV=2	ddb002133799	0.766821	-13.1636
181	2.63962e+06	1.09899e+07	3.23831e+06	1.07126e+06	2.70807e+07	2.75731e+06	1.04432e+06	4.31421e+06	7.0719e+06	645676611	1425069080	7.40015e+08	808546855	1369364550	8.99509e+08	470129318	788057246	802134360	180	1	1	0	3	1	14	2	17	38	15	9	11	2.43439e-244	1/ddb036778188	ddb002205732 tr|Q48WD8|Q48WD8_STRP1|M protein OS=Streptococcus pyogenes serotype M1 GN=emm1.0 PE=1 SV=1	ddb002205732	-24.6691	-50.8559
189	984025	1.36656e+06	679815	558796	669975	747271	1.15807e+06	745152	930155	3011324	1.89778e+06	8889860	1.21794e+06	1.92154e+06	3.57512e+06	2.27871e+06	2.2342e+06	1.58762e+06	188	1	1	0	3	9	14	9	9	29	44	3	3	4.95109e-125	sp|P00748|FA12_HUMAN	ddb006113720 sp|P00748|FA12_HUMAN|Coagulation factor XII OS=Homo sapiens GN=F12 PE=1 SV=3	ddb006113720	-64.6753	-145.923
190	3.43409e+07	9.40007e+07	2.85944e+07	3.22699e+07	5.10302e+07	3.03003e+07	5.90828e+07	2.16186e+07	3.85569e+07	1.37195e+08	6.31127e+07	2.47267e+08	4.83451e+07	6.69487e+07	1.50272e+08	9.31064e+07	3.65584e+07	5.39546e+07	189	1	1	0	3	3	1	4	26	9	39	34	36	0	1/ddb017220796	ddb017220796 sp|P08603|CFAH_HUMAN|Complement factor H OS=Homo sapiens GN=CFH PE=1 SV=4	ddb017220796	20.8138	-89.7806
194	1.18694e+08	1.73246e+08	7.6873e+07	9.99684e+07	1.17165e+08	1.04039e+08	1.08823e+08	7.62699e+07	9.72482e+07	5.33881e+08	6.23078e+08	1.31128e+09	3.1938e+08	4.56258e+08	3.08498e+08	6.82317e+08	5.45707e+08	4.67977e+08	193	1	1	0	3	1	14	9	17	38	15	13	15	0	sp|P01871|IGHM_HUMAN	ddb017394026 sp|P01871|IGHM_HUMAN|Ig mu chain C region OS=Homo sapiens GN=IGHM PE=1 SV=3	ddb017394026	-32.513	-64.8537
196	2.36514e+06	5.71177e+06	1.6375e+06	1.56936e+06	1.45958e+06	1.34544e+06	2.44132e+06	1.24782e+06	1.33775e+06	7.77722e+06	2.24906e+06	1.7831e+07	2.14726e+06	1.7099e+06	6.6812e+06	3.16232e+06	1.42723e+06	1.8759e+06	195	1	1	2	1	6	3	10	2	28	46	6	6	4.20715e-113	1/ddb017732972	ddb017732972 sp|P05156|CFAI_HUMAN|Complement factor I OS=Homo sapiens GN=CFI PE=1 SV=2	ddb017732972	87.4673	-52.2421
197	1.24312e+07	8.76682e+06	5.72913e+06	7.4436e+06	7.78197e+06	1.17642e+07	5.97344e+06	7.99253e+06	8.58388e+06	4.32744e+07	2.10075e+07	9.71943e+07	1.53208e+07	1.79821e+07	2.07874e+07	53215208	9.76984e+07	3.37072e+07	196	1	1	0	3	3	14	9	17	19	2	12	14	2.90915e-125	sp|P00736|C1R_HUMAN	ddb017982011 sp|P00736|C1R_HUMAN|Complement C1r subcomponent OS=Homo sapiens GN=C1R PE=1 SV=2	ddb017982011	-13.1988	-94.6319
198	8.9689e+07	3.55223e+08	6.37456e+07	8.99889e+07	9.18061e+07	7.52762e+07	7.21803e+07	5.85358e+07	8.45146e+07	1085209623	4.74318e+08	1.55358e+09	3.97098e+08	5.03611e+08	8.35614e+08	6.79166e+08	6.07926e+08	4.4067e+08	197	1	1	0	3	1	14	9	17	38	2	8	13	0	sp|P01857|IGHG1_HUMAN	ddb017982015 sp|P01859|IGHG2_HUMAN|Immunoglobulin heavy constant gamma 2 OS=Homo sapiens GN=IGHG2 PE=1 SV=2	ddb017982015	-16.7838	-78.5593
200	1.1447e+08	3.38629e+08	9.99421e+07	1.14576e+08	1.19217e+08	9.59686e+07	9.55954e+07	9.30251e+07	1.07552e+08	1.31319e+09	1.32751e+09	2.90176e+09	9.76878e+08	1.5138e+09	1.64683e+09	1.78112e+09	1.87495e+09	1.11442e+09	199	0	0	3	4	2	8	5	16	11	4	39	47	0	1/ddb017986339	ddb017986339 sp|P01023|A2MG_HUMAN|Alpha-2-macroglobulin OS=Homo sapiens GN=A2M PE=1 SV=3	ddb017986339	-251.809	198.14
201	4.31597e+07	5.46737e+07	4.11852e+07	7.11417e+07	5.23433e+07	7.09396e+07	4.8736e+07	5.88672e+07	4.42122e+07	8.09708e+07	6.87411e+07	2.02933e+08	3.01022e+07	3.63655e+07	4.92869e+07	1.37883e+08	8.08376e+07	3.72641e+07	200	1	1	0	3	1	7	2	11	15	19	34	38	8.84377506055831e-322	sp|P02751|FINC_HUMAN	ddb017992207 sp|P02751|FINC_HUMAN|Fibronectin OS=Homo sapiens GN=FN1 PE=1 SV=4	ddb017992207	16.4895	-14.4607

## Sheet: Human-BALBc
	sfGFP control(Ctrl): 50µl of human plus 50µl of BALB/c mouse blood plasma with 10 µg of sfGFP protein							samples with M1 protein (M1) :50µl of human plus 50µl of BALB/c mouse blood plasma with 10 µg of M1 protein							50µl of human plus 50µl of BALB/c mouse blood plasma
	replicate 01	replicate 02	replicate 03	replicate 04	replicate 05	replicate 06	replicate 07	replicate 01	replicate 02	replicate 03	replicate 04	replicate 05	replicate 06	replicate 07	replicate 01	replicate 02	replicate 03
	lh_m1902_111	lh_m1902_112	lh_m1902_113	lh_m1902_115	lh_m1902_116	lh_m1902_117	lh_m1902_118	lh_m1902_122	lh_m1902_123	lh_m1902_124	lh_m1902_126	lh_m1902_127	lh_m1902_142	lh_m1902_143	lh_m1902_145	lh_m1902_147	lh_m1902_149	index	k02	k03	k04	k05	k10	k15	k20	k30	k40	k50	Unique peptide sequences (pep)	Peptidoforms (Peptide)	pg_pvalue	Protein	proteindesc	sk	y1	y2
11	2.45432e+06	4.74393e+06	3.33183e+06	3.92686e+06	1.13521e+07	1.46283e+06	1.22552e+07	2.02172e+06	5.75167e+06	6.69743e+07	2.39519e+07	1.29974e+06	9.69095e+06	3.10907e+07	6.10999e+06	5.81297e+06	1.23568e+07	10	1	2	2	3	0	10	16	6	0	2	9	11	2.80545e-125	sp|P01008|ANT3_HUMAN	ddb000002009 sp|P01008|ANT3_HUMAN|Antithrombin-III OS=Homo sapiens GN=SERPINC1 PE=1 SV=1	ddb000002009	-17.1914	11.2994
12	2.01987e+06	1.57992e+06	5.86092e+06	4.63486e+06	4.33413e+06	3.06402e+06	4935991	1.97396e+06	780681	2.46288e+06	523409	1.15507e+06	61329.4	3.28192e+06	0	260438	14673.5	11	0	1	1	0	1	9	9	25	26	45	3	4	1.09672e-36	1/sp|Q9JM99|PRG4_MOUSE	ddb000002110 sp|Q92954|PRG4_HUMAN|Proteoglycan 4 OS=Homo sapiens GN=PRG4 PE=1 SV=2	ddb000002110	14.456	-28.4101
14	4.78883e+06	4.33604e+06	8.37702e+06	3.65655e+06	8.85947e+06	5.10265e+06	6.59672e+06	1.05789e+06	814840	1.12277e+06	2.8421e+06	1.71305e+06	1.35293e+06	6.7623e+06	123577	55650.9	2.25559e+06	13	0	1	1	0	1	9	9	13	15	5	6	7	4.395e-18	1/ddb000002283	ddb000002283 sp|P04003|C4BPA_HUMAN|C4b-binding protein alpha chain OS=Homo sapiens GN=C4BPA PE=1 SV=2	ddb000002283	17.9833	-23.0778
16	7.32869e+06	2.0861e+06	2.37384e+06	3.1964e+06	3.77875e+06	2.00479e+06	4.05023e+06	718122	1.25685e+06	1.61567e+07	3.9542e+06	1.6068e+06	1.16307e+06	9.61436e+06	3.94909e+06	5.4662e+06	1.11456e+07	15	1	0	0	1	3	13	11	26	23	32	6	7	1.28335e-70	sp|P19823|ITIH2_HUMAN	ddb000002690 sp|P19823|ITIH2_HUMAN|Inter-alpha-trypsin inhibitor heavy chain H2 OS=Homo sapiens GN=ITIH2 PE=1 SV=2	ddb000002690	34.7528	29.0939
18	1.21835e+07	4.76083e+07	5.37936e+07	6.9652e+07	9.41546e+06	3.53722e+06	1.61127e+07	163735	134342	1.73052e+07	1.83283e+06	374760	1.6794e+06	3.82013e+06	1.02979e+06	405943	2.94453e+06	17	0	1	1	0	1	2	1	10	28	31	3	3	2.99344e-09	1/ddb000003305	ddb000003305 sp|P02753|RET4_HUMAN|Retinol-binding protein 4 OS=Homo sapiens GN=RBP4 PE=1 SV=3	ddb000003305	9.83929	-16.113
21	3.81266e+07	5.43929e+07	2.0325e+07	9.58733e+07	3.31564e+08	1.54374e+07	2.36372e+08	1.27359e+07	7.22193e+07	1.25998e+09	2.70931e+08	1.91654e+07	1.54351e+08	5.77082e+08	5.90324e+07	8.48039e+07	1.65479e+08	20	1	2	2	3	0	5	0	11	32	49	12	15	1.11101e-121	1/ddb000003985	ddb000003985 sp|P02790|HEMO_HUMAN|Hemopexin OS=Homo sapiens GN=HPX PE=1 SV=2	ddb000003985	-3.47533	17.4835
23	2.04985e+06	1.84325e+06	2.34688e+06	3.04143e+06	1.90186e+06	555672	3.98361e+06	2.48949e+06	1.08678e+06	19546076	5794530	712098	6084230	22547338	1205770	855513	3998305	22	0	1	1	0	5	6	7	18	27	23	3	5	1.5624e-98	1/sp|P97290|IC1_MOUSE	ddb000004411 sp|P05155|IC1_HUMAN|Plasma protease C1 inhibitor OS=Homo sapiens GN=SERPING1 PE=1 SV=2	ddb000004411	-2.40303	-21.968
25	1.55975e+07	1.20378e+07	1.9792e+07	1.99761e+07	2.69944e+07	1.71271e+07	6.49886e+07	1.1167e+07	3.12154e+06	1.21038e+08	1.34766e+07	4.02568e+06	1.33721e+07	1.19954e+08	2.03436e+07	1.78754e+07	7.37498e+07	24	1	2	2	3	0	5	0	11	17	48	9	10	9.12493e-148	sp|P02647|APOA1_HUMAN	ddb000005182 sp|P02647|APOA1_HUMAN|Apolipoprotein A-I OS=Homo sapiens GN=APOA1 PE=1 SV=1	ddb000005182	-11.0181	15.3857
28	5.29637e+06	6372960	4.36476e+06	5.63021e+06	8058000	3.6984e+06	9258463	11774213	9274004	8.63775e+06	20545930	7800690	14600791	30462990	1624292	0	4987220	27	0	1	1	0	1	2	19	24	28	47	3	3	1.33227e-72	1/sp|Q6GQT1|A2MG_MOUSE	ddb000005567 sp|P20742|PZP_HUMAN|Pregnancy zone protein OS=Homo sapiens GN=PZP PE=1 SV=4	ddb000005567	10.0461	-12.0535
29	232233	1.10081e+06	372007	70480.3	9433.52	16946.2	2.36432e+06	115651	40636.9	103451	4590.7	594118	34022.9	1014776	10673.3	0	8355.11	28	1	2	3	4	4	0	4	27	25	4	3	3	4.08693e-13	20/sp|Q99M73|KRT84_MOUSE/sp|P04104|K2C1_MOUSE/sp|P50446|K2C6A_MOUSE/sp|P11679|K2C8_MOUSE/tr|E9Q0F0|E9Q0F0_MOUSE/sp|Q9DCV7|K2C7_MOUSE/sp|Q6IFZ9|K2C74_MOUSE/tr|Q6IFZ8|Q6IFZ8_MOUSE/sp|Q9R0H5|K2C71_MOUSE/sp|Q6NXH9|K2C73_MOUSE/sp|P07744|K2C4_MOUSE/tr|E9Q1Z0|E9Q1Z0_MOUSE/sp|Q9Z331|K2C6B_MOUSE/sp|Q922U2|K2C5_MOUSE/sp|Q8BGZ7|K2C75_MOUSE/sp|Q6IME9|K2C72_MOUSE/sp|Q6IFZ6|K2C1B_MOUSE/sp|Q8VED5|K2C79_MOUSE/sp…	ddb000005969 sp|Q86Y46|K2C73_HUMAN|Keratin, type II cytoskeletal 73 OS=Homo sapiens GN=KRT73 PE=1 SV=1	ddb000005969	-25.8271	34.406
30	1.97442e+08	2.19597e+08	1.79624e+08	9.66021e+07	7.09392e+07	2.27543e+08	8.70707e+07	1.19892e+08	7.40914e+07	2.82967e+07	9.53845e+07	1.53348e+08	2.58192e+07	1.02282e+08	3.53597e+07	2.05202e+07	2.72223e+07	29	1	0	0	1	3	13	11	17	19	14	13	16	5.71636e-164	4/ddb000385751/ddb000385792/ddb000385810/ddb000385731	ddb000005971 sp|P04264|K2C1_HUMAN|Keratin, type II cytoskeletal 1 OS=Homo sapiens GN=KRT1 PE=1 SV=6	ddb000005971	16.904	20.6583
34	1.49658e+07	1.99928e+07	9.71729e+06	3.71805e+07	9.77712e+07	6.14651e+06	8.06625e+07	6.3179e+06	1.57443e+07	4.5002e+08	5.92168e+07	4.04124e+06	4.2189e+07	1.84468e+08	1.43576e+07	2.88679e+07	3.76431e+07	33	1	2	2	3	0	5	0	11	32	49	14	16	1.84564e-133	sp|P01009|A1AT_HUMAN	ddb000008021 sp|P01009|A1AT_HUMAN|Alpha-1-antitrypsin OS=Homo sapiens GN=SERPINA1 PE=1 SV=3	ddb000008021	-4.29905	17.4019
36	2.66504e+07	3.31417e+07	3.03764e+07	3.37963e+07	1.08858e+08	2.29422e+07	9.61457e+07	7.71214e+07	6.4807e+07	1.61293e+08	1.91236e+08	7.37672e+07	7.57509e+07	2.20074e+08	2.33856e+07	3.11922e+07	1.04916e+08	35	1	2	2	3	0	5	0	11	32	11	6	11	5.06808e-111	sp|P01857|IGHG1_HUMAN	ddb000008187 sp|P01861|IGHG4_HUMAN|Immunoglobulin heavy constant gamma 4 OS=Homo sapiens GN=IGHG4 PE=1 SV=1	ddb000008187	-7.36445	17.2302
41	9054734	7.35055e+06	1.82062e+07	1.24758e+07	2.0242e+07	1.5364e+07	1.9881e+07	1.11764e+07	10119150	2.43475e+07	36880640	1.32663e+07	9.49657e+06	4.88355e+07	3.86303e+06	4.91571e+06	1.61997e+07	40	0	0	0	2	2	4	3	5	2	26	4	5	1.77629e-95	1/ddb000010553	ddb000010553 sp|P04004|VTNC_HUMAN|Vitronectin OS=Homo sapiens GN=VTN PE=1 SV=1	ddb000010553	17.2916	4.18857
42	3.33145e+07	2.41027e+07	1.63756e+07	1.47326e+07	6.58288e+06	2.36606e+07	7.93171e+06	1.35485e+07	6.88096e+06	2.06773e+06	9.48294e+06	1.31542e+07	4.03233e+06	1.84818e+07	3.84595e+06	1.41279e+06	4.05015e+06	41	0	1	1	0	1	2	1	10	16	47	5	5	5.90364e-143	4/ddb000385694/ddb000385704/ddb000385728/ddb000385791	ddb000010798 sp|P13645|K1C10_HUMAN|Keratin, type I cytoskeletal 10 OS=Homo sapiens GN=KRT10 PE=1 SV=6	ddb000010798	7.03056	-13.7631
45	1.26501e+07	1.65562e+07	2.25721e+07	1.03765e+07	6.82793e+06	1.95823e+07	4.87816e+06	6.6368e+06	5.2136e+06	1.76969e+07	7.1689e+06	1.7581e+07	2.37677e+06	6.17196e+06	2.12954e+06	910346	3.67765e+06	44	0	1	1	0	1	9	1	13	1	22	6	6	1.45399e-143	2/ddb000385745/ddb000010839	ddb000010839 sp|P35527|K1C9_HUMAN|Keratin, type I cytoskeletal 9 OS=Homo sapiens GN=KRT9 PE=1 SV=3	ddb000010839	9.09393	-21.849
46	1.36609e+06	3.52749e+06	2.19544e+06	2.58981e+06	1.00102e+07	1.38452e+06	4.93409e+06	2.81566e+06	3.34881e+06	3.43e+07	1.13432e+07	3.0993e+06	4.90536e+06	2.26213e+07	728665	2.40706e+06	7.71328e+06	45	0	1	1	0	5	6	7	4	27	23	7	7	2.93311e-43	1/ddb000011286	ddb000011286 sp|P02749|APOH_HUMAN|Beta-2-glycoprotein 1 OS=Homo sapiens GN=APOH PE=1 SV=3	ddb000011286	-3.37454	-20.3806
47	3.01108e+06	5.05023e+06	4.94049e+06	4.00065e+06	7.20256e+06	3.7943e+06	2.80268e+06	8.2253e+06	3.74868e+06	4.43545e+06	12264704	6.82449e+06	2.37346e+06	1.12252e+07	92883	279213	209349	46	0	1	1	2	8	8	19	2	5	15	5	6	7.21711e-92	sp|Q08380|LG3BP_HUMAN	ddb000011485 sp|Q08380|LG3BP_HUMAN|Galectin-3-binding protein OS=Homo sapiens GN=LGALS3BP PE=1 SV=1	ddb000011485	14.7816	-12.3288
50	877269	1.14922e+06	830508	1.22152e+06	909445	697788	424721	7247.77	249390	9.36739e+06	15002.7	4859.29	121662	838024	142888	56296.3	628267	49	1	0	0	2	3	3	18	29	21	30	3	3	2.63989e-06	1/ddb000012571	ddb000012571 sp|Q96PD5|PGRP2_HUMAN|N-acetylmuramoyl-L-alanine amidase OS=Homo sapiens GN=PGLYRP2 PE=1 SV=1	ddb000012571	13.0708	10.6183
52	1.46596e+06	4.37416e+06	7.4648e+06	4.42396e+06	2.83777e+06	3.41302e+06	1.77289e+06	1.57987e+06	42352.5	1.59731e+06	825200	914332	2.19609e+06	7645755	1.01104e+06	1.678e+06	1.07233e+06	51	0	1	1	0	1	9	9	25	26	45	4	4	3.73871e-15	sp|P02649|APOE_HUMAN	ddb000013190 sp|P02649|APOE_HUMAN|Apolipoprotein E OS=Homo sapiens GN=APOE PE=1 SV=1	ddb000013190	16.3372	-27.3542
53	2.96229e+07	2.0858e+07	5.2011e+07	3.69602e+07	2.17566e+07	2.62191e+07	3.08882e+07	2.74369e+07	5.05998e+06	7.96062e+07	1.47737e+07	1.32165e+07	6.44115e+06	1.2863e+08	1.24172e+06	3.84831e+06	5.56874e+06	52	1	2	2	3	0	5	0	11	17	48	34	42	2.23423e-87	sp|P04114|APOB_HUMAN	ddb000013917 sp|P04114|APOB_HUMAN|Apolipoprotein B-100 OS=Homo sapiens GN=APOB PE=1 SV=2	ddb000013917	-11.8684	17.2777
58	2.9072e+06	2.70848e+06	5.14982e+06	3.38913e+06	3.05027e+06	3.1651e+06	4.35881e+06	5.02785e+06	1.34672e+06	7.44343e+06	5.19375e+06	1.39652e+06	2.16428e+06	1.27019e+07	945331	255582	2.73583e+06	57	0	1	1	2	8	8	19	24	37	28	9	12	4.7944e-90	sp|Q14624|ITIH4_HUMAN	ddb000018032 sp|Q14624|ITIH4_HUMAN|Inter-alpha-trypsin inhibitor heavy chain H4 OS=Homo sapiens GN=ITIH4 PE=1 SV=4	ddb000018032	14.0618	-9.38831
60	2.6194e+07	3.31731e+07	1.9817e+07	6.25545e+07	2.27988e+08	1.18103e+07	1.4183e+08	4.77261e+06	2.88262e+07	3.18496e+08	1.58258e+08	7.75071e+06	7.04846e+07	3.54239e+08	3.4934e+07	8.05707e+07	8.60276e+07	59	1	2	2	3	0	5	0	11	32	11	20	23	3.36528e-132	1/ddb000018463	ddb000018463 sp|P02787|TRFE_HUMAN|Serotransferrin OS=Homo sapiens GN=TF PE=1 SV=3	ddb000018463	-5.56823	16.6729
62	619746	612544	874195	870297	2.90762e+06	824254	2.19318e+06	1.64955e+06	1.68233e+06	1.92487e+07	4.33297e+06	1.04048e+06	1.26105e+06	4.73057e+06	1.01982e+06	461607	4490031	61	0	1	1	0	5	6	7	18	20	8	3	4	1.82746e-59	1/ddb000018800	ddb000018800 sp|P01042|KNG1_HUMAN|Kininogen-1 OS=Homo sapiens GN=KNG1 PE=1 SV=2	ddb000018800	-4.94383	-25.7901
64	4.84575e+08	5.44561e+08	2.57296e+08	9.88971e+08	2.20517e+09	1.97652e+08	2.52445e+09	3.66424e+08	4.52549e+08	7.03779e+09	1.82271e+09	1.96656e+08	1.00758e+09	3.556e+09	5.57984e+08	7.62878e+08	2.06927e+09	63	1	2	2	3	0	5	0	20	32	49	34	44	2.06467e-157	1/ddb000019284	ddb000019284 sp|P02768|ALBU_HUMAN|Serum albumin OS=Homo sapiens GN=ALB PE=1 SV=2	ddb000019284	-2.34231	15.8249
65	4.26908e+07	5.02994e+07	7.71812e+07	6.08851e+07	8.45922e+07	5.2831e+07	7.64802e+07	5.96001e+08	3.45777e+08	7.21892e+07	1.14611e+09	8.73081e+08	3.92396e+08	1.9672e+09	7.29067e+06	1.75142e+07	6.35874e+07	64	1	2	2	3	0	5	0	20	12	25	44	73	3.03529e-131	sp|P02675|FIBB_HUMAN	ddb000019710 sp|P02675|FIBB_HUMAN|Fibrinogen beta chain OS=Homo sapiens GN=FGB PE=1 SV=2	ddb000019710	-5.18586	13.151
66	1.37693e+07	2.23129e+07	3.71381e+07	3.04474e+07	6.50434e+07	1.80127e+07	3.22632e+07	172980625	6.75523e+07	1.61751e+08	2.54687e+08	1.89128e+08	1.20249e+08	6.54914e+08	1.0766e+07	2.44321e+07	2.24041e+07	65	1	2	2	3	0	5	0	11	32	11	18	26	1.49333e-154	sp|P02671|FIBA_HUMAN	ddb000019711 sp|P02671|FIBA_HUMAN|Fibrinogen alpha chain OS=Homo sapiens GN=FGA PE=1 SV=2	ddb000019711	-7.40728	14.8436
67	8.75334e+07	7.00696e+07	1.9982e+08	9.37222e+07	1.01757e+08	8.52335e+07	1.43553e+08	2.3884e+09	9.01491e+08	1.15171e+08	1.93682e+09	1.2809e+09	1.04953e+09	4.48546e+09	3.29777e+07	4.07645e+07	1.14112e+08	66	1	2	2	3	0	5	0	20	12	25	13	24	6.9063e-163	sp|P02679|FIBG_HUMAN	ddb000019713 sp|P02679|FIBG_HUMAN|Fibrinogen gamma chain OS=Homo sapiens GN=FGG PE=1 SV=3	ddb000019713	-4.47247	10.4368
75	2.86429e+06	8.04171e+06	5.68777e+06	1.74021e+07	1.78443e+07	1.23139e+07	3.66917e+07	1.04149e+06	619230	56049220	3.8264e+06	721455	1.91114e+06	1.39661e+07	1.14689e+06	2.601e+06	3.67146e+06	74	0	1	1	0	5	6	7	4	7	33	3	4	1.54394e-43	sp|P00747|PLMN_HUMAN	ddb000022361 sp|P00747|PLMN_HUMAN|Plasminogen OS=Homo sapiens GN=PLG PE=1 SV=2	ddb000022361	-5.32615	-17.756
79	1.45985e+06	2.2048e+06	652072	3.1688e+06	1.12269e+07	693970	7532714	333646	2710960	1.94994e+07	9084232	669917	4.04814e+06	11039401	2777897	5.39e+06	3.85588e+06	78	0	1	1	0	5	6	7	18	27	23	3	3	3.14127e-106	sp|P25311|ZA2G_HUMAN	ddb000023160 sp|P25311|ZA2G_HUMAN|Zinc-alpha-2-glycoprotein OS=Homo sapiens GN=AZGP1 PE=1 SV=2	ddb000023160	-1.89786	-23.4041
80	20451200	1.24884e+07	41907310	1.77961e+07	1.24157e+07	33744640	20697690	21134160	11788780	9.92879e+06	23900190	24965850	5.40972e+06	3.65905e+07	1.60997e+06	2.13327e+06	7.33894e+06	79	0	1	1	0	1	2	1	10	1	41	4	5	1.46784e-115	sp|P10909|CLUS_HUMAN	ddb000023971 sp|P10909|CLUS_HUMAN|Clusterin OS=Homo sapiens GN=CLU PE=1 SV=1	ddb000023971	5.30225	-15.9719
98	1.52071e+07	2.67317e+07	6.80304e+06	4.11701e+07	1.03316e+08	5.47451e+06	8.15151e+07	4.79166e+06	4.06649e+07	2.30211e+08	9.27997e+07	7377556	6.05226e+07	1.483e+08	2.39579e+07	2.82058e+07	3.44886e+07	97	1	2	2	3	0	10	16	6	17	48	3	4	1.58507e-141	sp|P02763|A1AG1_HUMAN	ddb000392774 sp|P02763|A1AG1_HUMAN|Alpha-1-acid glycoprotein 1 OS=Homo sapiens GN=ORM1 PE=1 SV=1	ddb000392774	-10.4829	12.887
99	5.1361e+06	9.04783e+06	5.90393e+06	1.3825e+07	2.85331e+07	6.96436e+06	2.19607e+07	1.50184e+06	5.0964e+06	3.85777e+07	2.17098e+07	2.08744e+06	1.79656e+07	7.04268e+07	4.88421e+06	1.20177e+07	1.52287e+07	98	0	0	0	2	2	4	3	5	2	26	12	15	9.9035e-137	sp|P00450|CERU_HUMAN	ddb000392776 sp|P00450|CERU_HUMAN|Ceruloplasmin OS=Homo sapiens GN=CP PE=1 SV=1	ddb000392776	15.8945	3.92564
100	1.92937e+06	1.24606e+06	1.84145e+06	2.61982e+06	5.73345e+06	4.21942e+06	7.45704e+06	3.06381e+06	2.05247e+06	4.49486e+07	1.42787e+07	1.81944e+07	2.33932e+06	7.90688e+06	2.35225e+06	4.81184e+06	6.73634e+06	99	0	1	1	0	5	6	7	4	7	33	5	6	1.18112e-106	1/ddb000392792	ddb000392792 sp|P00734|THRB_HUMAN|Prothrombin OS=Homo sapiens GN=F2 PE=1 SV=2	ddb000392792	-7.77191	-21.3488
101	4.83271e+06	5.78774e+06	9.7598e+06	8.53575e+06	2.2969e+07	8.24947e+06	1.77275e+07	4.39169e+06	3.24918e+06	3.35903e+07	1.12172e+07	5.10935e+06	4.97038e+06	2.00139e+07	5.59436e+06	1.21036e+07	8.20017e+06	100	0	1	1	0	5	6	7	4	7	33	3	4	8.87949e-111	sp|P02765|FETUA_HUMAN	ddb000392812 sp|P02765|FETUA_HUMAN|Alpha-2-HS-glycoprotein OS=Homo sapiens GN=AHSG PE=1 SV=1	ddb000392812	-2.8929	-18.7167
102	2.96326e+06	8.47857e+06	1.25365e+07	1.15489e+07	1.59549e+07	5.00856e+06	1.33923e+07	4.4815e+06	3.03405e+06	7.5067e+07	1.49662e+07	4.80219e+06	6.12105e+06	1.87071e+07	2.9159e+06	7.06103e+06	6.48337e+06	101	1	2	2	3	0	10	16	6	0	2	7	9	1.22877e-60	1/ddb000392815	ddb000392815 sp|P04217|A1BG_HUMAN|Alpha-1B-glycoprotein OS=Homo sapiens GN=A1BG PE=1 SV=4	ddb000392815	-17.4318	11.949
103	2.69179e+06	2.13835e+06	3.64805e+06	4.05308e+06	3.44752e+06	2.59571e+06	4.88606e+06	1.60802e+06	700341	1.46711e+07	1.57912e+06	955527	774537	7.33135e+06	908235	3189827	2.16097e+06	102	0	1	1	0	5	6	7	18	27	23	4	5	1.77211e-105	1/sp|P01029|CO4B_MOUSE	ddb000392821 sp|P0C0L5|CO4B_HUMAN|Complement C4-B OS=Homo sapiens GN=C4B PE=1 SV=2	ddb000392821	-2.0404	-26.0127
104	6.42824e+07	1.06927e+08	1.48506e+08	1.35271e+08	1.29343e+08	9.496e+07	1.41108e+08	4.13777e+07	3.30611e+07	2.11424e+08	9.08633e+07	4.13546e+07	4.84629e+07	2.38509e+08	5.40904e+07	7.73507e+07	1.31185e+08	103	1	2	2	3	0	5	0	11	32	11	36	45	1.11007e-160	sp|P01024|CO3_HUMAN	ddb000392824 sp|P01024|CO3_HUMAN|Complement C3 OS=Homo sapiens GN=C3 PE=1 SV=2	ddb000392824	-5.44765	18.3577
106	6.06585e+07	5.89229e+07	3.9488e+07	2.56494e+07	1.86729e+07	4.8415e+07	2.00988e+07	3.78913e+07	1.58898e+07	5.23947e+06	2.67167e+07	3.33801e+07	5.69378e+06	3.07777e+07	6.68748e+06	1.55729e+06	6.84655e+06	105	0	1	1	0	1	2	10	22	16	1	14	17	2.52023e-160	sp|P35908|K22E_HUMAN	ddb000394076 sp|P35908|K22E_HUMAN|Keratin, type II cytoskeletal 2 epidermal OS=Homo sapiens GN=KRT2 PE=1 SV=2	ddb000394076	3.94032	-12.3576
114	4.52615e+06	2.55971e+06	2.35642e+06	5.3493e+06	6.1442e+06	1.57728e+06	8.03898e+06	215610	903631	2.45214e+07	3.43453e+06	185169	3.54729e+06	9.70593e+06	997390	1.97684e+06	3.5635e+06	113	0	1	1	0	5	6	7	18	27	23	3	3	4.90125e-105	sp|P02774|VTDB_HUMAN	ddb000427313 sp|P02774|VTDB_HUMAN|Vitamin D-binding protein OS=Homo sapiens GN=GC PE=1 SV=1	ddb000427313	-3.9265	-23.0079
115	5.57749e+06	1.01611e+06	5.56231e+06	3.72003e+06	2.36244e+06	2.45403e+06	1.42657e+06	1.84049e+06	808635	98737.2	185408	1.12798e+06	168518	6.72786e+06	3621.94	61701.9	131163	114	0	1	1	0	1	9	9	25	26	45	3	4	1.74952e-24	1/ddb037182970	ddb000429001 sp|P08519|APOA_HUMAN|Apolipoprotein(a) OS=Homo sapiens GN=LPA PE=1 SV=1	ddb000429001	15.594	-28.7863
117	2.96526e+07	4.32698e+07	5.76725e+07	5.07552e+07	9.32196e+07	3.26595e+07	5.65416e+07	1.92629e+07	3.86865e+07	2.68627e+08	1.8113e+08	8.72533e+06	6.86199e+07	2.05219e+08	1.5672e+07	9.13583e+06	8.6937e+07	116	1	2	2	3	0	5	0	11	32	11	7	11	7.10034e-147	sp|P00738|HPT_HUMAN	ddb000444784 sp|P00738|HPT_HUMAN|Haptoglobin OS=Homo sapiens GN=HP PE=1 SV=1	ddb000444784	-6.42199	17.3409
118	5.95442e+07	5.34129e+07	4.45674e+07	6.55792e+07	1.36974e+08	3.95816e+07	1.41684e+08	1.80605e+08	1.30918e+08	152517199	3.60015e+08	1.48676e+08	178302427	457805606	4.12898e+07	3.57999e+07	178732256	117	1	2	2	3	0	5	0	11	32	11	6	9	1.12429e-146	sp|P01857|IGHG1_HUMAN	ddb000444992 sp|P01857|IGHG1_HUMAN|Immunoglobulin heavy constant gamma 1 OS=Homo sapiens GN=IGHG1 PE=1 SV=1	ddb000444992	-6.95832	14.9733
119	2.16378e+07	2.29776e+07	3.961e+07	3.44407e+07	7.97701e+07	1.5538e+07	5.41299e+07	2.10903e+07	1.34309e+07	1.01685e+08	8.65393e+07	2.10367e+07	4.28472e+07	1.1942e+08	2.67655e+07	5.47631e+07	55118238	118	1	2	2	3	0	5	0	11	17	48	10	12	1.7649e-114	1/ddb036822764	ddb000445154 sp|P01876|IGHA1_HUMAN|Immunoglobulin heavy constant alpha 1 OS=Homo sapiens GN=IGHA1 PE=1 SV=2	ddb000445154	-9.93474	14.7958
121	185563	243789	212701	371486	1.17675e+06	46793.3	697833	466468	205087	1.15131e+07	2.35442e+06	83139.6	982453	4.52782e+06	98861.6	35047.2	834721	120	0	0	0	2	3	3	18	29	21	30	3	4	4.97687e-20	1/ddb000445299	ddb000445299 sp|P43652|AFAM_HUMAN|Afamin OS=Homo sapiens GN=AFM PE=1 SV=1	ddb000445299	12.6667	9.02588
122	2.89633e+06	3.00576e+06	4.53202e+06	941049	3.67353e+06	3.94166e+06	1.99971e+06	1.27651e+06	195677	373678	1.57643e+06	1.34146e+06	457775	3.59062e+06	42742.1	39056	270165	121	0	1	1	0	1	9	9	25	26	45	3	4	3.22676e-16	sp|P09871|C1S_HUMAN	ddb000445996 sp|P09871|C1S_HUMAN|Complement C1s subcomponent OS=Homo sapiens GN=C1S PE=1 SV=1	ddb000445996	14.6163	-29.2403
123	119308	805709	308598	1.13675e+06	5.56112e+06	530561	447887	507414	176650	1.69596e+06	625220	133423	381389	4288261	146003	122186	1.1782e+06	122	1	0	0	3	9	1	5	7	29	3	3	4	5.8176e-15	sp|P06727|APOA4_HUMAN	ddb000446178 sp|P06727|APOA4_HUMAN|Apolipoprotein A-IV OS=Homo sapiens GN=APOA4 PE=1 SV=3	ddb000446178	4.64698	7.04336
128	689716	822781	543025	1.97873e+06	5.54169e+06	520213	4.87875e+06	398600	1.30747e+06	20619408	4.08418e+06	707313	3.87724e+06	1.34716e+07	1.19521e+06	2.16103e+06	1.82114e+06	127	0	1	1	0	5	6	7	18	27	23	4	4	2.78422e-142	sp|P01011|AACT_HUMAN	ddb000514677 sp|P01011|AACT_HUMAN|Alpha-1-antichymotrypsin OS=Homo sapiens GN=SERPINA3 PE=1 SV=2	ddb000514677	-2.88857	-23.0653
134	1.98491e+06	1.87125e+06	2.95906e+06	3.27696e+06	2.39565e+06	2.20133e+06	4.19006e+06	1.24627e+06	602321	1.33832e+07	1.36314e+06	711956	879779	5.95824e+06	1.10979e+06	3092778	2174295	133	0	1	1	0	5	6	7	18	27	23	3	4	1.77211e-105	1/sp|P01029|CO4B_MOUSE	ddb000520637 sp|P0C0L4|CO4A_HUMAN|Complement C4-A OS=Homo sapiens GN=C4A PE=1 SV=2	ddb000520637	-1.92399	-26.1776
136	1.82494e+07	2.09752e+07	2.42409e+07	3.25226e+07	4.20704e+07	1.62591e+07	2.96249e+07	2.33169e+07	1.31415e+07	3.72923e+07	5.29205e+07	1.84963e+07	1.21553e+07	58878363	4.17033e+06	6.7085e+06	1.97213e+07	135	1	2	3	3	0	5	0	11	17	11	5	6	1.29201e-109	1/ddb000524049	ddb000524049 sp|P01860|IGHG3_HUMAN|Immunoglobulin heavy constant gamma 3 OS=Homo sapiens GN=IGHG3 PE=1 SV=2	ddb000524049	-8.16144	20.0497
138	96310.4	694007	746641	918597	1.43027e+06	284416	1.03079e+06	218908	317975	3.79988e+06	1.70923e+06	2.86646e+06	1.92819e+06	9400051	407191	213501	3.3948e+06	137	0	1	1	2	8	8	19	24	37	28	3	3	2.22857e-29	1/ddb037180252	ddb000525005 sp|P01780|HV307_HUMAN|Immunoglobulin heavy variable 3-7 OS=Homo sapiens GN=IGHV3-7 PE=1 SV=2	ddb000525005	14.4603	-4.35619
151	7.92491e+06	7.6515e+06	6.82038e+06	1.14186e+07	1.92036e+07	6.96363e+06	1.88474e+07	5.1804e+06	5.87785e+06	8.08397e+07	2.33097e+07	5.20418e+06	1.19955e+07	3.26574e+07	2.31826e+06	6.15853e+06	8.75819e+06	150	1	2	2	3	0	10	16	6	0	2	10	10	9.56724e-65	1/ddb017220796	ddb017220796 sp|P08603|CFAH_HUMAN|Complement factor H OS=Homo sapiens GN=CFH PE=1 SV=4	ddb017220796	-16.4227	12.6504
155	4.8544e+07	4.27384e+07	6.09135e+07	6.74414e+07	8.27524e+07	3.57925e+07	4.69582e+07	8.08486e+07	5.74881e+07	1.07139e+08	1.40683e+08	6.42573e+07	2.79853e+07	7.08409e+07	1.37486e+06	1.84638e+06	6.1648e+06	154	0	1	2	3	9	1	15	15	22	29	10	12	2.12757e-142	sp|P01871|IGHM_HUMAN;sp|P04220|MUCB_HUMAN	ddb017394026 sp|P01871|IGHM_HUMAN|Ig mu chain C region OS=Homo sapiens GN=IGHM PE=1 SV=3	ddb017394026	1.1606	-2.32924
158	3.2171e+06	2.50926e+06	6.5967e+06	5.539e+06	6.02084e+06	3.66393e+06	5.26614e+06	1.13945e+07	4.69177e+06	1.37275e+07	1.58601e+07	7.17814e+06	2.54082e+06	1.33744e+07	83542.6	1.64056e+06	1.17045e+06	157	0	1	1	2	8	8	19	2	5	15	6	7	4.0319e-102	sp|P00736|C1R_HUMAN	ddb017982011 sp|P00736|C1R_HUMAN|Complement C1r subcomponent OS=Homo sapiens GN=C1R PE=1 SV=2	ddb017982011	14.104	-12.7063
159	2.11067e+07	2.44825e+07	2.50922e+07	2.38286e+07	4.85745e+07	1.92872e+07	4.98911e+07	7.60355e+07	6.38508e+07	5.07791e+07	180139316	7.39957e+07	6.06402e+07	202582099	1.63279e+07	9.37218e+06	8.96747e+07	158	1	2	2	3	0	5	0	11	17	11	5	7	3.90569e-115	sp|P01859|IGHG2_HUMAN	ddb017982015 sp|P01859|IGHG2_HUMAN|Immunoglobulin heavy constant gamma 2 OS=Homo sapiens GN=IGHG2 PE=1 SV=2	ddb017982015	-8.2247	16.9172
161	5.33267e+07	5.53574e+07	4.68886e+07	6.83106e+07	8.25536e+07	3.16602e+07	6.46469e+07	7.80737e+07	4.82365e+07	8.91745e+07	1.41628e+08	3.22289e+07	7.64324e+07	2.23367e+08	1.03999e+07	1.82236e+07	4.25883e+07	160	1	2	2	3	0	5	0	11	17	11	30	36	1.62518e-123	sp|P01023|A2MG_HUMAN	ddb017986339 sp|P01023|A2MG_HUMAN|Alpha-2-macroglobulin OS=Homo sapiens GN=A2M PE=1 SV=3	ddb017986339	-8.22779	16.7262
162	1.80988e+07	1.63465e+07	1.48884e+07	1.17406e+07	1.1297e+07	1.13285e+07	1.2368e+07	7.91313e+06	3.02775e+06	1.87524e+07	5.28945e+06	3.63763e+06	3.47635e+06	1.25609e+07	2.21828e+06	4.48504e+06	10192480	161	0	1	1	0	1	2	1	10	1	22	10	12	5.66875e-81	1/ddb017992207	ddb017992207 sp|P02751|FINC_HUMAN|Fibronectin OS=Homo sapiens GN=FN1 PE=1 SV=4	ddb017992207	7.68458	-21.1813
166	27008933881	24369352683	21432520884	29041750302	24476860881	24096989007	19517920895	22520268656	21902647735	1.67733e+10	23050895870	2.30211e+10	1.01872e+10	1.74696e+10	5.45277e+09	5.16812e+09	6.58056e+09	165	1	2	2	3	0	5	0	20	12	25	9	16	2.02927e-141	1/iRT_Peptides	iRT_Peptides	iRT_Peptides	-3.13181	11.6999
170	8.32699e+06	7.24532e+06	7.12943e+06	7.51149e+06	9.60757e+06	6.35418e+06	8.62391e+06	6.49077e+06	6094476	28275980	7.23973e+06	6120070	3602190	5.26589e+06	403287	1.04314e+06	1.18289e+06	169	0	1	1	0	5	6	7	18	27	23	3	3	9.67429e-53	1/sp|A2ASS6|TITIN_MOUSE	sp|A2ASS6|TITIN_MOUSE Titin OS=Mus musculus OX=10090 GN=Ttn PE=1 SV=1	sp|A2ASS6|TITIN_MOUSE	-0.650541	-21.6221
172	1.30944e+07	2.25395e+07	3.01142e+07	2.71436e+07	3.15836e+07	1.9406e+07	3.09929e+07	2.03987e+07	1.01884e+07	2.777e+07	2.6094e+07	1.13751e+07	6.71383e+06	4.83665e+07	4.60144e+06	1.41583e+07	1.07493e+07	171	0	0	0	2	2	4	3	5	2	26	19	22	4.7944e-90	sp|Q14624|ITIH4_HUMAN	sp|A6X935|ITIH4_MOUSE Inter alpha-trypsin inhibitor, heavy chain 4 OS=Mus musculus OX=10090 GN=Itih4 PE=1 SV=2	sp|A6X935|ITIH4_MOUSE	16.7209	5.45021
175	4.31573e+07	3.31919e+07	8.33819e+07	3.93486e+07	5.05854e+07	5.87084e+07	5.23254e+07	5.20204e+08	2.71144e+08	8.54445e+07	6.86719e+08	8.08356e+08	1.62337e+08	7.5393e+08	6.04875e+06	8.83318e+06	3.38169e+07	174	1	2	2	3	0	5	0	20	12	25	36	41	4.5076e-116	1/sp|E9PV24|FIBA_MOUSE	sp|E9PV24|FIBA_MOUSE Fibrinogen alpha chain OS=Mus musculus OX=10090 GN=Fga PE=1 SV=1	sp|E9PV24|FIBA_MOUSE	-6.28896	13.7948
178	1.28093e+07	5.92552e+06	2.0071e+07	9.53009e+06	4.93645e+06	1.2687e+07	1.19594e+07	1.5014e+07	2.82094e+06	4.97669e+06	6.30244e+06	8.77466e+06	2.14304e+06	4.69316e+07	892367	2.68912e+06	1.6854e+06	177	0	1	1	0	1	2	19	24	28	47	12	13	2.23423e-87	sp|P04114|APOB_HUMAN	sp|E9Q414|APOB_MOUSE Apolipoprotein B-100 OS=Mus musculus OX=10090 GN=Apob PE=1 SV=1	sp|E9Q414|APOB_MOUSE	8.93468	-10.9817
180	3.79831e+07	9.01673e+07	6.44114e+07	4.59747e+07	7.91011e+07	4.26329e+07	6.02179e+07	1.3535e+07	1.36484e+07	9.03584e+07	3.77606e+07	5.82167e+06	1.55232e+07	4.11662e+07	9.47174e+06	1.44746e+07	2.42452e+07	179	1	2	2	3	0	10	16	6	17	48	10	12	3.08001e-124	2/tr|Q6S9I3|Q6S9I3_MOUSE/sp|O08677|KNG1_MOUSE	sp|O08677|KNG1_MOUSE Kininogen-1 OS=Mus musculus OX=10090 GN=Kng1 PE=1 SV=1	sp|O08677|KNG1_MOUSE	-12.4769	14.2325
183	88058.3	129299	626645	74047.7	46393	470685	184696	84145.5	6851.62	2905187	819374	157692	77610.7	1.48867e+06	84388.3	111953	427544	182	1	0	0	1	3	3	18	3	8	35	3	3	7.13362e-21	1/sp|O70362|PHLD_MOUSE	sp|O70362|PHLD_MOUSE Phosphatidylinositol-glycan-specific phospholipase D OS=Mus musculus OX=10090 GN=Gpld1 PE=1 SV=1	sp|O70362|PHLD_MOUSE	7.83827	17.7776
191	6.23214e+07	5.30823e+07	9.46687e+07	9.47186e+07	1.03842e+08	7.44291e+07	1.55382e+08	4.0346e+07	3.5747e+07	2.00086e+08	9.47344e+07	4.19135e+07	3.96681e+07	1.86848e+08	5.33466e+07	7.21942e+07	1.33172e+08	190	1	2	2	3	0	5	0	11	32	11	40	50	1.11007e-160	sp|P01024|CO3_HUMAN	sp|P01027|CO3_MOUSE Complement C3 OS=Mus musculus OX=10090 GN=C3 PE=1 SV=3	sp|P01027|CO3_MOUSE	-5.57239	18.303
192	5.04464e+06	4.98549e+06	8.98064e+06	7.59e+06	8.13608e+06	5.80328e+06	1.1494e+07	4.00937e+06	1.46744e+06	2.95284e+07	6.03924e+06	2.0601e+06	1.81402e+06	1.78521e+07	1.9413e+06	5.23681e+06	6.46086e+06	191	0	1	1	0	5	6	7	4	27	23	16	17	1.77211e-105	1/sp|P01029|CO4B_MOUSE	sp|P01029|CO4B_MOUSE Complement C4-B OS=Mus musculus OX=10090 GN=C4b PE=1 SV=3	sp|P01029|CO4B_MOUSE	-2.64215	-20.4245
194	1.05898e+07	8.3644e+06	9.33489e+06	1.44314e+07	1.80896e+07	1.15782e+07	1.43493e+07	6.20128e+06	1.29731e+07	3.46536e+06	4.4865e+07	9.2945e+06	4.52307e+06	1.6646e+07	1.68548e+06	1.01445e+06	5.4384e+06	193	0	0	0	2	2	4	3	5	2	6	5	5	3.5757e-60	5/tr|A0A0B4J1I0|A0A0B4J1I0_MOUSE/tr|F6XWB2|F6XWB2_MOUSE/sp|P01631|KV2A7_MOUSE/tr|A0A140T8N1|A0A140T8N1_MOUSE/tr|A0A140T8M0|A0A140T8M0_MOUSE	sp|P01631|KV2A7_MOUSE Ig kappa chain V-II region 26-10 OS=Mus musculus OX=10090 PE=1 SV=1	sp|P01631|KV2A7_MOUSE	23.5327	0.708277
201	1.18057e+06	1.29004e+06	1.82321e+06	909747	1.70282e+06	1.40199e+06	1.12354e+06	1.10024e+06	1.07728e+06	1.3653e+06	4598712	2.63906e+06	212027	3.80438e+06	17587.3	345330	1.01625e+06	200	0	1	1	0	1	2	1	2	28	31	3	3	6.80159e-23	1/sp|P01639|KV5A7_MOUSE	sp|P01639|KV5A7_MOUSE Ig kappa chain V-V region MOPC 41 OS=Mus musculus OX=10090 GN=Gm5571 PE=1 SV=1	sp|P01639|KV5A7_MOUSE	11.839	-15.7112
204	2.19859e+06	2.489e+06	3.28593e+06	4.15677e+06	6.4837e+06	3.67816e+06	6.54259e+06	4.51508e+06	2.65389e+06	2.93013e+06	1.00023e+07	1.60427e+06	3.32553e+06	10956170	2.99068e+06	2.5515e+06	1.49405e+07	203	0	1	1	2	8	8	12	19	24	12	3	3	2.45423e-65	4/sp|P01646|KV5AD_MOUSE/tr|A0A140T8M1|A0A140T8M1_MOUSE/sp|P01644|KV5AB_MOUSE/sp|P01645|KV5AC_MOUSE	sp|P01644|KV5AB_MOUSE Ig kappa chain V-V region HP R16.7 OS=Mus musculus OX=10090 PE=1 SV=1	sp|P01644|KV5AB_MOUSE	25.4548	-13.8581
205	2.19859e+06	2.489e+06	3.28593e+06	4.15677e+06	6.4837e+06	3.67816e+06	6.54259e+06	4.51508e+06	2.65389e+06	2.93013e+06	1.00023e+07	1.60427e+06	3.32553e+06	10956170	2.99068e+06	2.5515e+06	1.49405e+07	204	0	1	1	2	8	8	12	19	24	12	3	3	2.45423e-65	4/sp|P01646|KV5AD_MOUSE/tr|A0A140T8M1|A0A140T8M1_MOUSE/sp|P01644|KV5AB_MOUSE/sp|P01645|KV5AC_MOUSE	sp|P01645|KV5AC_MOUSE Ig kappa chain V-V region HP 93G7 OS=Mus musculus OX=10090 PE=1 SV=1	sp|P01645|KV5AC_MOUSE	25.4548	-13.8582
263	2.12176e+07	1.79662e+07	2.03713e+07	4.66677e+07	1.31266e+07	7.28954e+06	1.82688e+07	6.28059e+06	2.98946e+06	1.27359e+07	7.7301e+06	2.08381e+06	4.98767e+06	1.7792e+07	435532	1.08966e+06	3.41997e+06	262	0	1	1	0	1	2	1	10	1	31	6	6	6.40658e-94	1/sp|P01837|IGKC_MOUSE	sp|P01837|IGKC_MOUSE Immunoglobulin kappa constant OS=Mus musculus OX=10090 GN=Igkc PE=1 SV=2	sp|P01837|IGKC_MOUSE	9.58927	-16.8995
266	2.04852e+07	2.00949e+07	1.91807e+07	2.4901e+07	5.30822e+07	1.51799e+07	5.34908e+07	2.11485e+07	2.07817e+07	8.07668e+06	8.55863e+07	1.87191e+07	2.46308e+07	4.21083e+07	6.52785e+06	1.109e+07	2.85422e+07	265	0	0	0	2	2	4	3	5	2	36	9	10	8.76244e-138	3/sp|P01863|GCAA_MOUSE/sp|P84751|HVM63_MOUSE/sp|P01865|GCAM_MOUSE	sp|P01863|GCAA_MOUSE Ig gamma-2A chain C region, A allele OS=Mus musculus OX=10090 GN=Ighg PE=1 SV=1	sp|P01863|GCAA_MOUSE	20.6368	7.05081
267	1.12563e+07	1.31745e+07	1.17074e+07	1.37661e+07	2.5609e+07	9.72245e+06	2.78554e+07	1.59116e+07	1.46617e+07	5.05134e+06	5.79864e+07	9.03389e+06	1.21859e+07	2.05684e+07	2.20632e+06	2.20825e+06	1.08534e+07	266	0	0	0	2	2	4	3	5	2	36	5	6	8.05116e-106	4/sp|P01863|GCAA_MOUSE/sp|P01864|GCAB_MOUSE/tr|F6TQW2|F6TQW2_MOUSE/sp|P01865|GCAM_MOUSE	sp|P01864|GCAB_MOUSE Ig gamma-2A chain C region secreted form OS=Mus musculus OX=10090 PE=1 SV=1	sp|P01864|GCAB_MOUSE	22.8524	5.54228
268	2.04852e+07	2.00949e+07	1.91807e+07	2.4901e+07	5.30822e+07	1.51799e+07	5.34908e+07	2.11485e+07	2.07817e+07	8.07668e+06	8.55863e+07	1.87191e+07	2.46308e+07	4.21083e+07	6.52785e+06	1.109e+07	2.85422e+07	267	0	0	0	2	2	4	3	5	2	36	9	10	8.76244e-138	3/sp|P01863|GCAA_MOUSE/sp|P84751|HVM63_MOUSE/sp|P01865|GCAM_MOUSE	sp|P01865|GCAM_MOUSE Ig gamma-2A chain C region, membrane-bound form OS=Mus musculus OX=10090 GN=Igh-1a PE=1 SV=3	sp|P01865|GCAM_MOUSE	21.2224	7.572
269	1.31868e+07	1.14353e+07	1.71172e+07	1.54275e+07	2.54733e+07	1.33127e+07	3.62337e+07	1.60491e+07	13883410	1.12215e+07	50509590	1.60951e+07	1.38375e+07	4.06546e+07	9.05561e+06	8.24049e+06	51088390	268	0	0	0	2	2	4	3	5	2	26	6	7	2.53157e-77	1/sp|P01867|IGG2B_MOUSE	sp|P01867|IGG2B_MOUSE Ig gamma-2B chain C region OS=Mus musculus OX=10090 GN=Igh-3 PE=1 SV=3	sp|P01867|IGG2B_MOUSE	19.3885	6.58043
270	1.50354e+07	1.03913e+07	1.15571e+07	1.72875e+07	4.83543e+07	7.09338e+06	6.38847e+07	6.71358e+06	1.02369e+07	4.22872e+07	4.4068e+07	8.05094e+06	3.73055e+07	4.78314e+07	8.29561e+06	1.49969e+07	2.73837e+07	269	1	2	2	3	0	5	0	11	17	11	10	10	2.62824e-103	1/sp|P01869|IGH1M_MOUSE	sp|P01869|IGH1M_MOUSE Ig gamma-1 chain C region, membrane-bound form OS=Mus musculus OX=10090 GN=Ighg1 PE=1 SV=2	sp|P01869|IGH1M_MOUSE	-7.45988	19.6297
271	1.7092e+08	1.53362e+08	1.82663e+08	1.83824e+08	1.75969e+08	1.05621e+08	1.56983e+08	3.72277e+08	1.92792e+08	5.01234e+07	5.71265e+08	2.90986e+08	1.5536e+08	4.23673e+08	1.31675e+07	2.56483e+07	2.89585e+07	270	1	2	2	3	0	5	0	20	32	11	25	30	1.21619e-139	1/sp|P01872|IGHM_MOUSE	sp|P01872|IGHM_MOUSE Immunoglobulin heavy constant mu OS=Mus musculus OX=10090 GN=Ighm PE=1 SV=2	sp|P01872|IGHM_MOUSE	-6.80898	14.3992
278	1.07128e+06	1.12816e+06	1.21132e+06	941337	915162	825015	1.15385e+06	360243	535153	83994985	1.76027e+06	1.72557e+06	787215	6.53001e+06	1.26185e+06	2.29137e+06	6.02807e+06	277	0	1	1	0	5	6	7	4	7	33	5	8	4.57753e-40	1/sp|P01942|HBA_MOUSE	sp|P01942|HBA_MOUSE Hemoglobin subunit alpha OS=Mus musculus OX=10090 GN=Hba PE=1 SV=2	sp|P01942|HBA_MOUSE	-9.01333	-17.53
279	1.08055e+07	7.72967e+06	1.3526e+07	1.11614e+07	2.99455e+07	9.25234e+06	3.75939e+07	6.88559e+06	5.31584e+06	2.241e+08	2.4903e+07	6.60049e+06	1.65825e+07	6.00273e+07	1.81465e+07	1.59957e+07	3.77647e+07	278	1	2	2	3	0	10	16	6	0	2	12	14	2.08361e-118	4/sp|P02088|HBB1_MOUSE/sp|P02104|HBE_MOUSE/sp|P02089|HBB2_MOUSE/tr|A8DUK4|A8DUK4_MOUSE	sp|P02088|HBB1_MOUSE Hemoglobin subunit beta-1 OS=Mus musculus OX=10090 GN=Hbb-b1 PE=1 SV=2	sp|P02088|HBB1_MOUSE	-11.3257	9.92878
280	4.91905e+06	5.21196e+06	5.79067e+06	6.99943e+06	1.8104e+07	3.86084e+06	3.14859e+07	4.71163e+06	4.34128e+06	212455031	2.13116e+07	3.05301e+06	1.36136e+07	5.0387e+07	1.4537e+07	1.11154e+07	3.06057e+07	279	1	2	2	3	0	10	16	6	0	2	5	5	2.08361e-118	4/sp|P02088|HBB1_MOUSE/sp|P02104|HBE_MOUSE/sp|P02089|HBB2_MOUSE/tr|A8DUK4|A8DUK4_MOUSE	sp|P02089|HBB2_MOUSE Hemoglobin subunit beta-2 OS=Mus musculus OX=10090 GN=Hbb-b2 PE=1 SV=2	sp|P02089|HBB2_MOUSE	-11.3061	9.20258
285	6.78153e+06	7.66142e+06	1.10879e+07	1.03867e+07	1.84772e+07	6.17578e+06	3.32726e+07	8.69517e+06	7.10895e+06	2.92828e+07	2.70972e+07	5.07163e+06	4.74279e+06	5.16037e+07	8.49008e+06	1.46543e+07	1.82483e+07	284	0	0	0	2	2	4	3	5	2	26	7	7	6.65352e-100	2/tr|A0A1Y7VJN6|A0A1Y7VJN6_MOUSE/sp|P03987|IGHG3_MOUSE	sp|P03987|IGHG3_MOUSE Ig gamma-3 chain C region OS=Mus musculus OX=10090 PE=1 SV=2	sp|P03987|IGHG3_MOUSE	16.4309	4.19218
287	2.75909e+07	2.73959e+07	2.53911e+07	1.25861e+07	8.9108e+06	4.9353e+07	1.77931e+07	1.76602e+07	1.70171e+07	912159	2.26373e+07	3.43226e+07	3.87234e+06	9.59384e+06	7.50401e+06	1.93649e+06	4.52195e+06	286	0	1	1	0	1	2	1	10	16	41	6	7	1.24638e-101	1/sp|P04104|K2C1_MOUSE	sp|P04104|K2C1_MOUSE Keratin, type II cytoskeletal 1 OS=Mus musculus OX=10090 GN=Krt1 PE=1 SV=4	sp|P04104|K2C1_MOUSE	5.37528	-13.9945
288	504177	743925	907001	1.36262e+06	2.44739e+06	837610	1.711e+06	700153	767772	1.66101e+07	4.18747e+06	1.00481e+06	237065	589165	414143	1.73537e+06	2.89245e+06	287	0	1	1	0	5	6	7	18	20	8	5	5	3.88469e-14	2/tr|B8JJN0|B8JJN0_MOUSE/sp|P04186|CFAB_MOUSE	sp|P04186|CFAB_MOUSE Complement factor B OS=Mus musculus OX=10090 GN=Cfb PE=1 SV=2	sp|P04186|CFAB_MOUSE	-4.41767	-25.5884
304	1.73122e+07	2.71534e+07	2.99136e+07	4.21352e+07	4.80555e+07	2.93688e+07	4.72493e+07	6.57181e+06	4.6111e+06	8.41113e+07	1.93309e+07	3.43239e+06	7.58747e+06	5.79241e+07	5.5778e+06	1.14623e+07	2.07378e+07	303	1	2	2	3	0	10	16	11	17	48	14	14	7.0424e-111	1/sp|P06728|APOA4_MOUSE	sp|P06728|APOA4_MOUSE Apolipoprotein A-IV OS=Mus musculus OX=10090 GN=Apoa4 PE=1 SV=3	sp|P06728|APOA4_MOUSE	-12.4779	15.7252
306	6.60106e+06	4.76519e+06	7.08133e+06	1.71834e+07	1.53567e+07	6.36327e+06	2.31497e+07	1.26919e+07	1.01647e+07	1.43097e+07	3.38136e+07	1.063e+07	7.37353e+06	3.91935e+07	1.47272e+06	3.56694e+06	7.3236e+06	305	0	0	0	2	2	4	3	5	2	26	10	11	1.1922e-62	1/sp|P06909|CFAH_MOUSE	sp|P06909|CFAH_MOUSE Complement factor H OS=Mus musculus OX=10090 GN=Cfh PE=1 SV=2	sp|P06909|CFAH_MOUSE	17.8148	2.87718
307	1.56587e+07	2.30134e+07	1.47204e+07	4.7581e+07	1.26764e+08	7.72864e+06	8.52619e+07	4.86751e+06	1.53409e+07	1.85537e+08	5.88837e+07	3.70866e+06	3.3846e+07	9.27951e+07	1.55096e+07	4.14116e+07	2.78048e+07	306	1	2	2	3	0	10	16	6	17	48	10	11	2.09127e-136	1/sp|P07309|TTHY_MOUSE	sp|P07309|TTHY_MOUSE Transthyretin OS=Mus musculus OX=10090 GN=Ttr PE=1 SV=1	sp|P07309|TTHY_MOUSE	-10.8175	12.7471
308	1.09529e+06	1.42984e+06	544285	3.42355e+06	5.36769e+06	325431	4.90787e+06	578745	927245	9338800	4.63855e+06	395119	2792445	1.44369e+07	538521	1.29046e+06	3.04553e+06	307	0	1	1	2	8	8	19	24	37	28	4	4	2.82489e-76	3/sp|Q63805|A1AG3_MOUSE/sp|P07361|A1AG2_MOUSE/sp|Q60590|A1AG1_MOUSE	sp|P07361|A1AG2_MOUSE Alpha-1-acid glycoprotein 2 OS=Mus musculus OX=10090 GN=Orm2 PE=1 SV=1	sp|P07361|A1AG2_MOUSE	14.1496	-7.14945
309	1.57916e+09	2.0598e+09	1.3143e+09	3.47303e+09	1.1027e+10	1.10549e+09	1.12356e+10	5.12518e+08	2.6584e+09	2.61949e+10	9.12519e+09	6.13508e+08	4.70259e+09	1.37579e+10	2.5309e+09	3.46332e+09	6.75486e+09	308	1	2	2	3	0	5	0	20	32	49	94	142	3.113e-170	1/sp|P07724|ALBU_MOUSE	sp|P07724|ALBU_MOUSE Serum albumin OS=Mus musculus OX=10090 GN=Alb PE=1 SV=3	sp|P07724|ALBU_MOUSE	-2.79113	13.5534
310	6.1018e+06	1.03604e+07	8.22985e+06	3.89147e+06	3.65012e+06	6.46008e+06	6.81395e+06	4.64968e+06	2.38852e+06	1.84013e+06	5.67688e+06	5.96123e+06	1.16208e+06	7.44291e+06	842390	771187	1.27031e+06	309	0	1	1	0	1	9	9	13	15	5	7	7	9.09202e-85	6/sp|P50446|K2C6A_MOUSE/sp|P07744|K2C4_MOUSE/sp|Q9Z331|K2C6B_MOUSE/sp|Q922U2|K2C5_MOUSE/sp|Q8BGZ7|K2C75_MOUSE/sp|Q3UV17|K22O_MOUSE	sp|P07744|K2C4_MOUSE Keratin, type II cytoskeletal 4 OS=Mus musculus OX=10090 GN=Krt4 PE=1 SV=2	sp|P07744|K2C4_MOUSE	15.8661	-22.3457
311	2.9714e+07	1.09328e+08	2.25799e+08	6.19554e+07	8.76157e+07	8.06175e+07	9.3297e+07	1.64725e+07	1.19577e+07	1.48142e+08	1.06983e+08	9.84523e+06	2.81811e+07	1.08887e+08	1.04401e+07	1.37359e+07	2.08814e+07	310	1	0	0	1	3	13	11	17	19	14	13	15	1.39659e-60	4/sp|Q00896|A1AT3_MOUSE/sp|P07758|A1AT1_MOUSE/sp|Q00898|A1AT5_MOUSE/sp|P22599|A1AT2_MOUSE	sp|P07758|A1AT1_MOUSE Alpha-1-antitrypsin 1-1 OS=Mus musculus OX=10090 GN=Serpina1a PE=1 SV=4	sp|P07758|A1AT1_MOUSE	17.0302	24.8052
312	6.77831e+07	4.12866e+07	4.21889e+07	5.33105e+07	1.27927e+08	2.80638e+07	1.35704e+08	2.12129e+07	4.27448e+07	4.66166e+08	2.16151e+08	2.50958e+07	6.84897e+07	1.91677e+08	3.22228e+07	5.39314e+07	1.32345e+08	311	1	2	2	3	0	5	0	11	32	49	27	38	1.06887e-176	1/sp|P07759|SPA3K_MOUSE	sp|P07759|SPA3K_MOUSE Serine protease inhibitor A3K OS=Mus musculus OX=10090 GN=Serpina3k PE=1 SV=2	sp|P07759|SPA3K_MOUSE	-4.86098	16.8696
313	4.89215e+06	3.3107e+06	8.52252e+06	6.35688e+06	4.70165e+06	9.20451e+06	7.96696e+06	4.49527e+06	300342	1.76969e+06	2.64783e+06	1.05361e+06	646888	1.79849e+07	27068	162706	334598	312	0	1	1	0	1	9	9	13	15	43	5	6	5.98416e-87	1/sp|P08226|APOE_MOUSE	sp|P08226|APOE_MOUSE Apolipoprotein E OS=Mus musculus OX=10090 GN=Apoe PE=1 SV=2	sp|P08226|APOE_MOUSE	15.0409	-19.4937
314	4.73855e+06	6.89119e+06	9.83766e+06	9.06796e+06	1.12378e+07	6.82058e+06	9.84354e+06	1.6841e+07	1.0661e+07	7.96034e+06	1.82426e+07	1.41333e+07	8.84861e+06	30855570	786153	866651	2.45339e+06	313	0	1	1	0	1	2	19	24	28	47	5	5	4.45266e-86	1/sp|P08607|C4BPA_MOUSE	sp|P08607|C4BPA_MOUSE C4b-binding protein OS=Mus musculus OX=10090 GN=C4bpa PE=1 SV=3	sp|P08607|C4BPA_MOUSE	9.99168	-11.6378
315	831673	524027	256548	213308	273773	1.02048e+06	386740	622472	458096	39775.9	404954	345212	109285	337333	18731.5	24605	31309.5	314	1	2	3	4	4	0	4	12	11	19	3	3	3.50422e-16	4/sp|P08730|K1C13_MOUSE/sp|P19001|K1C19_MOUSE/sp|Q61414|K1C15_MOUSE/sp|Q9QWL7|K1C17_MOUSE	sp|P08730|K1C13_MOUSE Keratin, type I cytoskeletal 13 OS=Mus musculus OX=10090 GN=Krt13 PE=1 SV=2	sp|P08730|K1C13_MOUSE	-22.8274	25.9283
319	5.20809e+07	1.18635e+08	4.02098e+08	8.06647e+07	2.54241e+07	2.37919e+07	2.00042e+07	1.17783e+07	4.21134e+06	2.78831e+07	7.49776e+07	5.44034e+06	2.93692e+06	1.2251e+07	2.66915e+06	4.92294e+06	1.1872e+07	318	1	0	0	1	3	13	11	17	19	14	16	18	7.95089e-56	1/sp|P11276|FINC_MOUSE	sp|P11276|FINC_MOUSE Fibronectin OS=Mus musculus OX=10090 GN=Fn1 PE=1 SV=4	sp|P11276|FINC_MOUSE	15.4324	24.3599
320	2.3069e+07	2.46684e+07	1.78057e+07	1.09927e+07	7.35596e+06	4.38882e+07	1.63251e+07	1.49821e+07	1.54716e+07	671273	2.05728e+07	30251699	3.10584e+06	1.29612e+07	7.27961e+06	1.96275e+06	3.57305e+06	319	0	1	1	0	1	2	1	10	16	41	3	4	3.32807e-111	1/sp|P11679|K2C8_MOUSE	sp|P11679|K2C8_MOUSE Keratin, type II cytoskeletal 8 OS=Mus musculus OX=10090 GN=Krt8 PE=1 SV=4	sp|P11679|K2C8_MOUSE	5.58749	-14.0878
321	1.51037e+07	1.00101e+07	3.72183e+07	1.01639e+07	1.36391e+07	2.06992e+07	1.46916e+07	8.86247e+06	8.06242e+06	2.23279e+07	1.98662e+07	1.18819e+07	5.22894e+06	2.48935e+07	2.20673e+06	2.48044e+06	1.12346e+07	320	0	1	1	0	1	2	1	10	1	41	5	6	7.07761e-107	1/sp|P12246|SAMP_MOUSE	sp|P12246|SAMP_MOUSE Serum amyloid P-component OS=Mus musculus OX=10090 GN=Apcs PE=1 SV=2	sp|P12246|SAMP_MOUSE	5.02583	-16.5108
322	1.22554e+07	1.01081e+07	1.07551e+07	1.49679e+07	1.91799e+07	9.15764e+06	1.12386e+07	4.63306e+06	4.04503e+06	1.62888e+07	5.40476e+06	7.1541e+06	942233	7.15035e+06	2.32509e+06	5.03952e+06	6.45016e+06	321	0	1	1	0	1	2	1	10	1	22	4	6	1.23464e-24	1/sp|P13020|GELS_MOUSE	sp|P13020|GELS_MOUSE Gelsolin OS=Mus musculus OX=10090 GN=Gsn PE=1 SV=3	sp|P13020|GELS_MOUSE	8.17389	-20.5297
323	3.45518e+07	2.89227e+07	4.96386e+07	5.76773e+07	4.40537e+07	3.70901e+07	3.89775e+07	1.1337e+08	6.63591e+07	4.95262e+07	1.13913e+08	7.39109e+07	4.4436e+07	1.29258e+08	2.31469e+06	3.26844e+06	4.80511e+06	322	0	1	2	3	9	1	15	15	22	29	3	6	2.1518e-136	sp|P02746|C1QB_HUMAN	sp|P14106|C1QB_MOUSE Complement C1q subcomponent subunit B OS=Mus musculus OX=10090 GN=C1qb PE=1 SV=2	sp|P14106|C1QB_MOUSE	0.386986	-2.46744
333	853709	524027	256548	226688	273773	1.06455e+06	402525	631384	458096	39775.9	404954	368139	109285	553759	31093.4	24605	31309.5	332	1	2	3	4	4	0	4	12	11	19	4	4	3.50422e-16	4/sp|P08730|K1C13_MOUSE/sp|P19001|K1C19_MOUSE/sp|Q61414|K1C15_MOUSE/sp|Q9QWL7|K1C17_MOUSE	sp|P19001|K1C19_MOUSE Keratin, type I cytoskeletal 19 OS=Mus musculus OX=10090 GN=Krt19 PE=1 SV=1	sp|P19001|K1C19_MOUSE	-22.8826	25.6002
334	727993	420063	1.05597e+06	1.24986e+06	1.90379e+06	3.26918e+06	2.75519e+06	1.94077e+06	1.04334e+06	34644280	1.10953e+07	1.70436e+07	483749	2.66156e+06	701190	908676	1.20281e+06	333	0	1	1	0	5	6	7	4	7	33	4	7	1.91011e-32	1/sp|P19221|THRB_MOUSE	sp|P19221|THRB_MOUSE Prothrombin OS=Mus musculus OX=10090 GN=F2 PE=1 SV=1	sp|P19221|THRB_MOUSE	-7.7562	-21.9848
337	8.17183e+06	1.47755e+07	1.47498e+07	2.61215e+07	3.92607e+07	1.82604e+07	6.28385e+07	4.12031e+06	3.83685e+06	9.60161e+07	2.9015e+07	5.11689e+06	1.27805e+07	4.68544e+07	3.66973e+06	7.7494e+06	1.65094e+07	336	1	2	2	3	0	10	16	6	17	48	16	18	1.00637e-74	1/sp|P20918|PLMN_MOUSE	sp|P20918|PLMN_MOUSE Plasminogen OS=Mus musculus OX=10090 GN=Plg PE=1 SV=3	sp|P20918|PLMN_MOUSE	-12.8441	15.7776
338	4.75747e+07	4.25057e+07	4.04953e+07	2.84227e+07	5.79576e+07	2.9913e+07	3.71267e+07	6.525e+06	8.74861e+06	1.36384e+08	4.27029e+07	5.86258e+06	2.219e+07	6.4268e+07	1.00799e+07	2.09031e+07	2.31988e+07	337	1	2	2	3	0	10	16	6	17	48	16	19	2.05675e-109	1/sp|P21614|VTDB_MOUSE	sp|P21614|VTDB_MOUSE Vitamin D-binding protein OS=Mus musculus OX=10090 GN=Gc PE=1 SV=2	sp|P21614|VTDB_MOUSE	-11.9616	14.2326
339	3.13346e+07	1.03885e+08	2.36816e+08	6.15579e+07	7.03344e+07	8.16433e+07	6.06159e+07	1.52574e+07	6.47322e+06	1.5428e+08	7.88024e+07	1.35853e+07	2.33069e+07	8.90779e+07	5.17392e+06	1.05548e+07	1.7098e+07	338	1	0	0	1	3	13	11	17	19	14	13	16	1.39659e-60	4/sp|Q00896|A1AT3_MOUSE/sp|P07758|A1AT1_MOUSE/sp|Q00898|A1AT5_MOUSE/sp|P22599|A1AT2_MOUSE	sp|P22599|A1AT2_MOUSE Alpha-1-antitrypsin 1-2 OS=Mus musculus OX=10090 GN=Serpina1b PE=1 SV=2	sp|P22599|A1AT2_MOUSE	16.6388	25.1275
340	1.98834e+07	1.43959e+07	1.16432e+07	2.88313e+07	6.36457e+07	7.65352e+06	5.10741e+07	6.83603e+06	2.26725e+07	1.22375e+08	1.02468e+08	3.20902e+06	5.20036e+07	211873208	1.2742e+07	1.3902e+07	5.60104e+07	339	1	2	2	3	0	5	0	11	17	48	11	15	2.43969e-94	7/sp|Q64176|EST1E_MOUSE/sp|Q91WU0|CES1F_MOUSE/sp|P23953|EST1C_MOUSE/sp|Q8VCC2|EST1_MOUSE/tr|D3Z298|D3Z298_MOUSE/tr|D3Z5G7|D3Z5G7_MOUSE/sp|Q8VCT4|CES1D_MOUSE	sp|P23953|EST1C_MOUSE Carboxylesterase 1C OS=Mus musculus OX=10090 GN=Ces1c PE=1 SV=4	sp|P23953|EST1C_MOUSE	-9.19224	15.5951
344	1.37164e+07	1.95907e+07	1.95243e+07	2.41499e+07	3.95139e+07	1.41888e+07	3.60602e+07	1.10504e+07	6.58422e+06	8.76141e+07	2.55955e+07	9.74311e+06	1.28258e+07	7.1649e+07	1.55863e+07	2.67723e+07	4.43968e+07	343	1	2	2	3	0	5	0	11	17	48	32	36	1.33253e-113	1/sp|P28665|MUG1_MOUSE	sp|P28665|MUG1_MOUSE Murinoglobulin-1 OS=Mus musculus OX=10090 GN=Mug1 PE=1 SV=3	sp|P28665|MUG1_MOUSE	-11.7944	16.0813
345	3.56547e+06	3.87455e+06	5.21653e+06	5.08353e+06	1.50742e+07	3.21122e+06	1.20323e+07	1.92106e+06	2.34011e+06	2.90866e+07	8.46956e+06	2.62441e+06	6.39397e+06	2.40984e+07	5.24517e+06	4.96816e+06	2.48353e+07	344	0	1	1	0	5	6	7	4	27	23	11	11	1.0528e-58	3/sp|P28666|MUG2_MOUSE/tr|A0A0N4SVU1|A0A0N4SVU1_MOUSE/sp|P28665|MUG1_MOUSE	sp|P28666|MUG2_MOUSE Murinoglobulin-2 OS=Mus musculus OX=10090 GN=Mug2 PE=1 SV=2	sp|P28666|MUG2_MOUSE	-1.61514	-19.34
347	4.30609e+06	5.23549e+06	6.00623e+06	3.99831e+06	4.92563e+06	6.07071e+06	6.14966e+06	1.50041e+06	392798	37408790	7.81972e+06	2.08571e+06	563116	2.08452e+06	121630	759904	1.49028e+06	346	0	1	1	0	5	6	7	4	7	33	4	4	1.17936e-26	5/sp|Q03734|SPA3M_MOUSE/sp|P29621|SPA3C_MOUSE/sp|Q91WP6|SPA3N_MOUSE/sp|Q5I2A0|SPA3G_MOUSE/sp|P07759|SPA3K_MOUSE	sp|P29621|SPA3C_MOUSE Serine protease inhibitor A3C OS=Mus musculus OX=10090 GN=Serpina3c PE=2 SV=1	sp|P29621|SPA3C_MOUSE	-6.55314	-21.2034
348	3.43869e+06	2.90855e+06	1.17086e+07	8.18412e+06	2.56747e+07	1.09302e+07	1.22937e+07	6.74797e+06	7.80872e+06	1.56174e+08	3.31623e+07	2.01691e+07	7.02418e+06	3.16947e+07	6.55756e+06	1.62062e+07	2.38661e+07	347	1	2	2	3	0	10	16	6	0	2	9	10	2.07434e-108	1/sp|P29699|FETUA_MOUSE	sp|P29699|FETUA_MOUSE Alpha-2-HS-glycoprotein OS=Mus musculus OX=10090 GN=Ahsg PE=1 SV=1	sp|P29699|FETUA_MOUSE	-12.899	9.73829
349	3.68682e+06	5.05458e+06	9.8637e+06	1.02361e+07	2.19305e+07	9.0694e+06	1.39267e+07	4.97465e+06	4.31461e+06	1.5606e+07	1.21468e+07	4.63694e+06	1.35504e+06	5.75614e+06	525198	2.59602e+06	3.4324e+06	348	0	1	1	0	1	2	1	10	1	22	6	7	7.71648e-89	sp|P04004|VTNC_HUMAN	sp|P29788|VTNC_MOUSE Vitronectin OS=Mus musculus OX=10090 GN=Vtn PE=1 SV=2	sp|P29788|VTNC_MOUSE	8.21265	-19.971
351	5.56931e+06	7.3417e+06	9.61329e+06	8.23861e+06	8.23251e+06	5.96161e+06	1.03434e+07	3.09433e+06	2.6022e+06	4.46414e+07	1.83123e+07	5.36376e+06	9.40037e+06	2.55741e+07	4.54114e+06	6.94276e+06	1.2784e+07	350	0	1	1	0	5	6	7	4	7	33	12	14	6.36544e-85	sp|P01008|ANT3_HUMAN	sp|P32261|ANT3_MOUSE Antithrombin-III OS=Mus musculus OX=10090 GN=Serpinc1 PE=1 SV=1	sp|P32261|ANT3_MOUSE	-3.76336	-19.1494
362	5.06183e+07	5.6391e+07	4.70095e+07	1.5873e+07	1.06579e+07	7.66939e+07	1.91503e+07	4.34417e+07	2.35825e+07	2.19861e+06	3.55808e+07	6.77876e+07	5.40119e+06	2.90325e+07	5.40318e+06	2.28572e+06	9.72001e+06	361	0	1	1	0	5	2	10	22	16	1	8	9	9.92186e-104	4/sp|P50446|K2C6A_MOUSE/sp|Q9Z331|K2C6B_MOUSE/sp|Q8BGZ7|K2C75_MOUSE/sp|Q922U2|K2C5_MOUSE	sp|P50446|K2C6A_MOUSE Keratin, type II cytoskeletal 6A OS=Mus musculus OX=10090 GN=Krt6a PE=1 SV=3	sp|P50446|K2C6A_MOUSE	2.86768	-12.2492
375	1.78698e+06	1.43001e+06	1.92124e+06	2.5711e+06	2.04192e+06	323746	3.97304e+06	2.42337e+06	987081	23552276	3.14399e+06	670422	4.70357e+06	1.73259e+07	810161	774986	2.25037e+06	374	0	1	1	0	5	6	7	18	27	23	4	6	1.5624e-98	1/sp|P97290|IC1_MOUSE	sp|P97290|IC1_MOUSE Plasma protease C1 inhibitor OS=Mus musculus OX=10090 GN=Serping1 PE=1 SV=3	sp|P97290|IC1_MOUSE	-2.91038	-22.3613
378	5.78796e+06	1.17027e+06	861910	473700	682257	359010	891312	1.22454e+06	333330	1.00614e+06	1.13783e+07	1.50068e+06	1.11216e+06	4.07565e+06	56859.1	130042	44287	377	0	1	1	2	8	8	19	2	5	15	3	4	3.69797e-12	1/sp|P98086|C1QA_MOUSE	sp|P98086|C1QA_MOUSE Complement C1q subcomponent subunit A OS=Mus musculus OX=10090 GN=C1qa PE=1 SV=2	sp|P98086|C1QA_MOUSE	17.5585	-15.2807
379	9.95949e+06	7.12862e+06	2.30827e+07	1.40615e+07	1.42841e+07	1.3666e+07	2.09168e+07	1.08662e+07	4.25584e+06	8.97446e+07	1.18842e+07	6.59992e+06	4.10379e+06	3.78698e+07	2.03039e+06	1.67399e+06	1.55477e+07	378	1	2	2	3	0	10	16	6	0	2	15	17	3.51998e-48	1/sp|Q00623|APOA1_MOUSE	sp|Q00623|APOA1_MOUSE Apolipoprotein A-I OS=Mus musculus OX=10090 GN=Apoa1 PE=1 SV=2	sp|Q00623|APOA1_MOUSE	-15.9572	13.6159
381	2.9714e+07	1.09328e+08	2.25799e+08	6.19554e+07	8.76157e+07	8.06175e+07	9.3297e+07	1.64725e+07	1.19577e+07	1.48142e+08	1.06983e+08	9.84523e+06	2.81811e+07	1.08887e+08	1.04401e+07	1.37359e+07	2.08814e+07	380	1	0	0	1	3	13	11	17	19	14	13	15	1.39659e-60	4/sp|Q00896|A1AT3_MOUSE/sp|P07758|A1AT1_MOUSE/sp|Q00898|A1AT5_MOUSE/sp|P22599|A1AT2_MOUSE	sp|Q00896|A1AT3_MOUSE Alpha-1-antitrypsin 1-3 OS=Mus musculus OX=10090 GN=Serpina1c PE=1 SV=2	sp|Q00896|A1AT3_MOUSE	16.2802	25.4486
382	2.66458e+07	9.87592e+07	2.28844e+08	5.06618e+07	5.09626e+07	7.80167e+07	4.79114e+07	1.37958e+07	5.7247e+06	4.66032e+07	7.79906e+07	1.19956e+07	1.58487e+07	5.41642e+07	5.2355e+06	4.27732e+06	1.39589e+07	381	1	0	0	1	3	13	11	17	19	14	10	12	1.33453e-56	5/sp|Q00897|A1AT4_MOUSE/sp|Q00896|A1AT3_MOUSE/sp|P07758|A1AT1_MOUSE/sp|Q00898|A1AT5_MOUSE/sp|P22599|A1AT2_MOUSE	sp|Q00897|A1AT4_MOUSE Alpha-1-antitrypsin 1-4 OS=Mus musculus OX=10090 GN=Serpina1d PE=1 SV=1	sp|Q00897|A1AT4_MOUSE	16.2012	24.6029
383	2.60262e+07	1.00156e+08	2.22736e+08	5.03187e+07	5.30778e+07	7.76595e+07	4.77091e+07	1.38223e+07	6.00048e+06	5.02776e+07	7.61728e+07	7.54701e+06	1.88254e+07	7.15793e+07	4.07428e+06	4.78806e+06	1.30115e+07	382	1	0	0	1	3	13	11	17	19	14	7	9	1.39659e-60	4/sp|Q00896|A1AT3_MOUSE/sp|P07758|A1AT1_MOUSE/sp|Q00898|A1AT5_MOUSE/sp|P22599|A1AT2_MOUSE	sp|Q00898|A1AT5_MOUSE Alpha-1-antitrypsin 1-5 OS=Mus musculus OX=10090 GN=Serpina1e PE=1 SV=1	sp|Q00898|A1AT5_MOUSE	16.238	24.6389
385	3.31939e+06	4.77659e+06	3.09063e+06	5.40507e+06	18437708	3.22663e+06	1.47894e+07	1.20494e+07	5.20834e+06	4.97531e+07	1.14276e+07	2.45448e+06	7.00949e+06	1.90249e+07	2.26575e+06	5.22718e+06	1.03292e+07	384	0	1	1	0	5	6	7	4	7	33	8	9	4.13622e-38	1/sp|Q01339|APOH_MOUSE	sp|Q01339|APOH_MOUSE Beta-2-glycoprotein 1 OS=Mus musculus OX=10090 GN=Apoh PE=1 SV=1	sp|Q01339|APOH_MOUSE	-4.35148	-18.6975
390	5.41278e+06	7.79524e+06	7.97743e+06	9.58333e+06	3.1148e+07	5.4534e+06	2.29347e+07	2.29136e+06	5.64001e+06	1.27425e+08	3.11207e+07	1.66953e+06	1.08908e+07	3.3987e+07	6.04178e+06	1.03343e+07	2.56774e+07	389	1	2	2	3	0	10	16	6	0	2	9	11	1.0434e-100	2/sp|Q03734|SPA3M_MOUSE/sp|P07759|SPA3K_MOUSE	sp|Q03734|SPA3M_MOUSE Serine protease inhibitor A3M OS=Mus musculus OX=10090 GN=Serpina3m PE=1 SV=2	sp|Q03734|SPA3M_MOUSE	-13.5586	10.2106
392	9.48288e+06	7.01915e+06	1.11159e+07	1.38875e+07	2.55983e+07	3.91929e+06	8.98087e+06	1.964e+06	625546	3.81945e+07	7.09683e+06	2.20545e+06	7.15339e+06	2.5323e+07	1.00741e+06	1.7449e+06	3.01818e+06	391	0	1	1	0	5	6	7	4	7	33	7	8	7.31647e-40	1/sp|Q06770|CBG_MOUSE	sp|Q06770|CBG_MOUSE Corticosteroid-binding globulin OS=Mus musculus OX=10090 GN=Serpina6 PE=1 SV=1	sp|Q06770|CBG_MOUSE	-3.07355	-18.4818
393	3.6354e+06	3.81627e+06	1.03573e+07	5.00614e+06	6.14079e+06	7.91284e+06	5.23099e+06	9.85388e+06	5.88216e+06	3.87326e+06	1.72741e+07	1.17823e+07	1.323e+07	3.64355e+07	6.39208e+06	4.40392e+06	5.94494e+06	392	0	1	1	0	1	2	19	24	28	47	4	4	6.02696e-110	1/sp|Q06890|CLUS_MOUSE	sp|Q06890|CLUS_MOUSE Clusterin OS=Mus musculus OX=10090 GN=Clu PE=1 SV=1	sp|Q06890|CLUS_MOUSE	9.67108	-11.5732
394	198422	629013	910890	1.19362e+06	1.3133e+06	720551	1.36474e+06	274286	223958	2.89376e+06	574750	468362	69477.9	366072	268754	281913	2648816	393	1	0	0	1	3	3	18	3	8	13	3	3	4.83058e-21	1/sp|Q07456|AMBP_MOUSE	sp|Q07456|AMBP_MOUSE Protein AMBP OS=Mus musculus OX=10090 GN=Ambp PE=1 SV=2	sp|Q07456|AMBP_MOUSE	8.9716	16.7869
395	1.70251e+06	1.82694e+06	1.68587e+06	6.0377e+06	4.73696e+06	1.63582e+06	3.30798e+06	1.62245e+07	1.22279e+07	3.56017e+06	30626286	2.52222e+07	1.21857e+07	3.10537e+07	1.49602e+06	2.0451e+06	2.19471e+06	394	0	1	1	0	8	2	19	24	28	47	6	7	5.82156e-32	sp|P05160|F13B_HUMAN	sp|Q07968|F13B_MOUSE Coagulation factor XIII B chain OS=Mus musculus OX=10090 GN=F13b PE=1 SV=2	sp|Q07968|F13B_MOUSE	10.7096	-11.2397
399	9.5404e+06	1.08419e+07	1.00965e+07	4.44231e+06	2.23101e+06	1.0493e+07	6.19363e+06	1.00125e+08	3.10967e+06	1.0608e+06	7.71737e+07	2.97096e+07	4.30916e+07	1.13308e+08	554188	67504.4	2.60289e+06	398	0	0	0	2	2	4	3	5	2	36	10	11	1.268e-42	12/sp|Q99M73|KRT84_MOUSE/sp|P50446|K2C6A_MOUSE/sp|Q9DCV7|K2C7_MOUSE/sp|P07744|K2C4_MOUSE/tr|E9Q1Z0|E9Q1Z0_MOUSE/sp|Q9Z331|K2C6B_MOUSE/sp|Q8BGZ7|K2C75_MOUSE/sp|Q6IFZ6|K2C1B_MOUSE/sp|Q8VED5|K2C79_MOUSE/sp|Q3TTY5|K22E_MOUSE/sp|Q3UV17|K22O_MOUSE/sp|Q922U2|K2C5_MOUSE	sp|Q3TTY5|K22E_MOUSE Keratin, type II cytoskeletal 2 epidermal OS=Mus musculus OX=10090 GN=Krt2 PE=1 SV=1	sp|Q3TTY5|K22E_MOUSE	26.7737	7.73493
400	6.1018e+06	1.03604e+07	8.22985e+06	3.89147e+06	3.65012e+06	6.46008e+06	6.81395e+06	4.64968e+06	2.38852e+06	1.84013e+06	5.67688e+06	5.96123e+06	1.16208e+06	7.44291e+06	842390	771187	1.27031e+06	399	0	1	1	0	1	9	9	13	15	5	7	7	9.09202e-85	6/sp|P50446|K2C6A_MOUSE/sp|P07744|K2C4_MOUSE/sp|Q9Z331|K2C6B_MOUSE/sp|Q922U2|K2C5_MOUSE/sp|Q8BGZ7|K2C75_MOUSE/sp|Q3UV17|K22O_MOUSE	sp|Q3UV17|K22O_MOUSE Keratin, type II cytoskeletal 2 oral OS=Mus musculus OX=10090 GN=Krt76 PE=1 SV=1	sp|Q3UV17|K22O_MOUSE	16.8117	-22.2172
403	126222	19362.1	78550.8	218844	1.52207e+06	150182	618156	47042.5	185787	8078190	1.30037e+06	25371.1	389249	1875287	121630	157000	1.49028e+06	402	1	0	0	1	3	3	18	29	21	30	3	3	1.17936e-26	5/sp|Q03734|SPA3M_MOUSE/sp|P29621|SPA3C_MOUSE/sp|Q91WP6|SPA3N_MOUSE/sp|Q5I2A0|SPA3G_MOUSE/sp|P07759|SPA3K_MOUSE	sp|Q5I2A0|SPA3G_MOUSE Serine protease inhibitor A3G OS=Mus musculus OX=10090 GN=Serpina3g PE=1 SV=2	sp|Q5I2A0|SPA3G_MOUSE	12.2191	10.6608
404	2.00497e+06	2.60073e+06	1.07376e+06	4.88206e+06	6.76667e+06	345211	7.37006e+06	669976	1.27374e+06	24210900	5.6044e+06	439808	4245046	1.9825e+07	667879	1.52074e+06	3.3029e+06	403	0	1	1	0	5	6	7	18	27	23	8	8	4.73235e-102	1/sp|Q60590|A1AG1_MOUSE	sp|Q60590|A1AG1_MOUSE Alpha-1-acid glycoprotein 1 OS=Mus musculus OX=10090 GN=Orm1 PE=1 SV=1	sp|Q60590|A1AG1_MOUSE	-2.80939	-21.8331
406	656839	755179	548713	1.64019e+06	5.1178e+06	436637	4.8532e+06	555592	806018	53828150	3.56725e+06	460435	1303197	4.92574e+06	468300	1.58828e+06	1.60372e+06	405	0	1	1	0	5	6	7	4	7	33	3	3	1.22163e-110	1/sp|Q61129|CFAI_MOUSE	sp|Q61129|CFAI_MOUSE Complement factor I OS=Mus musculus OX=10090 GN=Cfi PE=1 SV=3	sp|Q61129|CFAI_MOUSE	-7.85346	-19.3797
407	1.67032e+07	2.26481e+07	2.64694e+07	3.7613e+07	7.5603e+07	1.60418e+07	5.64362e+07	6.97987e+06	1.32744e+07	8.15826e+07	5.04343e+07	7.31087e+06	3.44307e+07	1.36088e+08	1.1717e+07	2.96791e+07	4.06669e+07	406	1	2	2	3	0	5	0	11	17	48	28	31	1.23111e-130	1/sp|Q61147|CERU_MOUSE	sp|Q61147|CERU_MOUSE Ceruloplasmin OS=Mus musculus OX=10090 GN=Cp PE=1 SV=2	sp|Q61147|CERU_MOUSE	-10.1243	15.2636
411	2.86746e+07	1.33352e+07	2.83626e+07	3.14386e+07	2.4246e+07	1.43152e+07	1.35434e+07	2.55894e+07	24839396	2.12328e+07	2.51556e+07	2.66438e+07	7.70095e+06	1.54135e+07	2.84197e+06	2.91887e+06	4.73681e+06	410	0	1	1	0	1	2	1	10	1	41	5	5	1.20205e-89	1/sp|Q61414|K1C15_MOUSE	sp|Q61414|K1C15_MOUSE Keratin, type I cytoskeletal 15 OS=Mus musculus OX=10090 GN=Krt15 PE=1 SV=2	sp|Q61414|K1C15_MOUSE	6.1822	-17.8262
413	4.76718e+07	5.51176e+07	3.79824e+07	9.74341e+07	2.07545e+08	2.53059e+07	1.61626e+08	2.95363e+07	8.06966e+07	4.56891e+08	2.58542e+08	4.86527e+07	9.33448e+07	3.01317e+08	3.33095e+07	5.87011e+07	1.09262e+08	412	1	2	2	3	0	5	0	11	32	49	14	19	5.46996e-158	1/sp|Q61646|HPT_MOUSE	sp|Q61646|HPT_MOUSE Haptoglobin OS=Mus musculus OX=10090 GN=Hp PE=1 SV=1	sp|Q61646|HPT_MOUSE	-5.20805	16.463
415	312153	606832	750882	659931	1.06642e+06	428433	1.47548e+06	469024	127639	3.72834e+06	229957	122313	463692	2.40974e+06	818040	2.15398e+06	1.15874e+06	414	1	0	0	1	9	1	5	7	29	3	5	5	2.00726e-63	1/sp|Q61702|ITIH1_MOUSE	sp|Q61702|ITIH1_MOUSE Inter-alpha-trypsin inhibitor heavy chain H1 OS=Mus musculus OX=10090 GN=Itih1 PE=1 SV=2	sp|Q61702|ITIH1_MOUSE	5.79933	9.94133
416	1.6569e+06	890067	1.28625e+06	1.856e+06	3.13831e+06	2.63361e+06	6.12307e+06	1.51304e+06	1.40194e+06	1.89789e+07	4.24899e+06	2.07896e+06	1.51759e+06	1.14965e+07	4.32536e+06	4617168	1.21367e+07	415	1	0	3	1	6	14	2	8	9	42	6	7	1.28335e-70	sp|P19823|ITIH2_HUMAN	sp|Q61703|ITIH2_MOUSE Inter-alpha-trypsin inhibitor heavy chain H2 OS=Mus musculus OX=10090 GN=Itih2 PE=1 SV=1	sp|Q61703|ITIH2_MOUSE	12.5302	44.175
417	202260	232261	1.17576e+06	292994	1.26876e+06	529079	2.03179e+06	244977	136001	8571060	1.18982e+06	557803	353267	2.49229e+06	1.03877e+06	1262825	5.88084e+06	416	1	0	0	2	3	3	18	29	21	30	3	3	2.63627e-57	1/sp|Q61704|ITIH3_MOUSE	sp|Q61704|ITIH3_MOUSE Inter-alpha-trypsin inhibitor heavy chain H3 OS=Mus musculus OX=10090 GN=Itih3 PE=1 SV=3	sp|Q61704|ITIH3_MOUSE	11.2995	10.0573
423	7.7991e+07	7.2128e+07	9.27074e+07	1.02588e+08	2.28853e+08	5.94658e+07	2.62741e+08	1.79698e+08	8.98415e+07	3.31683e+08	3.82529e+08	6.65377e+07	1.06118e+08	3.65341e+08	7.63409e+07	1.03401e+08	1.57967e+08	422	1	2	2	3	0	5	0	11	32	11	53	62	2.33022e-123	1/sp|Q61838|PZP_MOUSE	sp|Q61838|PZP_MOUSE Pregnancy zone protein OS=Mus musculus OX=10090 GN=Pzp PE=1 SV=3	sp|Q61838|PZP_MOUSE	-6.11508	15.6506
427	1.00756e+06	1.39207e+06	502141	3.35902e+06	5.31444e+06	269917	4.84857e+06	427293	835370	6716500	4.50067e+06	156743	2325547	1.23205e+07	497340	1.07043e+06	2.78233e+06	426	0	1	1	2	8	8	19	24	37	28	3	3	2.82489e-76	3/sp|Q63805|A1AG3_MOUSE/sp|P07361|A1AG2_MOUSE/sp|Q60590|A1AG1_MOUSE	sp|Q63805|A1AG3_MOUSE Alpha-1-acid glycoprotein 3 OS=Mus musculus OX=10090 GN=Orm3 PE=3 SV=1	sp|Q63805|A1AG3_MOUSE	12.7144	-8.45888
433	5.94499e+06	6.93704e+06	5.27584e+06	6.71224e+06	9.58419e+06	6.54482e+06	11037523	13322163	10623824	1.06986e+07	25017210	8.99651e+06	16500011	37959580	1.68721e+06	418590	5.28815e+06	432	0	1	1	0	1	2	19	24	28	47	4	4	1.33227e-72	1/sp|Q6GQT1|A2MG_MOUSE	sp|Q6GQT1|A2MG_MOUSE Alpha-2-macroglobulin-P OS=Mus musculus OX=10090 GN=A2m PE=2 SV=2	sp|Q6GQT1|A2MG_MOUSE	9.99307	-12.0315
434	7013.29	813.805	28370.2	1815.08	55118.7	160715	49834.3	40635.7	51162.9	41374.3	63418.5	103660	0	605198	30352.2	0	0	433	1	2	3	4	4	11	14	9	3	38	3	3	2.0146e-05	17/sp|Q9Z2K1|K1C16_MOUSE/sp|B1AQ75|KRT36_MOUSE/sp|Q62168|K1H2_MOUSE/sp|Q497I4|KRT35_MOUSE/sp|A1L317|K1C24_MOUSE/sp|A6BLY7|K1C28_MOUSE/sp|Q61897|KT33B_MOUSE/sp|Q61781|K1C14_MOUSE/sp|P05784|K1C18_MOUSE/sp|P08730|K1C13_MOUSE/sp|P19001|K1C19_MOUSE/sp|Q61414|K1C15_MOUSE/sp|Q9QWL7|K1C17_MOUSE/sp|Q6IFX2|K1C42_MOUSE/sp|Q6IFX3|K1C40_MOUSE/sp|P02535|K1C10_MOUSE/sp|Q61765|K1H1_MOUSE	sp|Q6IFX2|K1C42_MOUSE Keratin, type I cytoskeletal 42 OS=Mus musculus OX=10090 GN=Krt42 PE=1 SV=1	sp|Q6IFX2|K1C42_MOUSE	-17.787	39.8536
436	6.5888e+06	7.89398e+06	9.62324e+06	2.24066e+06	1.96427e+06	8.54321e+06	2.89775e+06	4.02133e+06	2.4872e+06	286161	4.34053e+06	6.54525e+06	1.05207e+06	6.16148e+06	516729	15189.9	1.3661e+06	435	0	1	1	0	1	9	9	13	15	5	6	6	4.70746e-75	5/sp|P04104|K2C1_MOUSE/sp|Q6IFZ9|K2C74_MOUSE/sp|Q9R0H5|K2C71_MOUSE/sp|Q6IFZ6|K2C1B_MOUSE/sp|Q6NXH9|K2C73_MOUSE	sp|Q6IFZ6|K2C1B_MOUSE Keratin, type II cytoskeletal 1b OS=Mus musculus OX=10090 GN=Krt77 PE=1 SV=1	sp|Q6IFZ6|K2C1B_MOUSE	16.1713	-23.2564
437	1.81464e+06	2.07879e+06	3488878	557365	322614	1.5252e+06	258788	1.00921e+06	587875	103451	885902	2147679	161769	1601945	168714	5605.63	253891	436	0	2	2	3	7	7	6	0	10	27	3	3	4.70746e-75	5/sp|P04104|K2C1_MOUSE/sp|Q6IFZ9|K2C74_MOUSE/sp|Q9R0H5|K2C71_MOUSE/sp|Q6IFZ6|K2C1B_MOUSE/sp|Q6NXH9|K2C73_MOUSE	sp|Q6IFZ9|K2C74_MOUSE Keratin, type II cytoskeletal 74 OS=Mus musculus OX=10090 GN=Krt74 PE=3 SV=1	sp|Q6IFZ9|K2C74_MOUSE	-10.7418	-1.04725
439	2.42707e+06	5.90921e+06	5.29563e+06	2.51339e+06	3.35116e+06	3.63875e+06	3.83482e+06	2.1836e+06	1.10426e+06	3.61165e+06	1.98315e+06	2.92743e+06	439390	5872566	1.12861e+06	3.00747e+06	707431	438	0	1	1	0	1	9	9	25	26	5	5	5	5.67729e-83	5/sp|Q9DCV7|K2C7_MOUSE/tr|E9Q1Z0|E9Q1Z0_MOUSE/sp|Q9Z2T6|KRT85_MOUSE/sp|P03995|GFAP_MOUSE/sp|Q6NXH9|K2C73_MOUSE	sp|Q6NXH9|K2C73_MOUSE Keratin, type II cytoskeletal 73 OS=Mus musculus OX=10090 GN=Krt73 PE=1 SV=1	sp|Q6NXH9|K2C73_MOUSE	16.677	-26.3935
445	760889	1.10077e+06	1.28539e+06	3.20882e+06	7.19674e+06	1.13044e+06	5.84704e+06	2.47202e+06	2.78961e+06	1.63362e+07	8.66018e+06	2.43866e+06	3.0356e+06	1.1896e+07	1.4727e+06	2.30245e+06	3.15516e+06	444	0	1	1	0	5	6	7	18	27	23	7	8	1.25006e-43	1/sp|Q80YC5|FA12_MOUSE	sp|Q80YC5|FA12_MOUSE Coagulation factor XII OS=Mus musculus OX=10090 GN=F12 PE=1 SV=2	sp|Q80YC5|FA12_MOUSE	-1.5543	-23.3401
448	5.06183e+07	5.6391e+07	4.70095e+07	1.5873e+07	1.06579e+07	7.66939e+07	1.91503e+07	4.34417e+07	2.35825e+07	2.19861e+06	3.55808e+07	6.77876e+07	5.40119e+06	2.90325e+07	5.40318e+06	2.28572e+06	9.72001e+06	447	0	1	1	0	5	2	10	22	16	1	8	9	9.92186e-104	4/sp|P50446|K2C6A_MOUSE/sp|Q9Z331|K2C6B_MOUSE/sp|Q8BGZ7|K2C75_MOUSE/sp|Q922U2|K2C5_MOUSE	sp|Q8BGZ7|K2C75_MOUSE Keratin, type II cytoskeletal 75 OS=Mus musculus OX=10090 GN=Krt75 PE=1 SV=1	sp|Q8BGZ7|K2C75_MOUSE	2.8378	-11.7944
456	881653	693515	1.98391e+06	998379	728451	824132	853203	5.53088e+06	1.47074e+06	1.95739e+06	3.08413e+06	2.67976e+06	805295	3.70401e+06	71494.1	290509	173215	455	0	1	0	2	9	1	15	15	22	29	4	5	5.18966e-73	2/sp|Q8CFG9|C1RB_MOUSE/sp|Q8CG16|C1RA_MOUSE	sp|Q8CFG9|C1RB_MOUSE Complement C1r-B subcomponent OS=Mus musculus OX=10090 GN=C1rb PE=2 SV=1	sp|Q8CFG9|C1RB_MOUSE	4.59581	-2.12965
459	881653	693515	1.98391e+06	998379	728451	824132	853203	5.53088e+06	1.47074e+06	1.95739e+06	3.08413e+06	2.67976e+06	805295	3.70401e+06	71494.1	290509	173215	458	0	1	1	2	9	1	15	15	22	29	4	5	5.18966e-73	2/sp|Q8CFG9|C1RB_MOUSE/sp|Q8CG16|C1RA_MOUSE	sp|Q8CG16|C1RA_MOUSE Complement C1r-A subcomponent OS=Mus musculus OX=10090 GN=C1ra PE=1 SV=1	sp|Q8CG16|C1RA_MOUSE	5.37665	-2.6638
461	1.05255e+08	1.08877e+08	1.74385e+08	1.70822e+08	2.38367e+08	1.50899e+08	1.5314e+08	1.33352e+09	6.25306e+08	8.02653e+07	2.32853e+09	2.21135e+09	4.98461e+08	2.43689e+09	8.83706e+06	1.35304e+07	9.02999e+07	460	1	2	2	3	0	5	0	20	12	25	65	101	4.46341e-102	1/sp|Q8K0E8|FIBB_MOUSE	sp|Q8K0E8|FIBB_MOUSE Fibrinogen beta chain OS=Mus musculus OX=10090 GN=Fgb PE=1 SV=1	sp|Q8K0E8|FIBB_MOUSE	-4.74161	11.4063
466	10877.2	1562.38	8127.96	342535	40059.2	0	230729	185413	35212.8	4455619	386092	98637.8	61221.2	327531	0	9328.28	30597.3	465	1	0	0	1	3	3	18	29	21	30	3	3	2.38784e-11	1/sp|Q8R121|ZPI_MOUSE	sp|Q8R121|ZPI_MOUSE Protein Z-dependent protease inhibitor OS=Mus musculus OX=10090 GN=Serpina10 PE=1 SV=1	sp|Q8R121|ZPI_MOUSE	13.2386	14.7026
471	9.51512e+07	8.02241e+07	2.36172e+08	1.17811e+08	1.35403e+08	1.17419e+08	1.93715e+08	2.1626e+09	9.44258e+08	1.27498e+08	2.40734e+09	1.47408e+09	1.07857e+09	4.7865e+09	2.68766e+07	4.56925e+07	1.04011e+08	470	1	2	2	3	0	5	0	20	12	25	31	48	6.9063e-163	sp|P02679|FIBG_HUMAN	sp|Q8VCM7|FIBG_MOUSE Fibrinogen gamma chain OS=Mus musculus OX=10090 GN=Fgg PE=1 SV=1	sp|Q8VCM7|FIBG_MOUSE	-4.46774	10.4442
474	1.3272e+07	1.36806e+07	12972522	3.91347e+06	2.03442e+06	1.42933e+07	4.18735e+06	1.14213e+07	4.58539e+06	293806	7.96604e+06	12868349	1.42684e+06	12038098	1.09249e+06	142979	2.64918e+06	473	0	1	1	0	1	9	9	13	15	22	5	6	3.99252e-88	1/sp|Q8VED5|K2C79_MOUSE	sp|Q8VED5|K2C79_MOUSE Keratin, type II cytoskeletal 79 OS=Mus musculus OX=10090 GN=Krt79 PE=1 SV=2	sp|Q8VED5|K2C79_MOUSE	11.3944	-23.0275
476	965505	2.19482e+06	3.26529e+06	4.04419e+06	4.73355e+06	2.9654e+06	3.24392e+06	78366	206966	1.07123e+07	1.4395e+06	40783.5	449195	3.42998e+06	132292	209885	1.53227e+06	475	0	1	1	0	5	6	7	18	27	23	6	6	1.17936e-26	5/sp|Q03734|SPA3M_MOUSE/sp|P29621|SPA3C_MOUSE/sp|Q91WP6|SPA3N_MOUSE/sp|Q5I2A0|SPA3G_MOUSE/sp|P07759|SPA3K_MOUSE	sp|Q91WP6|SPA3N_MOUSE Serine protease inhibitor A3N OS=Mus musculus OX=10090 GN=Serpina3n PE=1 SV=1	sp|Q91WP6|SPA3N_MOUSE	-0.954963	-26.422
478	1.22288e+08	1.91585e+08	1.83259e+08	3.18567e+08	1.15445e+09	7.59965e+07	7.25478e+08	4.51937e+07	2.53786e+08	2.27288e+09	1.10409e+09	4.18653e+07	4.05217e+08	1.39969e+09	1.39968e+08	2.56241e+08	4.30747e+08	477	1	2	2	3	0	5	0	20	32	49	28	39	1.09984e-133	1/sp|Q91X72|HEMO_MOUSE	sp|Q91X72|HEMO_MOUSE Hemopexin OS=Mus musculus OX=10090 GN=Hpx PE=1 SV=2	sp|Q91X72|HEMO_MOUSE	-3.44297	15.3085
480	1.4456e+08	1.67803e+08	1.0606e+08	2.86299e+08	8.5069e+08	6.48751e+07	8.06487e+08	3.77673e+07	2.08886e+08	1.03484e+09	9.06866e+08	5.54784e+07	5.32939e+08	1.95309e+09	2.07569e+08	3.76297e+08	6.1619e+08	479	1	2	2	3	0	5	0	20	32	49	57	80	5.17007e-160	2/tr|E9Q035|E9Q035_MOUSE/sp|Q921I1|TRFE_MOUSE	sp|Q921I1|TRFE_MOUSE Serotransferrin OS=Mus musculus OX=10090 GN=Tf PE=1 SV=1	sp|Q921I1|TRFE_MOUSE	-3.54824	14.8615
482	5.06183e+07	5.6391e+07	4.70095e+07	1.5873e+07	1.06579e+07	7.66939e+07	1.91503e+07	4.34417e+07	2.35825e+07	2.19861e+06	3.55808e+07	6.77876e+07	5.40119e+06	2.90325e+07	5.40318e+06	2.28572e+06	9.72001e+06	481	0	1	1	0	1	2	10	22	16	1	8	9	9.92186e-104	4/sp|P50446|K2C6A_MOUSE/sp|Q9Z331|K2C6B_MOUSE/sp|Q8BGZ7|K2C75_MOUSE/sp|Q922U2|K2C5_MOUSE	sp|Q922U2|K2C5_MOUSE Keratin, type II cytoskeletal 5 OS=Mus musculus OX=10090 GN=Krt5 PE=1 SV=1	sp|Q922U2|K2C5_MOUSE	4.38944	-11.4784
484	4.44012e+06	5.19371e+06	6386232	1.43081e+06	866029	4.33458e+06	1.76991e+06	2.69338e+06	1.1852e+06	254148	2.24191e+06	4972889	610731	4054168	347073	9584.26	1.10993e+06	483	0	1	1	0	1	9	9	25	26	5	4	4	1.268e-42	12/sp|Q99M73|KRT84_MOUSE/sp|P50446|K2C6A_MOUSE/sp|Q9DCV7|K2C7_MOUSE/sp|P07744|K2C4_MOUSE/tr|E9Q1Z0|E9Q1Z0_MOUSE/sp|Q9Z331|K2C6B_MOUSE/sp|Q8BGZ7|K2C75_MOUSE/sp|Q6IFZ6|K2C1B_MOUSE/sp|Q8VED5|K2C79_MOUSE/sp|Q3TTY5|K22E_MOUSE/sp|Q3UV17|K22O_MOUSE/sp|Q922U2|K2C5_MOUSE	sp|Q99M73|KRT84_MOUSE Keratin, type II cuticular Hb4 OS=Mus musculus OX=10090 GN=Krt84 PE=2 SV=2	sp|Q99M73|KRT84_MOUSE	16.6941	-25.3679
488	218697	227835	379206	468408	1.43423e+06	301960	1.51073e+06	350646	172805	2.01153e+07	4.719e+06	233253	446629	2.4271e+06	403739	1.23464e+06	729476	487	0	1	1	0	5	6	7	18	20	8	4	4	2.07715e-56	1/sp|Q9DBB9|CPN2_MOUSE	sp|Q9DBB9|CPN2_MOUSE Carboxypeptidase N subunit 2 OS=Mus musculus OX=10090 GN=Cpn2 PE=1 SV=2	sp|Q9DBB9|CPN2_MOUSE	-5.67396	-26.0373
489	78758.9	45308.4	154855	449321	3.4774e+06	76430.2	2.31225e+06	337487	626587	6.11994e+06	1.92277e+06	807495	1.31465e+06	5.36519e+06	189147	1.79624e+06	1.74905e+06	488	0	0	0	2	9	1	5	28	14	21	3	3	2.41855e-39	1/sp|Q9DBD0|ICA_MOUSE	sp|Q9DBD0|ICA_MOUSE Inhibitor of carbonic anhydrase OS=Mus musculus OX=10090 GN=Ica PE=1 SV=1	sp|Q9DBD0|ICA_MOUSE	5.71084	4.6999
491	5.05255e+06	8.21931e+06	8172212	3.38683e+06	3.89458e+06	6.44813e+06	2.99678e+06	3.86777e+06	1.70158e+06	3.76235e+06	3.33916e+06	5740387	854329	7753798	1.2963e+06	3.01144e+06	1.55511e+06	490	0	1	1	0	1	9	9	13	15	5	5	5	5.67729e-83	5/sp|Q9DCV7|K2C7_MOUSE/tr|E9Q1Z0|E9Q1Z0_MOUSE/sp|Q9Z2T6|KRT85_MOUSE/sp|P03995|GFAP_MOUSE/sp|Q6NXH9|K2C73_MOUSE	sp|Q9DCV7|K2C7_MOUSE Keratin, type II cytoskeletal 7 OS=Mus musculus OX=10090 GN=Krt7 PE=1 SV=1	sp|Q9DCV7|K2C7_MOUSE	16.517	-22.7751
492	1.75096e+06	2.96848e+06	3.63109e+06	5.0756e+06	1.01111e+07	3.20625e+06	1.06183e+07	734746	3.4427e+06	1.04807e+08	7.18431e+06	1.16808e+06	3.52059e+06	1.46856e+07	3.3725e+06	3.38484e+06	1.01737e+07	491	1	2	2	3	0	10	16	6	0	2	7	8	3.80608e-80	1/sp|Q9ESB3|HRG_MOUSE	sp|Q9ESB3|HRG_MOUSE Histidine-rich glycoprotein OS=Mus musculus OX=10090 GN=Hrg PE=1 SV=2	sp|Q9ESB3|HRG_MOUSE	-15.7187	9.30498
499	8.21107e+06	9.80611e+06	8.7837e+06	4.21619e+06	6.89205e+06	3.56308e+06	4.33168e+06	1.11764e+06	953370	949135	4350772	1.95885e+06	578187	3.68327e+06	14870.4	35369	104971	498	0	1	1	0	1	9	9	25	26	5	3	3	2.10519e-43	1/sp|Q9QWK4|CD5L_MOUSE	sp|Q9QWK4|CD5L_MOUSE CD5 antigen-like OS=Mus musculus OX=10090 GN=Cd5l PE=1 SV=3	sp|Q9QWK4|CD5L_MOUSE	17.7592	-23.8744
500	831673	524027	256548	213308	273773	1.02048e+06	386740	622472	458096	39775.9	404954	345212	109285	337333	18731.5	24605	31309.5	499	1	2	3	4	4	0	4	12	11	19	3	3	3.50422e-16	4/sp|P08730|K1C13_MOUSE/sp|P19001|K1C19_MOUSE/sp|Q61414|K1C15_MOUSE/sp|Q9QWL7|K1C17_MOUSE	sp|Q9QWL7|K1C17_MOUSE Keratin, type I cytoskeletal 17 OS=Mus musculus OX=10090 GN=Krt17 PE=1 SV=3	sp|Q9QWL7|K1C17_MOUSE	-22.7551	25.204
501	33993.9	254203	190547	143210	263278	45888	830190	119415	470266	3.75942e+06	3654845	213065	34703.9	2.40676e+06	80378.6	5048.52	1049240	500	1	0	0	1	3	3	18	29	21	3	3	3	7.99946e-24	1/sp|Q9QXC1|FETUB_MOUSE	sp|Q9QXC1|FETUB_MOUSE Fetuin-B OS=Mus musculus OX=10090 GN=Fetub PE=1 SV=1	sp|Q9QXC1|FETUB_MOUSE	7.86026	12.7763
503	1.81464e+06	2.07879e+06	3488878	557365	322614	1.5252e+06	258788	1.00921e+06	587875	103451	885902	2147679	161769	1601945	168714	5605.63	253891	502	0	2	2	3	7	7	6	0	10	27	3	3	4.70746e-75	5/sp|P04104|K2C1_MOUSE/sp|Q6IFZ9|K2C74_MOUSE/sp|Q9R0H5|K2C71_MOUSE/sp|Q6IFZ6|K2C1B_MOUSE/sp|Q6NXH9|K2C73_MOUSE	sp|Q9R0H5|K2C71_MOUSE Keratin, type II cytoskeletal 71 OS=Mus musculus OX=10090 GN=Krt71 PE=1 SV=1	sp|Q9R0H5|K2C71_MOUSE	-12.6096	-1.10497
512	5.06183e+07	5.6391e+07	4.70095e+07	1.5873e+07	1.06579e+07	7.66939e+07	1.91503e+07	4.34417e+07	2.35825e+07	2.19861e+06	3.55808e+07	6.77876e+07	5.40119e+06	2.90325e+07	5.40318e+06	2.28572e+06	9.72001e+06	511	0	1	1	0	5	2	10	22	16	1	8	9	9.92186e-104	4/sp|P50446|K2C6A_MOUSE/sp|Q9Z331|K2C6B_MOUSE/sp|Q8BGZ7|K2C75_MOUSE/sp|Q922U2|K2C5_MOUSE	sp|Q9Z331|K2C6B_MOUSE Keratin, type II cytoskeletal 6B OS=Mus musculus OX=10090 GN=Krt6b PE=1 SV=3	sp|Q9Z331|K2C6B_MOUSE	2.83894	-11.7963
560	1.34696e+07	9.34442e+06	1.00182e+07	1.6891e+07	1.98575e+07	1.28653e+07	1.47857e+07	1.11082e+07	1.66373e+07	4.4177e+06	5.21752e+07	1.24008e+07	5.62272e+06	2.36582e+07	1.72348e+06	1.87604e+06	6.16699e+06	559	0	0	0	2	2	4	3	5	2	6	6	6	3.5757e-60	5/tr|A0A0B4J1I0|A0A0B4J1I0_MOUSE/tr|F6XWB2|F6XWB2_MOUSE/sp|P01631|KV2A7_MOUSE/tr|A0A140T8N1|A0A140T8N1_MOUSE/tr|A0A140T8M0|A0A140T8M0_MOUSE	tr|A0A0B4J1I0|A0A0B4J1I0_MOUSE Immunoglobulin kappa variable 1-110 (Fragment) OS=Mus musculus OX=10090 GN=Igkv1-110 PE=4 SV=5	tr|A0A0B4J1I0|A0A0B4J1I0_MOUSE	23.764	1.583
589	3.61402e+06	3.42277e+06	4.89807e+06	4.88711e+06	1.39654e+07	3.20025e+06	1.1311e+07	1.249e+06	1.7103e+06	2.47746e+07	8.21361e+06	4.51232e+06	6.20681e+06	2.20371e+07	5.01009e+06	3.83749e+06	2.24358e+07	588	0	1	1	0	5	6	7	4	27	23	7	7	1.0528e-58	3/sp|P28666|MUG2_MOUSE/tr|A0A0N4SVU1|A0A0N4SVU1_MOUSE/sp|P28665|MUG1_MOUSE	tr|A0A0N4SVU1|A0A0N4SVU1_MOUSE Predicted gene 7298 OS=Mus musculus OX=10090 GN=Gm7298 PE=4 SV=1	tr|A0A0N4SVU1|A0A0N4SVU1_MOUSE	-1.53555	-19.3777
590	9.73309e+06	5.67075e+06	6.29293e+06	1.10951e+07	1.28863e+07	1.00635e+07	1.46287e+07	8.50362e+06	1.43017e+07	3.01192e+06	4.02547e+07	8.32305e+06	5.69872e+06	1.71885e+07	421526	852515	5.26353e+06	589	0	0	0	2	2	4	3	5	2	6	4	4	3.5757e-60	5/tr|A0A0B4J1I0|A0A0B4J1I0_MOUSE/tr|F6XWB2|F6XWB2_MOUSE/sp|P01631|KV2A7_MOUSE/tr|A0A140T8N1|A0A140T8N1_MOUSE/tr|A0A140T8M0|A0A140T8M0_MOUSE	tr|A0A140T8M0|A0A140T8M0_MOUSE Immunoglobulin kappa variable 1-117 (Fragment) OS=Mus musculus OX=10090 GN=Igkv1-117 PE=4 SV=2	tr|A0A140T8M0|A0A140T8M0_MOUSE	23.5741	0.145513
591	2.19859e+06	2.489e+06	3.28593e+06	4.15677e+06	6.4837e+06	3.67816e+06	6.54259e+06	4.51508e+06	2.65389e+06	2.93013e+06	1.00023e+07	1.60427e+06	3.32553e+06	10956170	2.99068e+06	2.5515e+06	1.49405e+07	590	0	1	1	2	8	8	12	19	24	12	3	3	2.45423e-65	4/sp|P01646|KV5AD_MOUSE/tr|A0A140T8M1|A0A140T8M1_MOUSE/sp|P01644|KV5AB_MOUSE/sp|P01645|KV5AC_MOUSE	tr|A0A140T8M1|A0A140T8M1_MOUSE Immunoglobulin kappa variable 10-96 (Fragment) OS=Mus musculus OX=10090 GN=Igkv10-96 PE=4 SV=2	tr|A0A140T8M1|A0A140T8M1_MOUSE	26.2073	-14.7718
617	6.78153e+06	7.66142e+06	1.10879e+07	1.03867e+07	1.84772e+07	6.17578e+06	3.32726e+07	8.69517e+06	7.10895e+06	2.92828e+07	2.70972e+07	5.07163e+06	4.74279e+06	5.16037e+07	8.49008e+06	1.46543e+07	1.82483e+07	616	0	0	0	2	2	4	3	5	2	26	7	7	6.65352e-100	2/tr|A0A1Y7VJN6|A0A1Y7VJN6_MOUSE/sp|P03987|IGHG3_MOUSE	tr|A0A1Y7VJN6|A0A1Y7VJN6_MOUSE Immunoglobulin heavy constant gamma 3 (Fragment) OS=Mus musculus OX=10090 GN=Ighg3 PE=4 SV=1	tr|A0A1Y7VJN6|A0A1Y7VJN6_MOUSE	16.8762	3.70169
621	1.19065e+07	7.8256e+06	1.35826e+07	1.13262e+07	3.00928e+07	9.31179e+06	3.77078e+07	7.78115e+06	5.40527e+06	2.24911e+08	2.46652e+07	6.03925e+06	1.65962e+07	5.98674e+07	1.81093e+07	1.5969e+07	3.77154e+07	620	1	2	2	3	0	10	16	6	0	2	12	14	2.08361e-118	4/sp|P02088|HBB1_MOUSE/sp|P02104|HBE_MOUSE/sp|P02089|HBB2_MOUSE/tr|A8DUK4|A8DUK4_MOUSE	tr|A8DUK4|A8DUK4_MOUSE Beta-globin OS=Mus musculus OX=10090 GN=Hbb-bs PE=1 SV=1	tr|A8DUK4|A8DUK4_MOUSE	-11.0222	9.63428
623	504177	743925	907001	1.36262e+06	2.44739e+06	837610	1.711e+06	700153	767772	1.66101e+07	4.18747e+06	1.00481e+06	237065	589165	414143	1.73537e+06	2.89245e+06	622	0	1	1	0	5	6	7	18	20	8	5	5	3.88469e-14	2/tr|B8JJN0|B8JJN0_MOUSE/sp|P04186|CFAB_MOUSE	tr|B8JJN0|B8JJN0_MOUSE Predicted gene 20547 OS=Mus musculus OX=10090 GN=Gm20547 PE=3 SV=1	tr|B8JJN0|B8JJN0_MOUSE	-4.67272	-26.6507
626	1.2878e+07	1.4953e+07	8.66233e+06	1.39128e+07	4.21597e+07	7.84137e+06	4.2626e+07	4.37503e+06	1.64813e+07	8.95798e+07	7.40393e+07	2.35694e+06	2.77447e+07	1.20968e+08	9.83247e+06	6.36188e+06	4.07004e+07	625	1	2	2	3	0	5	0	11	17	48	7	8	2.43969e-94	7/sp|Q64176|EST1E_MOUSE/sp|Q91WU0|CES1F_MOUSE/sp|P23953|EST1C_MOUSE/sp|Q8VCC2|EST1_MOUSE/tr|D3Z298|D3Z298_MOUSE/tr|D3Z5G7|D3Z5G7_MOUSE/sp|Q8VCT4|CES1D_MOUSE	tr|D3Z5G7|D3Z5G7_MOUSE Carboxylic ester hydrolase OS=Mus musculus OX=10090 GN=Ces1b PE=1 SV=1	tr|D3Z5G7|D3Z5G7_MOUSE	-10.2428	16.2768
631	1.15883e+08	1.44653e+08	9.31793e+07	2.41236e+08	7.10791e+08	5.5945e+07	6.12181e+08	3.1393e+07	1.77814e+08	9.33465e+08	7.63146e+08	5.03657e+07	4.59687e+08	1.74914e+09	1.8795e+08	3.44509e+08	5.46931e+08	630	1	2	2	3	0	5	0	20	32	49	55	76	5.17007e-160	2/tr|E9Q035|E9Q035_MOUSE/sp|Q921I1|TRFE_MOUSE	tr|E9Q035|E9Q035_MOUSE Predicted gene 20425 OS=Mus musculus OX=10090 GN=Gm20425 PE=4 SV=1	tr|E9Q035|E9Q035_MOUSE	-3.60339	14.8318
632	2.8854e+07	2.90409e+07	2.63702e+07	1.32563e+07	9.44718e+06	4.85557e+07	1.83875e+07	1.87413e+07	1.72554e+07	2.04434e+06	2.22554e+07	36726989	4.00381e+06	1.85388e+07	7.65165e+06	1.94727e+06	5.45622e+06	631	0	1	1	0	1	2	1	10	16	41	4	6	1.24092e-121	1/tr|E9Q0F0|E9Q0F0_MOUSE	tr|E9Q0F0|E9Q0F0_MOUSE Keratin 78 OS=Mus musculus OX=10090 GN=Krt78 PE=1 SV=1	tr|E9Q0F0|E9Q0F0_MOUSE	5.34456	-14.0112
633	5.61881e+06	9.9416e+06	8.29235e+06	3.7098e+06	4.67964e+06	9.14851e+06	6.23015e+06	4.30216e+06	2.45634e+06	3.79436e+06	4.55647e+06	5.75919e+06	1.16792e+06	9.27394e+06	1.30791e+06	3.01144e+06	1.56575e+06	632	0	1	1	0	1	9	9	13	15	5	7	7	5.67729e-83	5/sp|Q9DCV7|K2C7_MOUSE/tr|E9Q1Z0|E9Q1Z0_MOUSE/sp|Q9Z2T6|KRT85_MOUSE/sp|P03995|GFAP_MOUSE/sp|Q6NXH9|K2C73_MOUSE	tr|E9Q1Z0|E9Q1Z0_MOUSE Keratin 90 OS=Mus musculus OX=10090 GN=Krt90 PE=1 SV=1	tr|E9Q1Z0|E9Q1Z0_MOUSE	16.1701	-22.2187
637	1.20043e+07	1.55185e+07	1.28889e+07	1.59649e+07	2.71921e+07	1.0436e+07	2.80453e+07	1.62352e+07	1.97517e+07	6.71849e+06	7.8135e+07	9.37795e+06	1.91836e+07	2.12487e+07	2.59092e+06	4.8332e+06	1.16769e+07	636	0	0	0	2	2	4	3	5	2	36	6	7	8.05116e-106	4/sp|P01863|GCAA_MOUSE/sp|P01864|GCAB_MOUSE/tr|F6TQW2|F6TQW2_MOUSE/sp|P01865|GCAM_MOUSE	tr|F6TQW2|F6TQW2_MOUSE Immunoglobulin heavy constant gamma 2C (Fragment) OS=Mus musculus OX=10090 GN=Ighg2c PE=1 SV=2	tr|F6TQW2|F6TQW2_MOUSE	22.5247	6.18847
638	6.94684e+06	5.22536e+06	6.1481e+06	1.00581e+07	1.22594e+07	9.23288e+06	1.13216e+07	3.6984e+06	1.05651e+07	2.16031e+06	3.2638e+07	5.15982e+06	2.44231e+06	9.81277e+06	27700.4	2634.09	3.88255e+06	637	0	0	0	2	2	4	3	5	2	6	3	3	3.5757e-60	5/tr|A0A0B4J1I0|A0A0B4J1I0_MOUSE/tr|F6XWB2|F6XWB2_MOUSE/sp|P01631|KV2A7_MOUSE/tr|A0A140T8N1|A0A140T8N1_MOUSE/tr|A0A140T8M0|A0A140T8M0_MOUSE	tr|F6XWB2|F6XWB2_MOUSE Immunoglobulin kappa variable 1-99 (Fragment) OS=Mus musculus OX=10090 GN=Igkv1-99 PE=4 SV=5	tr|F6XWB2|F6XWB2_MOUSE	23.7402	-0.542431
644	1.91735e+06	580015	1.47667e+06	3.49097e+06	2.97995e+06	1.06754e+06	7.31862e+06	6.13453e+06	3.47424e+06	2.1772e+06	1.1337e+07	2.90154e+06	3.44591e+06	1.79071e+07	453560	1.30706e+06	2.1831e+06	643	0	1	1	2	8	8	19	24	5	15	3	3	7.98964e-62	2/tr|Q4LDF6|Q4LDF6_MOUSE/sp|P06909|CFAH_MOUSE	tr|Q4LDF6|Q4LDF6_MOUSE Complement factor H-related 2 OS=Mus musculus OX=10090 GN=Cfhr2 PE=1 SV=1	tr|Q4LDF6|Q4LDF6_MOUSE	14.916	-10.8427
647	1.36188e+07	1.29304e+07	1.28443e+07	6.97583e+06	1.91277e+07	7.21933e+06	1.81563e+07	1.02323e+07	8.48081e+06	7.14872e+07	1.75855e+07	3.69343e+06	6.40907e+06	2.16654e+07	3.27588e+06	5.1768e+06	1.15123e+07	646	1	2	2	3	0	10	16	6	0	2	6	6	3.08001e-124	2/tr|Q6S9I3|Q6S9I3_MOUSE/sp|O08677|KNG1_MOUSE	tr|Q6S9I3|Q6S9I3_MOUSE HMW kininogen-II OS=Mus musculus OX=10090 GN=Kng2 PE=1 SV=1	tr|Q6S9I3|Q6S9I3_MOUSE	-17.279	12.6192
653	1.85869e+07	9.3307e+06	2.32544e+07	1.38434e+07	1.25171e+07	9.60072e+06	1.36447e+07	2.08203e+08	1.25669e+08	1.18393e+07	3.5477e+08	1.62924e+08	5.68465e+07	3.12231e+08	882445	831332	2.39392e+06	652	1	2	2	3	0	5	0	11	17	11	33	54	4.52769e-59	1/tr|Q99XV0|Q99XV0_STRP1	tr|Q99XV0|Q99XV0_STRP1 M protein type 1 OS=Streptococcus pyogenes serotype M1 OX=301447 GN=emm1 PE=4 SV=1	tr|Q99XV0|Q99XV0_STRP1	-7.71664	15.9654

## Sheet: Surface
	SF370 strain of S. pyogenes with BALB/c mouse plasma						Knock out (KO) strain of S. pyogenes for emm1 (M1 protein) with BALB/c mouse plasma
	replicate 01	replicate 02	replicate 03	replicate 04	replicate 05	replicate 06	replicate 01	replicate 02	replicate 03	replicate 04	replicate 05	replicate 06
	lh_p1904_295	lh_p1904_296	lh_p1904_297	lh_p1904_299	lh_p1906_144	lh_p1906_147	lh_p1904_315	lh_p1904_316	lh_p1904_317	lh_p1904_319	lh_p1904_320	lh_p1904_321	k02	k03	k04	k05	k10	k15	k20	k30	k40	k50	index	Unique peptide sequences (pep)	Peptidoforms (Peptide)	pg_pvalue	Protein	proteindesc	sk	y1	y2
1	1.02749e+10	9.34856e+09	9.88328e+09	1.15521e+10	2222979984	2193975028	2964647311	2396995446	2073236002	2246499991	4956565228	4587141801	0	2	3	2	5	4	2	8	37	44	0	10	15	1.14512e-118	1/iRT_Peptides	iRT_Peptides	iRT_Peptides	-0.769588	-2.42935
4	3.36595e+07	1.97473e+07	4.8958e+07	3.80962e+07	8.00798e+06	8.82895e+06	1.02804e+07	9.78643e+06	9.18066e+06	1.23822e+07	1.77628e+07	1.83626e+07	0	0	1	0	2	3	17	13	10	0	3	18	19	2.66444e-48	1/sp|A2AQ07|TBB1_MOUSE	sp|A2AQ07|TBB1_MOUSE Tubulin beta-1 chain OS=Mus musculus OX=10090 GN=Tubb1 PE=1 SV=1	sp|A2AQ07|TBB1_MOUSE	-4.59966	19.7661
6	1.48643e+07	1.26973e+07	4.64772e+07	3.11176e+07	1.95059e+06	1.63157e+06	2.42371e+06	2.35389e+06	2.0357e+06	2.96782e+06	4.0793e+06	4.10389e+06	0	0	2	4	9	6	19	4	4	20	5	5	5	2.82649e-71	1/sp|A2ASS6|TITIN_MOUSE	sp|A2ASS6|TITIN_MOUSE Titin OS=Mus musculus OX=10090 GN=Ttn PE=1 SV=1	sp|A2ASS6|TITIN_MOUSE	-13.064	14.6394
8	1.17838e+08	7.51812e+07	1.9435e+08	1.48725e+08	1.69745e+07	1.17998e+07	2.64242e+07	2.28687e+07	1.82915e+07	3.63217e+07	3.86629e+07	5.59909e+07	0	2	3	3	5	13	14	14	16	41	7	41	49	2.00386e-87	1/sp|A6X935|ITIH4_MOUSE	sp|A6X935|ITIH4_MOUSE Inter alpha-trypsin inhibitor, heavy chain 4 OS=Mus musculus OX=10090 GN=Itih4 PE=1 SV=2	sp|A6X935|ITIH4_MOUSE	9.23857	0.00129567
23	3.63125e+08	1.61973e+08	9.35358e+08	8.78705e+08	3.12526e+08	5.28282e+08	7.95298e+08	2.47258e+08	2.70458e+08	3.38023e+08	7.44825e+08	6.65132e+08	0	2	3	2	5	4	15	8	30	44	22	29	41	4.02033e-95	1/sp|E9PV24|FIBA_MOUSE	sp|E9PV24|FIBA_MOUSE Fibrinogen alpha chain OS=Mus musculus OX=10090 GN=Fga PE=1 SV=1	sp|E9PV24|FIBA_MOUSE	2.57381	-4.07281
24	4.77486e+08	3.52675e+08	5.6096e+08	6.41082e+08	4.67813e+07	6.36124e+07	8.28322e+07	6.97033e+07	7.42025e+07	1.20012e+08	1.43624e+08	1.58167e+08	0	2	3	2	5	13	14	8	30	44	23	89	104	9.3321e-101	1/sp|E9Q414|APOB_MOUSE	sp|E9Q414|APOB_MOUSE Apolipoprotein B-100 OS=Mus musculus OX=10090 GN=Apob PE=1 SV=1	sp|E9Q414|APOB_MOUSE	3.51416	-2.90288
27	6.95583e+06	5.3866e+06	7.89692e+06	9.94375e+06	1.38547e+06	994586	1.15605e+06	1.04167e+06	1.14472e+06	1.77001e+06	2.58834e+06	2.97042e+06	0	0	2	4	1	1	11	27	8	21	26	3	4	1.44794e-83	4/sp|Q6URW6|MYH14_MOUSE/sp|Q8VDD5|MYH9_MOUSE/tr|B1AR69|B1AR69_MOUSE/sp|O08638|MYH11_MOUSE	sp|O08638|MYH11_MOUSE Myosin-11 OS=Mus musculus OX=10090 GN=Myh11 PE=1 SV=1	sp|O08638|MYH11_MOUSE	-5.61951	3.64055
28	5.6591e+07	5.10888e+07	5.94544e+07	8.06852e+07	2.83085e+07	1.88239e+07	4.14631e+07	3.32738e+07	3.23101e+07	4.53086e+07	8.0586e+07	9.10317e+07	0	2	3	2	4	4	15	16	36	16	27	15	18	8.04425e-72	1/sp|O08677|KNG1_MOUSE	sp|O08677|KNG1_MOUSE Kininogen-1 OS=Mus musculus OX=10090 GN=Kng1 PE=1 SV=1	sp|O08677|KNG1_MOUSE	2.84562	-8.0833
32	9.19187e+06	2.07651e+06	1.06175e+07	9.88055e+06	367239	759633	1371265	359909	320954	654993	741268	825136	0	0	2	4	1	12	11	1	35	47	31	3	4	5.25085e-20	1/sp|O35930|GP1BA_MOUSE	sp|O35930|GP1BA_MOUSE Platelet glycoprotein Ib alpha chain OS=Mus musculus OX=10090 GN=Gp1ba PE=1 SV=2	sp|O35930|GP1BA_MOUSE	-6.48824	7.02418
34	1.84355e+06	1.57426e+06	4.51706e+06	3.5777e+06	240008	120717	155882	94082.7	106504	249278	434547	781670	1	1	0	1	6	5	1	12	13	15	33	3	4	6.74442e-37	1/sp|O54890|ITB3_MOUSE	sp|O54890|ITB3_MOUSE Integrin beta-3 OS=Mus musculus OX=10090 GN=Itgb3 PE=1 SV=2	sp|O54890|ITB3_MOUSE	-13.1877	-5.78736
38	4.61956e+06	2.3139e+06	4.97092e+06	5.04978e+06	521628	142729	547908	397023	410632	756929	1.22101e+06	1.18234e+06	1	1	2	4	1	1	18	7	27	8	37	4	4	4.4016e-39	1/sp|O70165|FCN1_MOUSE	sp|O70165|FCN1_MOUSE Ficolin-1 OS=Mus musculus OX=10090 GN=Fcn1 PE=1 SV=1	sp|O70165|FCN1_MOUSE	-11.1728	-1.53849
40	1.50996e+06	1.33116e+06	3.68251e+06	2.70007e+06	291788	695127	1.17734e+06	617664	366380	930746	1.5959e+06	1.37214e+06	1	1	0	1	6	5	1	12	28	37	39	3	3	8.91455e-38	1/sp|O70362|PHLD_MOUSE	sp|O70362|PHLD_MOUSE Phosphatidylinositol-glycan-specific phospholipase D OS=Mus musculus OX=10090 GN=Gpld1 PE=1 SV=1	sp|O70362|PHLD_MOUSE	-12.2782	-9.23535
41	4.30421e+06	4.91043e+06	1.43535e+07	6.5953e+06	185866	399759	260952	172322	164871	394917	248371	309952	0	0	2	4	1	1	11	27	35	47	40	3	3	1.66455e-36	7/sp|P68510|1433F_MOUSE/sp|P68254|1433T_MOUSE/sp|O70456|1433S_MOUSE/sp|P62259|1433E_MOUSE/sp|Q9CQV8|1433B_MOUSE/sp|P61982|1433G_MOUSE/sp|P63101|1433Z_MOUSE	sp|O70456|1433S_MOUSE 14-3-3 protein sigma OS=Mus musculus OX=10090 GN=Sfn PE=1 SV=2	sp|O70456|1433S_MOUSE	-9.06547	6.53192
43	1.48069e+08	1.0932e+08	2.22848e+08	1.49793e+08	1.98453e+07	8.77951e+06	1.6293e+07	1.6205e+07	1.77886e+07	2.85498e+07	3.8701e+07	4.54669e+07	0	2	3	3	5	13	14	14	16	41	42	31	34	6.27935e-73	1/sp|O88783|FA5_MOUSE	sp|O88783|FA5_MOUSE Coagulation factor V OS=Mus musculus OX=10090 GN=F5 PE=1 SV=1	sp|O88783|FA5_MOUSE	8.73866	-0.302284
45	2.49767e+06	1.47404e+06	2.03269e+06	2.10068e+06	1.10405e+06	746334	1.59877e+06	1.51914e+06	1352837	2.361e+06	2.69345e+06	2.92565e+06	1	1	0	2	4	11	7	5	3	42	44	4	4	1.33585e-60	1/sp|O88968|TCO2_MOUSE	sp|O88968|TCO2_MOUSE Transcobalamin-2 OS=Mus musculus OX=10090 GN=Tcn2 PE=1 SV=1	sp|O88968|TCO2_MOUSE	-6.36158	-15.5744
49	1.83117e+09	1.25085e+09	2.65642e+09	2.24379e+09	5.70137e+07	4.07097e+07	1.11864e+08	8.55511e+07	6.9193e+07	1.48502e+08	1.60778e+08	2.52849e+08	0	0	2	4	1	1	18	27	35	24	48	86	106	8.01322e-101	1/sp|P01027|CO3_MOUSE	sp|P01027|CO3_MOUSE Complement C3 OS=Mus musculus OX=10090 GN=C3 PE=1 SV=3	sp|P01027|CO3_MOUSE	-12.3973	4.84527
50	2.62159e+08	2.10079e+08	3.93437e+08	3.09079e+08	1.76294e+07	2.69747e+07	4.0189e+07	2.86026e+07	2.41645e+07	3.93095e+07	4.32939e+07	4.49456e+07	0	2	3	3	5	13	14	14	30	12	49	41	51	3.65723e-102	1/sp|P01029|CO4B_MOUSE	sp|P01029|CO4B_MOUSE Complement C4-B OS=Mus musculus OX=10090 GN=C4b PE=1 SV=3	sp|P01029|CO4B_MOUSE	6.14401	-1.29041
51	4.80054e+06	2.91648e+06	1.33592e+07	6.91256e+06	3.10803e+06	825130	1.94353e+06	1.33937e+06	1.91731e+06	3285913	6338118	8017939	0	0	1	0	5	8	4	26	1	19	50	3	4	2.04035e-49	1/sp|P01592|IGJ_MOUSE	sp|P01592|IGJ_MOUSE Immunoglobulin J chain OS=Mus musculus OX=10090 GN=Jchain PE=1 SV=4	sp|P01592|IGJ_MOUSE	3.5517	8.39251
55	3.22199e+07	4.24502e+07	1.13559e+08	9.73637e+07	2006557	1700540	3117235	2747990	2280387	4142650	4295296	5432880	0	0	1	0	8	7	8	29	26	26	54	3	3	2.07774e-75	7/tr|A0A140T8M9|A0A140T8M9_MOUSE/tr|A0A0B4J1I0|A0A0B4J1I0_MOUSE/tr|F6XWB2|F6XWB2_MOUSE/tr|A0A140T8N1|A0A140T8N1_MOUSE/tr|A0A0G2JDE5|A0A0G2JDE5_MOUSE/tr|A0A140T8M0|A0A140T8M0_MOUSE/sp|P01631|KV2A7_MOUSE	sp|P01631|KV2A7_MOUSE Ig kappa chain V-II region 26-10 OS=Mus musculus OX=10090 PE=1 SV=1	sp|P01631|KV2A7_MOUSE	7.67501	16.5088
62	3.09788e+07	2.33039e+07	5.01039e+07	5.27879e+07	1.84738e+06	506091	2.64423e+06	1.44688e+06	1.94917e+06	2.84032e+06	5.43207e+06	7.06925e+06	0	0	1	0	2	3	17	23	29	14	61	3	5	1.5171e-64	4/sp|P01647|KV5AE_MOUSE/sp|P01644|KV5AB_MOUSE/sp|P01643|KV5AA_MOUSE/sp|P01645|KV5AC_MOUSE	sp|P01643|KV5AA_MOUSE Ig kappa chain V-V region MOPC 173 OS=Mus musculus OX=10090 PE=1 SV=1	sp|P01643|KV5AA_MOUSE	-1.89799	18.7811
63	4.65694e+06	4.35536e+06	1.13185e+07	1.1683e+07	2.26494e+06	792144	2.22091e+06	2.32695e+06	2.20174e+06	3.87119e+06	5.5289e+06	8.34849e+06	0	0	1	0	5	8	4	26	1	19	62	4	6	1.5171e-64	4/sp|P01647|KV5AE_MOUSE/sp|P01644|KV5AB_MOUSE/sp|P01643|KV5AA_MOUSE/sp|P01645|KV5AC_MOUSE	sp|P01644|KV5AB_MOUSE Ig kappa chain V-V region HP R16.7 OS=Mus musculus OX=10090 PE=1 SV=1	sp|P01644|KV5AB_MOUSE	2.48559	8.26765
64	4.65694e+06	4.35536e+06	1.13185e+07	1.1683e+07	2.26494e+06	792144	2.22091e+06	2.32695e+06	2.20174e+06	3.87119e+06	5.5289e+06	8.34849e+06	0	0	1	0	5	8	4	26	1	19	63	4	6	1.5171e-64	4/sp|P01647|KV5AE_MOUSE/sp|P01644|KV5AB_MOUSE/sp|P01643|KV5AA_MOUSE/sp|P01645|KV5AC_MOUSE	sp|P01645|KV5AC_MOUSE Ig kappa chain V-V region HP 93G7 OS=Mus musculus OX=10090 PE=1 SV=1	sp|P01645|KV5AC_MOUSE	2.48538	8.26785
66	4.3151e+06	4.1185e+06	1.07577e+07	1.09306e+07	1.15523e+06	438174	1.02121e+06	991310	891494	1.88936e+06	2.1087e+06	4.08437e+06	0	0	2	4	1	1	11	27	8	47	65	3	5	1.5171e-64	4/sp|P01647|KV5AE_MOUSE/sp|P01644|KV5AB_MOUSE/sp|P01643|KV5AA_MOUSE/sp|P01645|KV5AC_MOUSE	sp|P01647|KV5AE_MOUSE Ig kappa chain V-V region HP 124E1 OS=Mus musculus OX=10090 PE=1 SV=1	sp|P01647|KV5AE_MOUSE	-5.9029	5.26936
96	3.63187e+07	1.9952e+07	4.38068e+07	4.62369e+07	1.07668e+06	221477	739013	700225	691920	2.14519e+06	1.84823e+06	3.55272e+06	0	0	1	0	2	3	17	23	29	14	95	3	4	8.58651e-78	11/sp|P01750|HVM06_MOUSE/tr|A0A0A6YWI9|A0A0A6YWI9_MOUSE/tr|A0A075B5R4|A0A075B5R4_MOUSE/tr|A0A0G2JEU7|A0A0G2JEU7_MOUSE/sp|P01751|HVM07_MOUSE/sp|P01753|HVM09_MOUSE/tr|A0A075B5R9|A0A075B5R9_MOUSE/tr|A0A0G2JGK2|A0A0G2JGK2_MOUSE/tr|A0A075B5R7|A0A075B5R7_MOUSE/sp|P01755|HVM11_MOUSE/sp|P01754|HVM10_MOUSE	sp|P01751|HVM07_MOUSE Ig heavy chain V region B1-8/186-2 OS=Mus musculus OX=10090 GN=Ighv1-72 PE=1 SV=1	sp|P01751|HVM07_MOUSE	-2.68557	17.1952
97	3.63187e+07	1.9952e+07	4.38068e+07	4.62369e+07	1.07668e+06	221477	739013	700225	691920	2.14519e+06	1.84823e+06	3.55272e+06	0	0	1	0	2	3	17	23	29	14	96	3	4	8.58651e-78	11/sp|P01750|HVM06_MOUSE/tr|A0A0A6YWI9|A0A0A6YWI9_MOUSE/tr|A0A075B5R4|A0A075B5R4_MOUSE/tr|A0A0G2JEU7|A0A0G2JEU7_MOUSE/sp|P01751|HVM07_MOUSE/sp|P01753|HVM09_MOUSE/tr|A0A075B5R9|A0A075B5R9_MOUSE/tr|A0A0G2JGK2|A0A0G2JGK2_MOUSE/tr|A0A075B5R7|A0A075B5R7_MOUSE/sp|P01755|HVM11_MOUSE/sp|P01754|HVM10_MOUSE	sp|P01753|HVM09_MOUSE Ig heavy chain V region 186-1 OS=Mus musculus OX=10090 PE=4 SV=2	sp|P01753|HVM09_MOUSE	-2.7315	17.2645
98	3.63187e+07	1.9952e+07	4.38068e+07	4.62369e+07	1.07668e+06	221477	739013	700225	691920	2.14519e+06	1.84823e+06	3.55272e+06	0	0	1	0	2	3	17	23	29	14	97	3	4	8.58651e-78	11/sp|P01750|HVM06_MOUSE/tr|A0A0A6YWI9|A0A0A6YWI9_MOUSE/tr|A0A075B5R4|A0A075B5R4_MOUSE/tr|A0A0G2JEU7|A0A0G2JEU7_MOUSE/sp|P01751|HVM07_MOUSE/sp|P01753|HVM09_MOUSE/tr|A0A075B5R9|A0A075B5R9_MOUSE/tr|A0A0G2JGK2|A0A0G2JGK2_MOUSE/tr|A0A075B5R7|A0A075B5R7_MOUSE/sp|P01755|HVM11_MOUSE/sp|P01754|HVM10_MOUSE	sp|P01754|HVM10_MOUSE Ig heavy chain V region 1-62-3 OS=Mus musculus OX=10090 GN=Ighv1-62-3 PE=4 SV=2	sp|P01754|HVM10_MOUSE	-2.7315	17.2645
99	3.63187e+07	1.9952e+07	4.38068e+07	4.62369e+07	1.07668e+06	221477	739013	700225	691920	2.14519e+06	1.84823e+06	3.55272e+06	0	0	1	0	2	3	17	23	29	14	98	3	4	8.58651e-78	11/sp|P01750|HVM06_MOUSE/tr|A0A0A6YWI9|A0A0A6YWI9_MOUSE/tr|A0A075B5R4|A0A075B5R4_MOUSE/tr|A0A0G2JEU7|A0A0G2JEU7_MOUSE/sp|P01751|HVM07_MOUSE/sp|P01753|HVM09_MOUSE/tr|A0A075B5R9|A0A075B5R9_MOUSE/tr|A0A0G2JGK2|A0A0G2JGK2_MOUSE/tr|A0A075B5R7|A0A075B5R7_MOUSE/sp|P01755|HVM11_MOUSE/sp|P01754|HVM10_MOUSE	sp|P01755|HVM11_MOUSE Ig heavy chain V region S43 OS=Mus musculus OX=10090 PE=1 SV=1	sp|P01755|HVM11_MOUSE	-2.7315	17.2645
100	1.23472e+07	1.03235e+07	1.7829e+07	1.46431e+07	5.95479e+06	827508	2.8886e+06	2.71459e+06	3.18981e+06	8.15813e+06	8.30938e+06	1.35707e+07	0	0	1	0	5	8	2	28	21	38	99	4	7	1.68231e-70	3/sp|P01756|HVM12_MOUSE/sp|P01757|HVM13_MOUSE/sp|P06330|HVM51_MOUSE	sp|P01756|HVM12_MOUSE Ig heavy chain V region MOPC 104E OS=Mus musculus OX=10090 PE=1 SV=1	sp|P01756|HVM12_MOUSE	1.69747	4.12671
101	1.23472e+07	1.03235e+07	1.7829e+07	1.46431e+07	5.95479e+06	827508	2.8886e+06	2.71459e+06	3.18981e+06	8.15813e+06	8.30938e+06	1.35707e+07	0	0	1	0	5	8	2	28	21	38	100	4	7	1.68231e-70	3/sp|P01756|HVM12_MOUSE/sp|P01757|HVM13_MOUSE/sp|P06330|HVM51_MOUSE	sp|P01757|HVM13_MOUSE Ig heavy chain V region J558 OS=Mus musculus OX=10090 PE=1 SV=1	sp|P01757|HVM13_MOUSE	1.71947	4.14077
102	8.57076e+06	7.35794e+06	1.2732e+07	1.07864e+07	5.44075e+06	524476	2.37361e+06	2.09711e+06	2.41349e+06	7.05319e+06	6.92043e+06	1.21582e+07	0	0	1	0	5	8	2	26	1	38	101	3	5	1.68231e-70	3/sp|P01756|HVM12_MOUSE/sp|P01757|HVM13_MOUSE/sp|P06330|HVM51_MOUSE	sp|P01758|HVM14_MOUSE Ig heavy chain V region 108A OS=Mus musculus OX=10090 GN=Igh-VJ558 PE=4 SV=1	sp|P01758|HVM14_MOUSE	2.70843	5.91751
103	2.09416e+07	1.57969e+07	50689990	3.35808e+07	458935	526656	636159	741748	566250	988582	910778	853901	0	0	2	4	9	6	19	4	4	20	102	5	5	2.69224e-22	11/tr|A0A075B5Q0|A0A075B5Q0_MOUSE/sp|P18526|HVM55_MOUSE/tr|A0A075B5P9|A0A075B5P9_MOUSE/sp|P18525|HVM54_MOUSE/sp|P18529|HVM58_MOUSE/tr|A0A075B5R1|A0A075B5R1_MOUSE/sp|P01783|HVM16_MOUSE/sp|P18528|HVM57_MOUSE/tr|A0A0A6YWC7|A0A0A6YWC7_MOUSE/tr|A0A075B5Q4|A0A075B5Q4_MOUSE/sp|P18527|HVM56_MOUSE	sp|P01783|HVM16_MOUSE Ig heavy chain V region MOPC 21 (Fragment) OS=Mus musculus OX=10090 PE=1 SV=1	sp|P01783|HVM16_MOUSE	-12.7191	14.6239
104	1.16942e+08	1.44394e+08	3.99411e+08	4.27341e+08	2.50387e+06	1.42511e+06	7.45571e+06	3.40475e+06	3.04491e+06	5.51479e+06	4.84383e+06	5.4814e+06	0	2	3	2	5	13	14	14	30	12	103	4	5	4.21595e-102	9/sp|P01793|HVM24_MOUSE/sp|P01787|HVM18_MOUSE/sp|P01790|HVM21_MOUSE/sp|P01792|HVM23_MOUSE/sp|P01791|HVM22_MOUSE/sp|P01789|HVM20_MOUSE/sp|P01794|HVM25_MOUSE/sp|P01786|HVM17_MOUSE/sp|P01788|HVM19_MOUSE	sp|P01786|HVM17_MOUSE Ig heavy chain V region MOPC 47A OS=Mus musculus OX=10090 PE=1 SV=1	sp|P01786|HVM17_MOUSE	5.4929	-1.47264
105	129837920	1.59119e+08	4.29822e+08	4.74525e+08	905971	118464	4.34106e+06	402625	435851	794043	1.26986e+06	2.26881e+06	0	2	3	2	5	13	14	14	30	12	104	3	5	4.21595e-102	9/sp|P01793|HVM24_MOUSE/sp|P01787|HVM18_MOUSE/sp|P01790|HVM21_MOUSE/sp|P01792|HVM23_MOUSE/sp|P01791|HVM22_MOUSE/sp|P01789|HVM20_MOUSE/sp|P01794|HVM25_MOUSE/sp|P01786|HVM17_MOUSE/sp|P01788|HVM19_MOUSE	sp|P01787|HVM18_MOUSE Ig heavy chain V regions TEPC 15/S107/HPCM1/HPCM2/HPCM3 OS=Mus musculus OX=10090 PE=1 SV=1	sp|P01787|HVM18_MOUSE	5.18213	-1.26565
106	129837920	1.59119e+08	4.29822e+08	4.74525e+08	905971	118464	4.34106e+06	402625	435851	794043	1.26986e+06	2.26881e+06	0	2	3	2	5	13	14	14	30	12	105	3	5	4.21595e-102	9/sp|P01793|HVM24_MOUSE/sp|P01787|HVM18_MOUSE/sp|P01790|HVM21_MOUSE/sp|P01792|HVM23_MOUSE/sp|P01791|HVM22_MOUSE/sp|P01789|HVM20_MOUSE/sp|P01794|HVM25_MOUSE/sp|P01786|HVM17_MOUSE/sp|P01788|HVM19_MOUSE	sp|P01788|HVM19_MOUSE Ig heavy chain V region H8 OS=Mus musculus OX=10090 PE=1 SV=1	sp|P01788|HVM19_MOUSE	5.59168	-2.09172
107	129837920	1.59119e+08	4.29822e+08	4.74525e+08	905971	118464	4.34106e+06	402625	435851	794043	1.26986e+06	2.26881e+06	0	2	3	2	5	13	14	14	30	12	106	3	5	4.21595e-102	9/sp|P01793|HVM24_MOUSE/sp|P01787|HVM18_MOUSE/sp|P01790|HVM21_MOUSE/sp|P01792|HVM23_MOUSE/sp|P01791|HVM22_MOUSE/sp|P01789|HVM20_MOUSE/sp|P01794|HVM25_MOUSE/sp|P01786|HVM17_MOUSE/sp|P01788|HVM19_MOUSE	sp|P01789|HVM20_MOUSE Ig heavy chain V region M603 OS=Mus musculus OX=10090 PE=1 SV=1	sp|P01789|HVM20_MOUSE	5.18334	-1.2738
108	129837920	1.59119e+08	4.29822e+08	4.74525e+08	905971	118464	4.34106e+06	402625	435851	794043	1.26986e+06	2.26881e+06	0	2	3	2	5	13	14	14	30	12	107	3	5	4.21595e-102	9/sp|P01793|HVM24_MOUSE/sp|P01787|HVM18_MOUSE/sp|P01790|HVM21_MOUSE/sp|P01792|HVM23_MOUSE/sp|P01791|HVM22_MOUSE/sp|P01789|HVM20_MOUSE/sp|P01794|HVM25_MOUSE/sp|P01786|HVM17_MOUSE/sp|P01788|HVM19_MOUSE	sp|P01790|HVM21_MOUSE Ig heavy chain V region M511 OS=Mus musculus OX=10090 PE=1 SV=1	sp|P01790|HVM21_MOUSE	5.1832	-1.27289
109	129837920	1.59119e+08	4.29822e+08	4.74525e+08	905971	118464	4.34106e+06	402625	435851	794043	1.26986e+06	2.26881e+06	0	2	3	2	5	13	14	14	30	12	108	3	5	4.21595e-102	9/sp|P01793|HVM24_MOUSE/sp|P01787|HVM18_MOUSE/sp|P01790|HVM21_MOUSE/sp|P01792|HVM23_MOUSE/sp|P01791|HVM22_MOUSE/sp|P01789|HVM20_MOUSE/sp|P01794|HVM25_MOUSE/sp|P01786|HVM17_MOUSE/sp|P01788|HVM19_MOUSE	sp|P01791|HVM22_MOUSE Ig heavy chain V region HPCM6 OS=Mus musculus OX=10090 PE=1 SV=1	sp|P01791|HVM22_MOUSE	5.1832	-1.27289
110	129837920	1.59119e+08	4.29822e+08	4.74525e+08	905971	118464	4.34106e+06	402625	435851	794043	1.26986e+06	2.26881e+06	0	2	3	2	5	13	14	14	30	12	109	3	5	4.21595e-102	9/sp|P01793|HVM24_MOUSE/sp|P01787|HVM18_MOUSE/sp|P01790|HVM21_MOUSE/sp|P01792|HVM23_MOUSE/sp|P01791|HVM22_MOUSE/sp|P01789|HVM20_MOUSE/sp|P01794|HVM25_MOUSE/sp|P01786|HVM17_MOUSE/sp|P01788|HVM19_MOUSE	sp|P01792|HVM23_MOUSE Ig heavy chain V region HPCG8 OS=Mus musculus OX=10090 PE=1 SV=1	sp|P01792|HVM23_MOUSE	5.1832	-1.27289
111	129837920	1.59119e+08	4.29822e+08	4.74525e+08	905971	118464	4.34106e+06	402625	435851	794043	1.26986e+06	2.26881e+06	0	2	3	2	5	13	14	14	30	12	110	3	5	4.21595e-102	9/sp|P01793|HVM24_MOUSE/sp|P01787|HVM18_MOUSE/sp|P01790|HVM21_MOUSE/sp|P01792|HVM23_MOUSE/sp|P01791|HVM22_MOUSE/sp|P01789|HVM20_MOUSE/sp|P01794|HVM25_MOUSE/sp|P01786|HVM17_MOUSE/sp|P01788|HVM19_MOUSE	sp|P01793|HVM24_MOUSE Ig heavy chain V region HPCG13 OS=Mus musculus OX=10090 PE=1 SV=1	sp|P01793|HVM24_MOUSE	5.1832	-1.27289
112	129837920	1.59119e+08	4.29822e+08	4.74525e+08	905971	118464	4.34106e+06	402625	435851	794043	1.26986e+06	2.26881e+06	0	2	3	2	5	13	14	14	30	12	111	3	5	4.21595e-102	9/sp|P01793|HVM24_MOUSE/sp|P01787|HVM18_MOUSE/sp|P01790|HVM21_MOUSE/sp|P01792|HVM23_MOUSE/sp|P01791|HVM22_MOUSE/sp|P01789|HVM20_MOUSE/sp|P01794|HVM25_MOUSE/sp|P01786|HVM17_MOUSE/sp|P01788|HVM19_MOUSE	sp|P01794|HVM25_MOUSE Ig heavy chain V region HPCG14 OS=Mus musculus OX=10090 PE=1 SV=1	sp|P01794|HVM25_MOUSE	5.1832	-1.27289
121	1.28455e+07	1.05404e+07	3.61359e+07	2.01687e+07	962833	690682	846644	1.16378e+06	1.09141e+06	1.58209e+06	2.0914e+06	2.59249e+06	0	0	2	4	9	6	19	4	31	3	120	3	3	7.46425e-58	10/sp|P01803|HVM34_MOUSE/sp|P01804|HVM35_MOUSE/tr|A0A0A6YWS9|A0A0A6YWS9_MOUSE/sp|P01797|HVM28_MOUSE/sp|P01799|HVM30_MOUSE/sp|P01800|HVM31_MOUSE/tr|A0A075B5T3|A0A075B5T3_MOUSE/sp|P01796|HVM27_MOUSE/sp|P01802|HVM33_MOUSE/sp|P01801|HVM32_MOUSE	sp|P01804|HVM35_MOUSE Ig heavy chain V-III region HPC76 (Fragment) OS=Mus musculus OX=10090 PE=4 SV=1	sp|P01804|HVM35_MOUSE	-15.8313	14.6601
122	2.68442e+07	6.91525e+06	2.12941e+07	2.45836e+07	278259	403333	783285	608446	694657	1.14175e+06	2.86143e+06	3.01729e+06	0	0	2	4	9	6	19	21	18	24	121	4	4	5.45941e-44	7/sp|P01811|HVM41_MOUSE/sp|P01807|HVM37_MOUSE/sp|P01810|HVM40_MOUSE/sp|P01812|HVM42_MOUSE/tr|A0A075B5R5|A0A075B5R5_MOUSE/sp|P01808|HVM38_MOUSE/sp|P01806|HVM36_MOUSE	sp|P01806|HVM36_MOUSE Ig heavy chain V region 441 OS=Mus musculus OX=10090 PE=4 SV=1	sp|P01806|HVM36_MOUSE	-14.8502	8.89736
123	2.68442e+07	6.91525e+06	2.12941e+07	2.45836e+07	278259	403333	783285	608446	694657	1.14175e+06	2.86143e+06	3.01729e+06	0	0	2	4	9	6	19	21	18	24	122	4	4	5.45941e-44	7/sp|P01811|HVM41_MOUSE/sp|P01807|HVM37_MOUSE/sp|P01810|HVM40_MOUSE/sp|P01812|HVM42_MOUSE/tr|A0A075B5R5|A0A075B5R5_MOUSE/sp|P01808|HVM38_MOUSE/sp|P01806|HVM36_MOUSE	sp|P01807|HVM37_MOUSE Ig heavy chain V region X44 OS=Mus musculus OX=10090 PE=1 SV=1	sp|P01807|HVM37_MOUSE	-14.9634	8.8778
124	2.68442e+07	6.91525e+06	2.12941e+07	2.45836e+07	278259	403333	783285	608446	694657	1.14175e+06	2.86143e+06	3.01729e+06	0	0	2	4	9	6	19	21	18	24	123	4	4	5.45941e-44	7/sp|P01811|HVM41_MOUSE/sp|P01807|HVM37_MOUSE/sp|P01810|HVM40_MOUSE/sp|P01812|HVM42_MOUSE/tr|A0A075B5R5|A0A075B5R5_MOUSE/sp|P01808|HVM38_MOUSE/sp|P01806|HVM36_MOUSE	sp|P01808|HVM38_MOUSE Ig heavy chain V region T601 OS=Mus musculus OX=10090 PE=1 SV=1	sp|P01808|HVM38_MOUSE	-14.9634	8.87776
126	2.68442e+07	6.91525e+06	2.12941e+07	2.45836e+07	278259	403333	783285	608446	694657	1.14175e+06	2.86143e+06	3.01729e+06	0	0	2	4	9	6	19	21	18	24	125	4	4	5.45941e-44	7/sp|P01811|HVM41_MOUSE/sp|P01807|HVM37_MOUSE/sp|P01810|HVM40_MOUSE/sp|P01812|HVM42_MOUSE/tr|A0A075B5R5|A0A075B5R5_MOUSE/sp|P01808|HVM38_MOUSE/sp|P01806|HVM36_MOUSE	sp|P01810|HVM40_MOUSE Ig heavy chain V region J539 OS=Mus musculus OX=10090 PE=1 SV=1	sp|P01810|HVM40_MOUSE	-14.9634	8.87776
127	2.23342e+07	1.10322e+06	1.39965e+07	1.90239e+07	276131	403333	769809	607672	693001	1.12268e+06	2.75733e+06	2.83617e+06	0	0	2	4	9	6	19	21	18	24	126	3	3	5.45941e-44	7/sp|P01811|HVM41_MOUSE/sp|P01807|HVM37_MOUSE/sp|P01810|HVM40_MOUSE/sp|P01812|HVM42_MOUSE/tr|A0A075B5R5|A0A075B5R5_MOUSE/sp|P01808|HVM38_MOUSE/sp|P01806|HVM36_MOUSE	sp|P01811|HVM41_MOUSE Ig heavy chain V region UPC10 OS=Mus musculus OX=10090 PE=1 SV=1	sp|P01811|HVM41_MOUSE	-15.6111	8.13375
128	2.67125e+07	6.766e+06	2.10272e+07	2.41442e+07	197599	147245	432770	343855	373596	461424	861829	1025168	0	0	2	4	9	6	19	21	18	24	127	3	3	5.45941e-44	7/sp|P01811|HVM41_MOUSE/sp|P01807|HVM37_MOUSE/sp|P01810|HVM40_MOUSE/sp|P01812|HVM42_MOUSE/tr|A0A075B5R5|A0A075B5R5_MOUSE/sp|P01808|HVM38_MOUSE/sp|P01806|HVM36_MOUSE	sp|P01812|HVM42_MOUSE Ig heavy chain V region MOPC 173 OS=Mus musculus OX=10090 PE=1 SV=1	sp|P01812|HVM42_MOUSE	-14.9684	8.83978
129	7.30818e+06	4.22254e+06	1.47396e+07	1.52049e+07	1.2818e+07	2.89038e+07	5.03032e+07	2.47851e+07	1.6456e+07	3.29622e+07	3.03504e+07	4.70985e+07	1	2	0	2	4	4	15	8	37	27	128	8	11	2.92736e-88	1/sp|P01837|IGKC_MOUSE	sp|P01837|IGKC_MOUSE Immunoglobulin kappa constant OS=Mus musculus OX=10090 GN=Igkc PE=1 SV=2	sp|P01837|IGKC_MOUSE	0.477767	-7.47046
131	1.78078e+07	2.66889e+07	3.78654e+07	3.07114e+07	7.52753e+06	5.6707e+06	1.06956e+07	8.50987e+06	9.16143e+06	1.56428e+07	2.00284e+07	2.91201e+07	0	0	1	0	2	3	17	13	10	0	130	11	16	2.58019e-83	3/sp|P01863|GCAA_MOUSE/sp|P84751|HVM63_MOUSE/sp|P01865|GCAM_MOUSE	sp|P01863|GCAA_MOUSE Ig gamma-2A chain C region, A allele OS=Mus musculus OX=10090 GN=Ighg PE=1 SV=1	sp|P01863|GCAA_MOUSE	-6.3231	20.3455
133	1.78078e+07	2.66889e+07	3.78654e+07	3.07114e+07	7.52753e+06	5.6707e+06	1.06956e+07	8.50987e+06	9.16143e+06	1.56428e+07	2.00284e+07	2.91201e+07	0	0	1	0	2	3	17	13	10	0	132	11	16	2.58019e-83	3/sp|P01863|GCAA_MOUSE/sp|P84751|HVM63_MOUSE/sp|P01865|GCAM_MOUSE	sp|P01865|GCAM_MOUSE Ig gamma-2A chain C region, membrane-bound form OS=Mus musculus OX=10090 GN=Igh-1a PE=1 SV=3	sp|P01865|GCAM_MOUSE	-6.57712	20.4533
134	4.30561e+07	1.93362e+07	4.87704e+07	3.17462e+07	20634988	9.3668e+06	2.90665e+07	2.35893e+07	2.21251e+07	5.08093e+07	4.92884e+07	8.2639e+07	1	2	3	2	4	4	15	16	36	16	133	11	13	1.7921e-91	1/sp|P01867|IGG2B_MOUSE	sp|P01867|IGG2B_MOUSE Ig gamma-2B chain C region OS=Mus musculus OX=10090 GN=Igh-3 PE=1 SV=3	sp|P01867|IGG2B_MOUSE	1.79148	-8.81691
135	2.58678e+07	3.60064e+07	6.28788e+07	3.16195e+07	5.09924e+06	6.79788e+06	1.3229e+07	7.49614e+06	7.71117e+06	1.48433e+07	1.67377e+07	2.22412e+07	0	0	1	0	2	3	17	13	10	0	134	8	9	9.18146e-73	1/sp|P01869|IGH1M_MOUSE	sp|P01869|IGH1M_MOUSE Ig gamma-1 chain C region, membrane-bound form OS=Mus musculus OX=10090 GN=Ighg1 PE=1 SV=2	sp|P01869|IGH1M_MOUSE	-3.77143	20.0732
136	2.0143e+07	1.32298e+07	3.41974e+07	2.92065e+07	1.04624e+08	8.85784e+07	1.31181e+08	1.22244e+08	1.25306e+08	1.87023e+08	2.74417e+08	2.71635e+08	1	2	3	2	4	4	15	16	36	16	135	20	27	3.98503e-84	1/sp|P01872|IGHM_MOUSE	sp|P01872|IGHM_MOUSE Immunoglobulin heavy constant mu OS=Mus musculus OX=10090 GN=Ighm PE=1 SV=2	sp|P01872|IGHM_MOUSE	3.72721	-9.51236
137	2.24897e+07	8.34639e+06	1.95512e+07	1.54703e+07	4.96436e+06	2.35689e+06	4.53007e+06	4.44743e+06	4.6621e+06	9.02027e+06	9.74295e+06	1.55123e+07	0	0	1	0	5	8	2	28	21	38	136	7	9	2.21535e-80	2/sp|P01878|IGHA_MOUSE/tr|A0A0A6YXW6|A0A0A6YXW6_MOUSE	sp|P01878|IGHA_MOUSE Ig alpha chain C region OS=Mus musculus OX=10090 PE=1 SV=1	sp|P01878|IGHA_MOUSE	0.407045	3.89603
139	3.78566e+06	3.11108e+06	7.1271e+06	6.39596e+06	676973	405031	1.19489e+06	555465	642283	1.00629e+06	1.9704e+06	3.0428e+06	1	0	2	4	1	1	18	7	27	8	138	4	4	4.79875e-38	6/tr|V9GXR0|V9GXR0_MOUSE/tr|G3UXE9|G3UXE9_MOUSE/tr|O19441|O19441_MOUSE/tr|Q8HWB2|Q8HWB2_MOUSE/tr|Q4KN81|Q4KN81_MOUSE/sp|P01898|HA10_MOUSE	sp|P01897|HA1L_MOUSE H-2 class I histocompatibility antigen, L-D alpha chain OS=Mus musculus OX=10090 GN=H2-L PE=1 SV=2	sp|P01897|HA1L_MOUSE	-9.17991	0.125131
140	5.99516e+06	5.76349e+06	1.42207e+07	1.18833e+07	1.48515e+06	778309	2.0762e+06	1.31195e+06	1.33319e+06	3.01176e+06	3.5416e+06	5.49483e+06	0	0	1	0	1	12	4	1	15	34	139	8	8	1.2356e-63	1/sp|P01898|HA10_MOUSE	sp|P01898|HA10_MOUSE H-2 class I histocompatibility antigen, Q10 alpha chain OS=Mus musculus OX=10090 GN=H2-Q10 PE=1 SV=3	sp|P01898|HA10_MOUSE	-1.50814	7.59077
142	2.94025e+07	1.69711e+07	4.16728e+07	8.03465e+07	1.09167e+07	3.42784e+06	1.24306e+07	7.48627e+06	7.14061e+06	1.76576e+07	1.94065e+07	2.90034e+07	0	0	1	0	2	3	17	23	29	29	141	7	11	2.05322e-87	1/sp|P01942|HBA_MOUSE	sp|P01942|HBA_MOUSE Hemoglobin subunit alpha OS=Mus musculus OX=10090 GN=Hba PE=1 SV=2	sp|P01942|HBA_MOUSE	-0.388296	20.043
143	5.53578e+07	5.40555e+07	6.93157e+07	1.14481e+08	2.0467e+07	6.56012e+06	2.04858e+07	2.09437e+07	2.41703e+07	41537559	49825580	57867134	0	0	1	0	8	7	8	29	6	7	142	9	13	4.88814e-88	2/sp|P02088|HBB1_MOUSE/tr|A8DUK4|A8DUK4_MOUSE	sp|P02088|HBB1_MOUSE Hemoglobin subunit beta-1 OS=Mus musculus OX=10090 GN=Hbb-b1 PE=1 SV=2	sp|P02088|HBB1_MOUSE	10.5399	14.1642
144	6.6782e+07	5.53388e+07	8.15561e+07	1.39692e+08	1.62326e+07	3.47074e+06	1.29177e+07	1.4212e+07	1.75998e+07	3.20725e+07	3.60035e+07	4.28629e+07	0	0	1	0	8	7	8	29	6	7	143	8	9	1.89885e-68	1/sp|P02089|HBB2_MOUSE	sp|P02089|HBB2_MOUSE Hemoglobin subunit beta-2 OS=Mus musculus OX=10090 GN=Hbb-b2 PE=1 SV=2	sp|P02089|HBB2_MOUSE	10.2409	14.3357
146	9.90182e+06	7.72612e+06	1.66439e+07	4.13321e+07	1.29896e+07	1.06452e+06	4.69898e+06	3.77515e+06	3.95237e+06	1.14874e+07	1.13301e+07	2.27253e+07	0	2	1	2	5	8	2	28	21	5	145	7	7	1.74344e-59	17/sp|Q9Z2K1|K1C16_MOUSE/sp|B1AQ75|KRT36_MOUSE/sp|Q62168|K1H2_MOUSE/sp|Q497I4|KRT35_MOUSE/sp|A1L317|K1C24_MOUSE/sp|A6BLY7|K1C28_MOUSE/sp|Q61897|KT33B_MOUSE/sp|Q61781|K1C14_MOUSE/sp|P05784|K1C18_MOUSE/sp|P08730|K1C13_MOUSE/sp|P19001|K1C19_MOUSE/sp|Q61414|K1C15_MOUSE/sp|Q9QWL7|K1C17_MOUSE/sp|Q6IFX2|K1C42_MOUSE/sp|Q6IFX3|K1C40_MOUSE/sp|P02535|K1C10_MOUSE/sp|Q61765|K1H1_MOUSE	sp|P02535|K1C10_MOUSE Keratin, type I cytoskeletal 10 OS=Mus musculus OX=10090 GN=Krt10 PE=1 SV=3	sp|P02535|K1C10_MOUSE	2.10954	1.13734
148	3.14902e+07	2.7933e+07	4.45875e+07	5.52874e+07	1.7496e+07	6.13189e+06	1.29998e+07	1.28762e+07	1.26188e+07	2.21443e+07	3.01453e+07	4.30014e+07	0	0	1	0	2	3	17	13	10	0	147	11	13	2.72004e-76	2/tr|A0A1Y7VJN6|A0A1Y7VJN6_MOUSE/sp|P03987|IGHG3_MOUSE	sp|P03987|IGHG3_MOUSE Ig gamma-3 chain C region OS=Mus musculus OX=10090 PE=1 SV=2	sp|P03987|IGHG3_MOUSE	-4.82697	21.5758
150	1.23151e+07	8.2896e+06	2.17618e+07	8.89039e+07	6.58913e+06	172203	1.31101e+06	1.01352e+06	1.43719e+06	4.27591e+06	4.03974e+06	8.39327e+06	0	0	1	0	2	3	4	6	20	46	149	4	5	6.07533e-88	5/sp|Q6IFZ9|K2C74_MOUSE/sp|Q9R0H5|K2C71_MOUSE/sp|Q6NXH9|K2C73_MOUSE/sp|Q6IFZ6|K2C1B_MOUSE/sp|P04104|K2C1_MOUSE	sp|P04104|K2C1_MOUSE Keratin, type II cytoskeletal 1 OS=Mus musculus OX=10090 GN=Krt1 PE=1 SV=4	sp|P04104|K2C1_MOUSE	1.38881	14.3803
151	1.24468e+08	8.56576e+07	2.36959e+08	1.37862e+08	3.17504e+06	1.97079e+06	4.96183e+06	4.63987e+06	3.89133e+06	6.91708e+06	7.13424e+06	8.748e+06	0	2	3	3	5	13	14	14	16	41	150	14	17	1.45998e-72	2/tr|B8JJN0|B8JJN0_MOUSE/sp|P04186|CFAB_MOUSE	sp|P04186|CFAB_MOUSE Complement factor B OS=Mus musculus OX=10090 GN=Cfb PE=1 SV=2	sp|P04186|CFAB_MOUSE	8.63897	-0.676821
153	1.99643e+07	1.79319e+07	2.32029e+07	2.95375e+07	3.67676e+07	2.43857e+07	3.84502e+07	3.42571e+07	3.26651e+07	4.37126e+07	7.09598e+07	7.15675e+07	1	2	3	2	4	4	15	16	36	16	152	12	16	1.00442e-86	1/sp|P04919|B3AT_MOUSE	sp|P04919|B3AT_MOUSE Band 3 anion transport protein OS=Mus musculus OX=10090 GN=Slc4a1 PE=1 SV=1	sp|P04919|B3AT_MOUSE	1.69407	-9.34356
161	1.15862e+08	7.14643e+07	1.82392e+08	1.76936e+08	1.11031e+07	1.11724e+07	1.18932e+07	8.06924e+06	8.78796e+06	1.2927e+07	1.9409e+07	1.81038e+07	0	2	3	3	5	13	14	14	16	41	160	15	18	3.31744e-83	4/sp|P68369|TBA1A_MOUSE/sp|P68373|TBA1C_MOUSE/sp|P05214|TBA3_MOUSE/sp|P05213|TBA1B_MOUSE	sp|P05213|TBA1B_MOUSE Tubulin alpha-1B chain OS=Mus musculus OX=10090 GN=Tuba1b PE=1 SV=2	sp|P05213|TBA1B_MOUSE	9.29224	-1.06326
162	1.07882e+08	6.7166e+07	1.70089e+08	1.70296e+08	8.56691e+06	5.80083e+06	7.99019e+06	5.37619e+06	6.43528e+06	8.16581e+06	1.57158e+07	1.49671e+07	0	2	3	3	5	13	14	14	16	41	161	12	14	3.31744e-83	4/sp|P68369|TBA1A_MOUSE/sp|P68373|TBA1C_MOUSE/sp|P05214|TBA3_MOUSE/sp|P05213|TBA1B_MOUSE	sp|P05214|TBA3_MOUSE Tubulin alpha-3 chain OS=Mus musculus OX=10090 GN=Tuba3a PE=1 SV=1	sp|P05214|TBA3_MOUSE	9.41507	-1.16812
166	1.32431e+07	1.13804e+07	1.93481e+07	1.56162e+07	6.41785e+06	1.87189e+06	4.37086e+06	4.02996e+06	4.30377e+06	9.32899e+06	1.05703e+07	1.53062e+07	0	0	1	0	5	8	2	28	21	38	165	6	9	1.68231e-70	3/sp|P01756|HVM12_MOUSE/sp|P01757|HVM13_MOUSE/sp|P06330|HVM51_MOUSE	sp|P06330|HVM51_MOUSE Ig heavy chain V region AC38 205.12 OS=Mus musculus OX=10090 PE=1 SV=1	sp|P06330|HVM51_MOUSE	1.59972	3.50466
168	1.96611e+07	1.12073e+07	4.11103e+07	3.37462e+07	279629	410375	669090	520134	400040	713820	873486	1.29294e+06	0	0	2	4	9	6	19	4	4	20	167	5	6	8.29207e-38	1/sp|P06683|CO9_MOUSE	sp|P06683|CO9_MOUSE Complement component C9 OS=Mus musculus OX=10090 GN=C9 PE=1 SV=2	sp|P06683|CO9_MOUSE	-12.4815	14.1593
169	3.6583e+07	1.41853e+07	4.73186e+07	3.43155e+07	2.18376e+06	1.52328e+06	3.12965e+06	2.38848e+06	1.98241e+06	3.40785e+06	4.49769e+06	4.98841e+06	0	0	1	0	2	3	17	13	29	14	168	11	13	1.36921e-60	1/sp|P06684|CO5_MOUSE	sp|P06684|CO5_MOUSE Complement C5 OS=Mus musculus OX=10090 GN=C5 PE=1 SV=2	sp|P06684|CO5_MOUSE	-3.25134	17.5087
170	2.1872e+07	1.52159e+07	4.41516e+07	2.88568e+07	1.23667e+07	3.96587e+06	1.59956e+07	1.21185e+07	1.25252e+07	2.42914e+07	2.84582e+07	4.37704e+07	0	0	1	0	2	3	17	13	10	0	169	19	22	5.01923e-68	1/sp|P06728|APOA4_MOUSE	sp|P06728|APOA4_MOUSE Apolipoprotein A-IV OS=Mus musculus OX=10090 GN=Apoa4 PE=1 SV=3	sp|P06728|APOA4_MOUSE	-6.11116	21.679
171	1.56213e+07	7.13958e+06	2.3774e+07	1.99235e+07	8.25244e+06	4.31698e+06	9.58866e+06	9.02638e+06	8.67176e+06	1.3679e+07	2.12782e+07	2.752e+07	0	2	3	2	5	8	2	28	21	5	170	17	21	1.98048e-73	1/sp|P06909|CFAH_MOUSE	sp|P06909|CFAH_MOUSE Complement factor H OS=Mus musculus OX=10090 GN=Cfh PE=1 SV=2	sp|P06909|CFAH_MOUSE	1.50766	-0.154942
173	5.9274e+06	2.58105e+06	721508	5.47229e+06	233626	131198	199125	220984	152937	599397	739928	1420330	1	1	0	2	6	5	1	12	13	15	172	3	3	2.14235e-13	1/sp|P07309|TTHY_MOUSE	sp|P07309|TTHY_MOUSE Transthyretin OS=Mus musculus OX=10090 GN=Ttr PE=1 SV=1	sp|P07309|TTHY_MOUSE	-9.43888	-4.91736
174	8.12905e+09	8.60896e+09	1.12379e+10	1.25288e+10	3.47143e+08	5.25371e+08	1.57431e+09	4.64337e+08	4.66832e+08	1.03821e+09	1.09256e+09	1.73915e+09	0	2	3	2	5	4	2	8	37	44	173	47	75	5.84092e-100	1/sp|P07724|ALBU_MOUSE	sp|P07724|ALBU_MOUSE Serum albumin OS=Mus musculus OX=10090 GN=Alb PE=1 SV=3	sp|P07724|ALBU_MOUSE	-0.77379	-2.42509
176	5.91976e+06	2.48451e+06	1.15082e+07	1.74547e+07	770799	580749	1.03992e+06	538769	424143	853253	516564	926393	0	0	1	0	2	12	11	1	34	9	175	4	4	2.25806e-47	19/sp|Q99M73|KRT84_MOUSE/sp|P04104|K2C1_MOUSE/sp|P50446|K2C6A_MOUSE/sp|P11679|K2C8_MOUSE/sp|Q9DCV7|K2C7_MOUSE/sp|Q6IFZ9|K2C74_MOUSE/tr|Q6IFZ8|Q6IFZ8_MOUSE/sp|Q9R0H5|K2C71_MOUSE/sp|Q6NXH9|K2C73_MOUSE/sp|P07744|K2C4_MOUSE/tr|E9Q1Z0|E9Q1Z0_MOUSE/sp|Q9Z331|K2C6B_MOUSE/sp|Q8BGZ7|K2C75_MOUSE/sp|Q6IME9|K2C72_MOUSE/sp|Q6IFZ6|K2C1B_MOUSE/sp|Q8VED5|K2C79_MOUSE/sp|Q3TTY5|K22E_MOUSE/sp|Q3UV17|K22O_MOUSE/sp|Q…	sp|P07744|K2C4_MOUSE Keratin, type II cytoskeletal 4 OS=Mus musculus OX=10090 GN=Krt4 PE=1 SV=2	sp|P07744|K2C4_MOUSE	-5.1085	10.8255
177	9.39165e+06	7.89455e+06	1.74788e+07	2.94633e+07	4.43104e+06	5.98289e+06	8.92251e+06	5.76563e+06	5.42612e+06	1.35874e+07	1.13662e+07	2.17335e+07	0	2	1	2	5	8	2	28	21	5	176	9	11	8.58467e-74	4/sp|Q00896|A1AT3_MOUSE/sp|P07758|A1AT1_MOUSE/sp|Q00898|A1AT5_MOUSE/sp|P22599|A1AT2_MOUSE	sp|P07758|A1AT1_MOUSE Alpha-1-antitrypsin 1-1 OS=Mus musculus OX=10090 GN=Serpina1a PE=1 SV=4	sp|P07758|A1AT1_MOUSE	2.11216	1.4462
178	1.81016e+07	1.58537e+07	2.40714e+07	4.25881e+07	6.89902e+06	5.7794e+06	1.13611e+07	7.95291e+06	7.5707e+06	2.18761e+07	1.59847e+07	3.45633e+07	0	0	1	0	2	3	17	13	10	0	177	16	21	4.59883e-91	1/sp|P07759|SPA3K_MOUSE	sp|P07759|SPA3K_MOUSE Serine protease inhibitor A3K OS=Mus musculus OX=10090 GN=Serpina3k PE=1 SV=2	sp|P07759|SPA3K_MOUSE	-7.43287	20.1656
179	1.75586e+08	1.25349e+08	2.75133e+08	2.24199e+08	1.85731e+07	1.22794e+07	2.60044e+07	1.87019e+07	1.87396e+07	2.6373e+07	3.6915e+07	3.85236e+07	0	2	3	3	5	13	14	14	16	41	178	50	55	3.1461e-96	1/sp|P08032|SPTA1_MOUSE	sp|P08032|SPTA1_MOUSE Spectrin alpha chain, erythrocytic 1 OS=Mus musculus OX=10090 GN=Spta1 PE=1 SV=3	sp|P08032|SPTA1_MOUSE	7.76795	-1.66629
180	7.36283e+07	5.13204e+07	1.35391e+08	1.16468e+08	4.72022e+07	1.07546e+07	3.85899e+07	3.42058e+07	4.68148e+07	6.19339e+07	1.18405e+08	1.26958e+08	0	2	3	2	4	4	15	16	36	16	179	17	23	1.27707e-85	1/sp|P08226|APOE_MOUSE	sp|P08226|APOE_MOUSE Apolipoprotein E OS=Mus musculus OX=10090 GN=Apoe PE=1 SV=2	sp|P08226|APOE_MOUSE	4.56895	-7.61849
181	1.62265e+06	1.76405e+06	3.02373e+06	4.70242e+06	1.31033e+06	842060	2.69406e+06	2.54677e+06	2.19873e+06	2359796	7168737	6.52741e+06	1	1	0	2	4	11	7	25	3	1	180	3	4	1.3466e-62	1/sp|P08607|C4BPA_MOUSE	sp|P08607|C4BPA_MOUSE C4b-binding protein OS=Mus musculus OX=10090 GN=C4bpa PE=1 SV=3	sp|P08607|C4BPA_MOUSE	-4.00499	-13.0604
182	1.84655e+07	1.09194e+07	4.24544e+07	6.02679e+07	5.86848e+06	373551	1.65085e+06	1.16028e+06	1.41579e+06	3.77136e+06	3.67246e+06	5737324	0	0	1	0	2	3	17	23	29	14	181	5	6	5.734e-64	6/sp|P05784|K1C18_MOUSE/sp|P08730|K1C13_MOUSE/sp|P19001|K1C19_MOUSE/sp|Q61414|K1C15_MOUSE/sp|Q9QWL7|K1C17_MOUSE/DECOY_sp|Q80W54|FACE1_MOUSE	sp|P08730|K1C13_MOUSE Keratin, type I cytoskeletal 13 OS=Mus musculus OX=10090 GN=Krt13 PE=1 SV=2	sp|P08730|K1C13_MOUSE	-1.11526	16.0303
186	1.07555e+08	6.55017e+07	1.7834e+08	1.80098e+08	8.05839e+06	1.0821e+07	1.42081e+07	1.21997e+07	1.02639e+07	1.61514e+07	2.01504e+07	2.3859e+07	0	2	3	3	5	13	14	14	16	41	185	11	12	4.83641e-68	1/sp|P0A4G4|MTSA_STRP1	sp|P0A4G4|MTSA_STRP1 Metal ABC transporter substrate-binding lipoprotein OS=Streptococcus pyogenes serotype M1 OX=301447 GN=mtsA PE=1 SV=1	sp|P0A4G4|MTSA_STRP1	9.38057	-1.04235
187	2.48571e+06	1.51413e+06	4.70574e+06	3.77684e+06	2.21714e+06	2.28558e+06	4.21875e+06	2.67405e+06	2.27594e+06	4.53055e+06	6.01873e+06	6.73399e+06	1	1	0	2	4	11	7	0	3	11	186	6	8	4.30208e-70	1/sp|P0C095|RECA_STRP1	sp|P0C095|RECA_STRP1 Protein RecA OS=Streptococcus pyogenes serotype M1 OX=301447 GN=recA PE=3 SV=1	sp|P0C095|RECA_STRP1	-2.87764	-14.9667
189	1.64343e+07	1.5136e+07	2.46745e+07	3.30467e+07	679149	233845	365461	416473	339770	782237	1.23666e+06	2.06046e+06	0	0	2	4	9	6	19	4	4	20	188	5	5	2.16155e-15	1/sp|P0C0B6|DNAJ_STRP1	sp|P0C0B6|DNAJ_STRP1 Chaperone protein DnaJ OS=Streptococcus pyogenes serotype M1 OX=301447 GN=dnaJ PE=3 SV=1	sp|P0C0B6|DNAJ_STRP1	-13.8949	11.1707
191	2.21528e+06	1.65814e+06	3.78927e+06	4.15057e+06	362693	232072	390110	462298	389410	785618	721961	900796	1	1	0	1	6	5	1	12	13	15	190	3	4	1.30072e-49	1/sp|P0C0B9|ERA_STRP1	sp|P0C0B9|ERA_STRP1 GTPase Era OS=Streptococcus pyogenes serotype M1 OX=301447 GN=era PE=3 SV=1	sp|P0C0B9|ERA_STRP1	-11.9897	-5.83377
192	393906	507724	990162	1.63114e+06	267818	827656	894603	594723	419050	666073	633851	631383	1	1	0	1	3	0	16	5	38	36	191	4	5	1.52807e-61	1/sp|P0C0C2|GCH1_STRP1	sp|P0C0C2|GCH1_STRP1 GTP cyclohydrolase 1 OS=Streptococcus pyogenes serotype M1 OX=301447 GN=folE PE=3 SV=1	sp|P0C0C2|GCH1_STRP1	-12.0373	-17.1615
193	2.3261e+07	1.83845e+07	3.90131e+07	3.98134e+07	1.11467e+07	1.13963e+07	1.31477e+07	1.30242e+07	9.14791e+06	1.64611e+07	1.77585e+07	2.20039e+07	0	0	1	0	2	3	17	13	10	0	192	17	21	1.47411e-108	1/sp|P0C0C6|DNAK_STRP1	sp|P0C0C6|DNAK_STRP1 Chaperone protein DnaK OS=Streptococcus pyogenes serotype M1 OX=301447 GN=dnaK PE=3 SV=2	sp|P0C0C6|DNAK_STRP1	-5.90828	20.2379
195	6.39334e+06	3.67659e+06	1.20716e+07	9.74843e+06	7.11344e+06	1.07238e+07	1.11096e+07	8.37895e+06	7.14379e+06	8.96266e+06	1.64504e+07	1.87917e+07	1	1	0	2	4	4	15	8	37	27	194	6	8	1.03695e-75	1/sp|P0C0D4|RL22_STRP1	sp|P0C0D4|RL22_STRP1 50S ribosomal protein L22 OS=Streptococcus pyogenes serotype M1 OX=301447 GN=rplV PE=3 SV=1	sp|P0C0D4|RL22_STRP1	-1.31499	-6.35023
196	6.3802e+06	6.15367e+06	1.50591e+07	1.82114e+07	8.40239e+06	1.23314e+07	11015048	1.05901e+07	8.13461e+06	1.70846e+07	1.76161e+07	2.07795e+07	0	1	0	2	4	4	15	8	37	27	195	5	7	1.48868e-88	1/sp|P0C0D6|RL4_STRP1	sp|P0C0D6|RL4_STRP1 50S ribosomal protein L4 OS=Streptococcus pyogenes serotype M1 OX=301447 GN=rplD PE=3 SV=1	sp|P0C0D6|RL4_STRP1	-0.638462	-5.12779
198	4.21319e+07	4.60349e+07	1.06036e+08	1.00281e+08	9.59793e+06	9.25779e+06	1.27964e+07	1.17792e+07	9.80971e+06	1.645e+07	2.34844e+07	2.55481e+07	0	0	1	0	8	7	8	29	6	26	197	31	31	9.61008e-66	1/sp|P0C0E0|RPOC_STRP1	sp|P0C0E0|RPOC_STRP1 DNA-directed RNA polymerase subunit beta' OS=Streptococcus pyogenes serotype M1 OX=301447 GN=rpoC PE=3 SV=1	sp|P0C0E0|RPOC_STRP1	8.67453	15.4948
199	2.15623e+07	1.86534e+07	4.40499e+07	3.76405e+07	1.24702e+07	1.88381e+07	2.49606e+07	1.8888e+07	1.3798e+07	2.20988e+07	3.01857e+07	3.75132e+07	0	0	1	0	2	3	17	13	10	0	198	17	19	3.86658e-76	1/sp|P0C0E1|TIG_STRP1	sp|P0C0E1|TIG_STRP1 Trigger factor OS=Streptococcus pyogenes serotype M1 OX=301447 GN=tig PE=3 SV=2	sp|P0C0E1|TIG_STRP1	-5.83609	21.7673
203	7.03272e+08	7.54547e+08	8.96668e+08	1.01009e+09	3.47595e+07	9.87332e+07	8.02299e+07	7.39257e+07	4.08116e+07	5.95388e+07	8.72851e+07	8.5453e+07	0	2	3	2	5	13	14	8	30	44	202	25	36	1.5578e-93	1/sp|P0C0G7|G3P_STRP1	sp|P0C0G7|G3P_STRP1 Glyceraldehyde-3-phosphate dehydrogenase OS=Streptococcus pyogenes serotype M1 OX=301447 GN=gap PE=3 SV=2	sp|P0C0G7|G3P_STRP1	2.78957	-2.8475
204	6.5063e+06	1.14011e+07	7.46087e+06	8.99459e+06	5.88747e+06	1.98538e+07	9.73676e+06	1.26488e+07	6.12603e+06	1.00954e+07	8.20486e+06	1.23964e+07	1	1	0	2	4	4	15	25	22	27	203	5	6	1.07242e-72	1/sp|P0C0H3|DBH_STRP1	sp|P0C0H3|DBH_STRP1 DNA-binding protein HU OS=Streptococcus pyogenes serotype M1 OX=301447 GN=hup PE=3 SV=1	sp|P0C0H3|DBH_STRP1	-1.77694	-9.45144
205	4.82323e+07	5.16921e+07	1.11816e+08	1.31999e+08	1.06404e+07	1.43697e+07	1.53248e+07	1.573e+07	1.12897e+07	1.68547e+07	2.26689e+07	2.29328e+07	0	0	1	0	8	7	8	29	6	7	204	25	29	9.25461e-70	1/sp|P0C0H7|IMDH_STRP1	sp|P0C0H7|IMDH_STRP1 Inosine-5'-monophosphate dehydrogenase OS=Streptococcus pyogenes serotype M1 OX=301447 GN=guaB PE=3 SV=2	sp|P0C0H7|IMDH_STRP1	9.07658	14.8855
206	5.27523e+06	5.01529e+06	8.08679e+06	5.62873e+06	251612	1.18075e+06	835242	547225	229365	677019	425820	415875	0	0	2	4	1	1	18	27	27	21	205	4	4	2.29879e-19	1/sp|P0C0I1|SODM_STRP1	sp|P0C0I1|SODM_STRP1 Superoxide dismutase [Mn] OS=Streptococcus pyogenes serotype M1 OX=301447 GN=sodA PE=3 SV=2	sp|P0C0I1|SODM_STRP1	-9.46548	2.3256
212	6.54981e+06	4.63243e+06	8.65981e+06	9.73503e+06	762211	653380	942528	582712	579078	963880	856865	868347	0	0	2	4	1	1	11	27	8	21	211	4	4	2.14053e-44	2/sp|P10126|EF1A1_MOUSE/sp|P62631|EF1A2_MOUSE	sp|P10126|EF1A1_MOUSE Elongation factor 1-alpha 1 OS=Mus musculus OX=10090 GN=Eef1a1 PE=1 SV=3	sp|P10126|EF1A1_MOUSE	-6.93636	3.69757
213	7.11453e+08	4.62434e+08	7.60533e+08	7.41166e+08	1.21196e+08	9.51968e+07	1.47052e+08	1.34937e+08	1.14383e+08	1.94416e+08	2.4818e+08	3.1171e+08	0	2	3	2	5	13	14	8	30	44	212	88	119	6.58778e-118	1/sp|P11276|FINC_MOUSE	sp|P11276|FINC_MOUSE Fibronectin OS=Mus musculus OX=10090 GN=Fn1 PE=1 SV=4	sp|P11276|FINC_MOUSE	2.93981	-3.27036
214	6.88528e+06	2.23519e+06	1.03251e+07	4.78937e+07	2.1614e+06	14873.2	153566	203959	297199	417940	709718	1122551	0	0	1	0	2	12	4	6	20	46	213	3	4	1.08129e-51	4/sp|P11679|K2C8_MOUSE/sp|Q6IFZ6|K2C1B_MOUSE/sp|Q8VED5|K2C79_MOUSE/sp|Q922U2|K2C5_MOUSE	sp|P11679|K2C8_MOUSE Keratin, type II cytoskeletal 8 OS=Mus musculus OX=10090 GN=Krt8 PE=1 SV=4	sp|P11679|K2C8_MOUSE	0.519352	12.3339
217	6.2767e+06	5.92319e+06	1.11006e+07	1.18804e+07	3.20963e+07	9.11938e+06	2.4403e+07	2.05238e+07	2.4947e+07	3.63018e+07	6.40538e+07	8.5154e+07	1	2	0	2	4	4	15	16	36	16	216	6	7	2.32033e-96	1/sp|P12246|SAMP_MOUSE	sp|P12246|SAMP_MOUSE Serum amyloid P-component OS=Mus musculus OX=10090 GN=Apcs PE=1 SV=2	sp|P12246|SAMP_MOUSE	1.23456	-9.49277
218	5.35068e+07	5.13309e+07	1.41973e+08	1.01279e+08	1.3734e+07	1.03504e+07	2.26142e+07	2.2137e+07	2.15052e+07	2.73294e+07	5.59093e+07	5.19192e+07	0	0	1	0	8	7	8	29	6	7	217	29	35	6.1509e-107	1/sp|P13020|GELS_MOUSE	sp|P13020|GELS_MOUSE Gelsolin OS=Mus musculus OX=10090 GN=Gsn PE=1 SV=3	sp|P13020|GELS_MOUSE	9.42615	13.6985
221	1.49338e+07	1.46727e+07	1.93385e+07	1.81322e+07	5.25799e+06	3.75091e+06	6.56825e+06	6.04105e+06	5.10048e+06	8.03328e+06	11159738	1.27419e+07	0	0	1	0	5	8	2	28	21	38	220	6	7	1.5107e-62	1/sp|P14106|C1QB_MOUSE	sp|P14106|C1QB_MOUSE Complement C1q subcomponent subunit B OS=Mus musculus OX=10090 GN=C1qb PE=1 SV=2	sp|P14106|C1QB_MOUSE	0.944098	3.00575
227	1.33351e+08	3.33485e+07	5.59245e+07	7.07993e+07	1.28207e+06	1.18425e+06	1.94339e+06	1.6375e+06	1.60493e+06	2.39044e+06	3.38788e+06	3.87154e+06	0	0	1	0	8	7	8	15	26	22	226	6	6	4.88248e-59	1/sp|P14847|CRP_MOUSE	sp|P14847|CRP_MOUSE C-reactive protein OS=Mus musculus OX=10090 GN=Crp PE=1 SV=2	sp|P14847|CRP_MOUSE	4.56579	16.6264
228	1.47313e+08	1.24749e+08	2.30168e+08	2.35784e+08	2.33189e+07	1.17527e+07	2.69922e+07	2.17395e+07	2.27431e+07	3.38284e+07	5.00033e+07	4.82477e+07	0	2	3	3	5	13	14	14	16	41	227	60	71	1.57387e-72	1/sp|P15508|SPTB1_MOUSE	sp|P15508|SPTB1_MOUSE Spectrin beta chain, erythrocytic OS=Mus musculus OX=10090 GN=Sptb PE=1 SV=4	sp|P15508|SPTB1_MOUSE	7.96797	-1.69709
231	6.74389e+06	4.70828e+06	1.01978e+07	1.11297e+07	2.23393e+06	883510	1.44326e+06	1.53303e+06	1.72325e+06	2.59154e+06	4.26388e+06	5.30053e+06	0	0	1	0	5	8	4	26	1	19	230	7	7	8.91206e-40	3/tr|A0A1D5RLD8|A0A1D5RLD8_MOUSE/sp|P16858|G3P_MOUSE/tr|S4R1W1|S4R1W1_MOUSE	sp|P16858|G3P_MOUSE Glyceraldehyde-3-phosphate dehydrogenase OS=Mus musculus OX=10090 GN=Gapdh PE=1 SV=2	sp|P16858|G3P_MOUSE	1.85973	8.57697
238	3.27512e+07	4.16915e+07	6.97737e+07	1.12543e+08	974145	509822	760986	662741	636600	1.37741e+06	2.1038e+06	3.33206e+06	0	0	1	0	8	7	8	29	26	26	237	3	4	3.48882e-50	4/sp|P18526|HVM55_MOUSE/tr|A0A075B5P9|A0A075B5P9_MOUSE/tr|A0A075B5R1|A0A075B5R1_MOUSE/sp|P18528|HVM57_MOUSE	sp|P18526|HVM55_MOUSE Ig heavy chain V region 345 OS=Mus musculus OX=10090 PE=1 SV=1	sp|P18526|HVM55_MOUSE	6.21005	15.7163
239	1.45606e+07	1.22661e+07	48295160	3.02697e+07	39005.2	43789.6	45839.5	43539.8	28997.9	69632.3	107910	88888.5	0	0	2	4	9	6	19	4	4	20	238	4	5	4.25311e-29	3/tr|A0A075B5P9|A0A075B5P9_MOUSE/tr|A0A0A6YVS4|A0A0A6YVS4_MOUSE/sp|P18527|HVM56_MOUSE	sp|P18527|HVM56_MOUSE Ig heavy chain V region 914 OS=Mus musculus OX=10090 PE=1 SV=1	sp|P18527|HVM56_MOUSE	-13.2355	14.6969
240	3.27512e+07	4.16915e+07	6.97737e+07	1.12543e+08	974145	509822	760986	662741	636600	1.37741e+06	2.1038e+06	3.33206e+06	0	0	1	0	8	7	8	29	26	26	239	3	4	3.48882e-50	4/sp|P18526|HVM55_MOUSE/tr|A0A075B5P9|A0A075B5P9_MOUSE/tr|A0A075B5R1|A0A075B5R1_MOUSE/sp|P18528|HVM57_MOUSE	sp|P18528|HVM57_MOUSE Ig heavy chain V region 6.96 OS=Mus musculus OX=10090 PE=4 SV=1	sp|P18528|HVM57_MOUSE	6.24685	15.7644
241	1.28497e+07	1.09953e+07	44671090	2.71175e+07	22041.1	16843.5	25535.3	28368	23217.3	45315.6	93939.4	78283.4	0	0	2	4	9	6	19	4	31	20	240	3	3	2.69224e-22	11/tr|A0A075B5Q0|A0A075B5Q0_MOUSE/sp|P18526|HVM55_MOUSE/tr|A0A075B5P9|A0A075B5P9_MOUSE/sp|P18525|HVM54_MOUSE/sp|P18529|HVM58_MOUSE/tr|A0A075B5R1|A0A075B5R1_MOUSE/sp|P01783|HVM16_MOUSE/sp|P18528|HVM57_MOUSE/tr|A0A0A6YWC7|A0A0A6YWC7_MOUSE/tr|A0A075B5Q4|A0A075B5Q4_MOUSE/sp|P18527|HVM56_MOUSE	sp|P18529|HVM58_MOUSE Ig heavy chain V region 5-76 OS=Mus musculus OX=10090 PE=1 SV=1	sp|P18529|HVM58_MOUSE	-13.9248	14.8084
246	1.46752e+06	1.91428e+06	2.84497e+06	2.57078e+06	732083	1.78951e+06	1.05242e+06	959451	782151	1.35261e+06	1.57791e+06	1.38042e+06	1	1	0	1	6	5	1	12	28	37	245	4	5	5.48363e-50	1/sp|P18760|COF1_MOUSE	sp|P18760|COF1_MOUSE Cofilin-1 OS=Mus musculus OX=10090 GN=Cfl1 PE=1 SV=3	sp|P18760|COF1_MOUSE	-11.1625	-10.3894
248	1.19074e+07	9.6077e+06	2.56917e+07	5.41827e+07	3.52122e+06	583951	1.85258e+06	894253	984123	2.84087e+06	2.48978e+06	4.80786e+06	0	0	1	0	2	12	4	6	20	46	247	7	7	5.734e-64	6/sp|P05784|K1C18_MOUSE/sp|P08730|K1C13_MOUSE/sp|P19001|K1C19_MOUSE/sp|Q61414|K1C15_MOUSE/sp|Q9QWL7|K1C17_MOUSE/DECOY_sp|Q80W54|FACE1_MOUSE	sp|P19001|K1C19_MOUSE Keratin, type I cytoskeletal 19 OS=Mus musculus OX=10090 GN=Krt19 PE=1 SV=1	sp|P19001|K1C19_MOUSE	0.625713	13.2705
250	4.06615e+07	2.92357e+07	8.74118e+07	6.58463e+07	3.45601e+06	5.56592e+06	6.48164e+06	5.27192e+06	4.4766e+06	7.45706e+06	8.60437e+06	9.84172e+06	0	0	1	0	8	7	8	15	26	22	249	12	14	1.8495e-83	1/sp|P19221|THRB_MOUSE	sp|P19221|THRB_MOUSE Prothrombin OS=Mus musculus OX=10090 GN=F2 PE=1 SV=1	sp|P19221|THRB_MOUSE	6.48281	18.7106
253	1.1448e+08	6.79064e+07	1.58547e+08	1.34006e+08	2.3583e+07	1.36918e+08	4.65476e+07	1.97242e+07	1.96555e+07	2.89621e+07	4.81872e+07	5.6366e+07	0	2	3	3	5	13	14	14	16	41	252	43	54	1.10707e-86	1/sp|P20918|PLMN_MOUSE	sp|P20918|PLMN_MOUSE Plasminogen OS=Mus musculus OX=10090 GN=Plg PE=1 SV=3	sp|P20918|PLMN_MOUSE	9.795	1.40569
258	6.3929e+07	3.70791e+07	8.67135e+07	1.34405e+08	4.75769e+06	7.05474e+06	1.0341e+07	4.96381e+06	4.46145e+06	7.41996e+06	1.04497e+07	1.06463e+07	0	0	1	0	8	7	8	29	6	26	257	18	19	1.7687e-73	1/sp|P21614|VTDB_MOUSE	sp|P21614|VTDB_MOUSE Vitamin D-binding protein OS=Mus musculus OX=10090 GN=Gc PE=1 SV=2	sp|P21614|VTDB_MOUSE	6.92334	15.0809
259	2.88808e+07	2.85462e+07	6.73071e+07	8.57967e+07	3.90827e+06	5.2924e+06	8.06966e+06	5.17478e+06	4.68858e+06	1.20387e+07	9.6962e+06	1.81193e+07	0	0	1	0	2	3	17	23	29	29	258	10	12	8.58467e-74	4/sp|Q00896|A1AT3_MOUSE/sp|P07758|A1AT1_MOUSE/sp|Q00898|A1AT5_MOUSE/sp|P22599|A1AT2_MOUSE	sp|P22599|A1AT2_MOUSE Alpha-1-antitrypsin 1-2 OS=Mus musculus OX=10090 GN=Serpina1b PE=1 SV=2	sp|P22599|A1AT2_MOUSE	1.65012	19.7309
261	9.36856e+06	9.4725e+06	1.77413e+07	1.44249e+07	2.53332e+06	2.2778e+06	5.3798e+06	2.90559e+06	3.0538e+06	6.47567e+06	6.69373e+06	1.07398e+07	0	0	1	0	5	8	2	28	1	38	260	8	9	2.60382e-59	7/sp|Q64176|EST1E_MOUSE/sp|Q91WU0|CES1F_MOUSE/sp|Q8VCC2|EST1_MOUSE/tr|D3Z298|D3Z298_MOUSE/tr|D3Z5G7|D3Z5G7_MOUSE/sp|Q8VCT4|CES1D_MOUSE/sp|P23953|EST1C_MOUSE	sp|P23953|EST1C_MOUSE Carboxylesterase 1C OS=Mus musculus OX=10090 GN=Ces1c PE=1 SV=4	sp|P23953|EST1C_MOUSE	1.82057	4.94066
262	1.08328e+08	8.00637e+07	1.3823e+08	1.44261e+08	3.27353e+07	3.06114e+07	4.33957e+07	2.9868e+07	2.83686e+07	4.22929e+07	5.87359e+07	5.86115e+07	0	2	3	3	5	13	14	14	16	41	261	62	72	4.35227e-89	1/sp|P26039|TLN1_MOUSE	sp|P26039|TLN1_MOUSE Talin-1 OS=Mus musculus OX=10090 GN=Tln1 PE=1 SV=2	sp|P26039|TLN1_MOUSE	9.62448	1.05577
263	3.70193e+06	4.40493e+06	4.98522e+06	4.84296e+06	431465	453747	898691	713511	556457	1.09177e+06	1.85984e+06	1.60565e+06	1	1	2	4	1	1	18	7	27	8	262	3	3	1.5721e-20	1/sp|P26262|KLKB1_MOUSE	sp|P26262|KLKB1_MOUSE Plasma kallikrein OS=Mus musculus OX=10090 GN=Klkb1 PE=1 SV=2	sp|P26262|KLKB1_MOUSE	-11.1684	-0.634653
265	2.9417e+08	2.43684e+08	4.29744e+08	5.80786e+08	3.26991e+07	2.46182e+07	6.52623e+07	4.39962e+07	3.45535e+07	7.10755e+07	7.52321e+07	1.06558e+08	0	2	3	2	5	13	14	14	30	12	264	58	72	8.23506e-81	1/sp|P28665|MUG1_MOUSE	sp|P28665|MUG1_MOUSE Murinoglobulin-1 OS=Mus musculus OX=10090 GN=Mug1 PE=1 SV=3	sp|P28665|MUG1_MOUSE	4.45862	-2.27742
266	2.50279e+08	1.46908e+08	3.14031e+08	4.77595e+08	2.09824e+07	4.7787e+06	2.03107e+07	1.72248e+07	1.63125e+07	3.3732e+07	4.05884e+07	5.99637e+07	0	2	3	2	5	13	14	14	30	12	265	22	25	4.94453e-80	3/sp|P28665|MUG1_MOUSE/sp|P28666|MUG2_MOUSE/tr|A0A0N4SVU1|A0A0N4SVU1_MOUSE	sp|P28666|MUG2_MOUSE Murinoglobulin-2 OS=Mus musculus OX=10090 GN=Mug2 PE=1 SV=2	sp|P28666|MUG2_MOUSE	5.35739	-1.96278
267	1.46142e+07	8.54764e+06	2.68805e+07	1.96227e+07	443659	229423	671153	236333	270158	948684	869604	2.41869e+06	0	0	2	4	9	6	19	21	31	3	266	3	3	8.56983e-57	6/sp|Q03734|SPA3M_MOUSE/sp|Q80X76|SPA3F_MOUSE/sp|P29621|SPA3C_MOUSE/sp|Q91WP6|SPA3N_MOUSE/sp|Q5I2A0|SPA3G_MOUSE/sp|P07759|SPA3K_MOUSE	sp|P29621|SPA3C_MOUSE Serine protease inhibitor A3C OS=Mus musculus OX=10090 GN=Serpina3c PE=2 SV=1	sp|P29621|SPA3C_MOUSE	-16.4416	12.6079
268	1.56238e+07	1.04169e+07	2.73666e+07	2.1372e+07	1.24235e+07	9.82508e+06	25002276	8866026	1.18383e+07	18425868	2.14382e+07	3.51745e+07	0	2	3	2	4	4	15	8	37	27	267	9	9	4.69321e-86	1/sp|P29699|FETUA_MOUSE	sp|P29699|FETUA_MOUSE Alpha-2-HS-glycoprotein OS=Mus musculus OX=10090 GN=Ahsg PE=1 SV=1	sp|P29699|FETUA_MOUSE	0.878575	-5.62703
269	1.82682e+08	1.09481e+08	2.29356e+08	2.03171e+08	6.00746e+07	3.07631e+08	1.36864e+08	7.48622e+07	7.69446e+07	9.72174e+07	1.57793e+08	1.54757e+08	0	2	3	2	5	13	14	16	30	16	268	16	22	1.85029e-90	1/sp|P29788|VTNC_MOUSE	sp|P29788|VTNC_MOUSE Vitronectin OS=Mus musculus OX=10090 GN=Vtn PE=1 SV=2	sp|P29788|VTNC_MOUSE	6.75269	-6.09255
270	2.77954e+06	1.86243e+06	5.18618e+06	3.65558e+06	974441	621229	1.57834e+06	1.68713e+06	1.4766e+06	2692990	2721014	4258056	1	1	0	2	4	11	7	25	22	1	269	3	4	7.80139e-55	1/sp|P31532|SAA4_MOUSE	sp|P31532|SAA4_MOUSE Serum amyloid A-4 protein OS=Mus musculus OX=10090 GN=Saa4 PE=1 SV=2	sp|P31532|SAA4_MOUSE	-6.03828	-12.0738
271	9.88892e+07	7.45218e+07	1.60646e+08	1.028e+08	2.56486e+06	409211	1.07763e+06	1.26622e+06	1.42975e+06	3.0309e+06	2.53157e+06	3.54927e+06	0	0	1	0	8	7	8	29	6	7	270	12	13	2.68078e-59	1/sp|P32261|ANT3_MOUSE	sp|P32261|ANT3_MOUSE Antithrombin-III OS=Mus musculus OX=10090 GN=Serpinc1 PE=1 SV=1	sp|P32261|ANT3_MOUSE	8.13725	12.6614
273	6.75087e+06	5.39444e+06	1.40338e+07	1.28978e+07	1.21941e+07	1.76052e+06	5.54224e+06	7.75569e+06	1.11794e+07	1.74044e+07	2.15816e+07	2.88092e+07	0	1	0	2	4	4	15	8	37	27	272	3	3	1.22303e-75	1/sp|P34928|APOC1_MOUSE	sp|P34928|APOC1_MOUSE Apolipoprotein C-I OS=Mus musculus OX=10090 GN=Apoc1 PE=1 SV=1	sp|P34928|APOC1_MOUSE	-0.667476	-5.50636
274	9.27222e+07	1.01016e+08	1.32665e+08	1.11594e+08	1.03933e+07	1.01936e+07	1.23641e+07	8.47367e+06	8.49997e+06	1.397e+07	1.72384e+07	2.06767e+07	0	0	1	0	8	7	8	29	6	7	273	27	30	2.0536e-75	1/sp|P35441|TSP1_MOUSE	sp|P35441|TSP1_MOUSE Thrombospondin-1 OS=Mus musculus OX=10090 GN=Thbs1 PE=1 SV=1	sp|P35441|TSP1_MOUSE	8.40543	12.8495
277	5.5422e+07	5.62224e+07	7.69469e+07	6.53435e+07	1.36182e+07	6.33105e+06	1.57487e+07	1.61297e+07	1.60586e+07	2.80219e+07	3.55687e+07	4.66689e+07	0	0	1	0	8	7	8	15	26	22	276	10	12	1.70904e-64	1/sp|P39876|TIMP3_MOUSE	sp|P39876|TIMP3_MOUSE Metalloproteinase inhibitor 3 OS=Mus musculus OX=10090 GN=Timp3 PE=1 SV=1	sp|P39876|TIMP3_MOUSE	3.39264	19.9858
278	4.7748e+06	2.18842e+06	8.37452e+06	6.25856e+06	1.45331e+06	4.10023e+06	2.60412e+06	2.06805e+06	1.62486e+06	3.469e+06	3.4548e+06	4.23642e+06	1	1	0	2	4	11	7	25	22	30	277	6	7	9.11975e-77	1/sp|P41317|MBL2_MOUSE	sp|P41317|MBL2_MOUSE Mannose-binding protein C OS=Mus musculus OX=10090 GN=Mbl2 PE=1 SV=2	sp|P41317|MBL2_MOUSE	-4.82265	-8.47193
283	7.82056e+07	8.80239e+07	1.69169e+08	1.6278e+08	389112	124306	153391	210011	210874	498059	565350	897777	0	2	3	3	5	13	14	14	16	41	282	5	5	2.60699e-39	1/sp|P48193|41_MOUSE	sp|P48193|41_MOUSE Protein 4.1 OS=Mus musculus OX=10090 GN=Epb41 PE=1 SV=2	sp|P48193|41_MOUSE	9.53295	-1.52422
284	1.74128e+07	1.00179e+07	3.82545e+07	2.69043e+07	64836.8	68254.5	56779.2	10009.7	23830.8	49428.6	55175.2	92978.9	0	0	2	4	9	6	19	4	31	20	283	5	5	1.43274e-36	2/sp|P49182|HEP2_MOUSE/DECOY_sp|Q8BL99|DOP1_MOUSE	sp|P49182|HEP2_MOUSE Heparin cofactor 2 OS=Mus musculus OX=10090 GN=Serpind1 PE=1 SV=1	sp|P49182|HEP2_MOUSE	-14.4382	14.4141
286	1.23324e+07	5.064e+06	1.74991e+07	7.97095e+07	3.63008e+07	5.30125e+06	2.72996e+07	1.52728e+07	2.26238e+07	9.35967e+07	2.14033e+07	4.75819e+07	1	2	3	2	4	4	12	20	9	45	285	9	10	1.43918e-95	4/sp|P50446|K2C6A_MOUSE/sp|Q9Z331|K2C6B_MOUSE/sp|Q8BGZ7|K2C75_MOUSE/sp|Q922U2|K2C5_MOUSE	sp|P50446|K2C6A_MOUSE Keratin, type II cytoskeletal 6A OS=Mus musculus OX=10090 GN=Krt6a PE=1 SV=3	sp|P50446|K2C6A_MOUSE	7.718	-14.2563
288	4.79673e+06	5.86129e+06	1.22837e+07	1.34841e+07	18725.3	79181	16678.7	73276.9	75779	20520.2	106588	91450	0	0	2	4	1	12	11	1	35	9	287	3	3	2.35751e-24	1/sp|P51885|LUM_MOUSE	sp|P51885|LUM_MOUSE Lumican OS=Mus musculus OX=10090 GN=Lum PE=1 SV=2	sp|P51885|LUM_MOUSE	-7.19585	9.13969
289	3.0673e+07	2.09233e+07	5.71672e+07	3.12836e+07	1.33086e+07	1.50477e+07	2.61176e+07	2.08937e+07	1.67281e+07	2.57583e+07	3.46193e+07	3.7747e+07	0	0	1	0	2	3	17	13	10	0	288	9	11	2.28579e-88	1/sp|P52430|PON1_MOUSE	sp|P52430|PON1_MOUSE Serum paraoxonase/arylesterase 1 OS=Mus musculus OX=10090 GN=Pon1 PE=1 SV=2	sp|P52430|PON1_MOUSE	-5.63661	21.9312
290	5.86734e+06	4.3234e+06	2.47189e+07	1.12725e+07	2.73073e+06	3.50518e+06	3.65276e+06	2.93367e+06	2.91e+06	4.26755e+06	5.84219e+06	5.09015e+06	0	0	2	4	9	6	3	18	12	25	289	9	10	1.21824e-52	1/sp|P52480|KPYM_MOUSE	sp|P52480|KPYM_MOUSE Pyruvate kinase PKM OS=Mus musculus OX=10090 GN=Pkm PE=1 SV=4	sp|P52480|KPYM_MOUSE	-20.039	17.3528
291	301912	346738	714507	446874	97290.6	64536.1	81159.8	60372.6	50078.6	126415	234891	354840	1	1	0	1	3	0	16	17	7	31	290	3	3	1.17268e-33	1/sp|P54116|STOM_MOUSE	sp|P54116|STOM_MOUSE Erythrocyte band 7 integral membrane protein OS=Mus musculus OX=10090 GN=Stom PE=1 SV=3	sp|P54116|STOM_MOUSE	-9.70059	-23.906
292	2.1303e+07	2.17823e+07	2.9499e+07	1.64915e+07	651704	2.43823e+06	2.21766e+06	1.67064e+06	1.11216e+06	2.27274e+06	1.98358e+06	1.89605e+06	0	0	2	4	9	6	19	21	31	3	291	3	4	7.03308e-24	1/sp|P55065|PLTP_MOUSE	sp|P55065|PLTP_MOUSE Phospholipid transfer protein OS=Mus musculus OX=10090 GN=Pltp PE=1 SV=1	sp|P55065|PLTP_MOUSE	-18.1825	12.704
296	2.11357e+06	2.26698e+06	9.04189e+06	2.37863e+06	1.38983e+06	2.07038e+06	2.21821e+06	1.44264e+06	1.37412e+06	2.42274e+06	2.59544e+06	2.24109e+06	1	1	0	2	4	5	7	25	22	30	295	4	4	3.58453e-43	2/sp|P57780|ACTN4_MOUSE/sp|Q7TPR4|ACTN1_MOUSE	sp|P57780|ACTN4_MOUSE Alpha-actinin-4 OS=Mus musculus OX=10090 GN=Actn4 PE=1 SV=1	sp|P57780|ACTN4_MOUSE	-7.02456	-8.99376
297	1.33591e+08	1.1205e+08	2.0137e+08	2.05672e+08	2.58019e+08	1.13898e+08	2.9443e+08	2.92087e+08	2.91758e+08	4.42659e+08	6.66536e+08	7.26052e+08	1	2	3	2	4	4	15	16	9	16	296	78	114	7.90917e-96	1/sp|P58099|C5AP_STRP1	sp|P58099|C5AP_STRP1 C5a peptidase OS=Streptococcus pyogenes serotype M1 OX=301447 GN=scpA PE=3 SV=1	sp|P58099|C5AP_STRP1	5.01548	-10.699
300	650643	1.63537e+06	1.16526e+07	8.15827e+06	417689	315939	420077	345136	362931	732994	722173	909627	0	0	2	4	1	1	11	27	35	47	299	3	3	2.05436e-48	1/sp|P60388|REX_STRP1	sp|P60388|REX_STRP1 Redox-sensing transcriptional repressor Rex OS=Streptococcus pyogenes serotype M1 OX=301447 GN=rex PE=3 SV=1	sp|P60388|REX_STRP1	-8.04882	5.43369
301	2.79401e+07	1.95979e+07	4.37193e+07	4.96643e+07	8.35778e+06	3.6444e+06	8.92222e+06	8.77625e+06	7.72639e+06	1.49097e+07	1.78342e+07	2.41475e+07	0	0	1	0	2	3	17	13	10	0	300	6	10	5.56053e-89	1/sp|P60434|RL2_STRP1	sp|P60434|RL2_STRP1 50S ribosomal protein L2 OS=Streptococcus pyogenes serotype M1 OX=301447 GN=rplB PE=3 SV=1	sp|P60434|RL2_STRP1	-5.20293	20.2449
302	4.7559e+07	5.33216e+07	3.29979e+08	6.35173e+07	2.62143e+07	2.04011e+07	2.35538e+07	2.12878e+07	2.20479e+07	2.67748e+07	4.99142e+07	5.16828e+07	0	2	3	3	5	13	14	14	16	41	301	28	35	1.27364e-109	3/sp|P60710|ACTB_MOUSE/sp|Q8BFZ3|ACTBL_MOUSE/sp|P63260|ACTG_MOUSE	sp|P60710|ACTB_MOUSE Actin, cytoplasmic 1 OS=Mus musculus OX=10090 GN=Actb PE=1 SV=1	sp|P60710|ACTB_MOUSE	7.90839	0.808393
303	7.68155e+07	7.46701e+07	7.23715e+07	4.67604e+07	1.00862e+07	6.03875e+06	1.24535e+07	1.27497e+07	1.24086e+07	1.88459e+07	2.03437e+07	2.361e+07	0	0	1	0	8	7	8	15	26	22	302	12	13	3.39359e-73	1/sp|P60811|PRSA1_STRP1	sp|P60811|PRSA1_STRP1 Foldase protein PrsA 1 OS=Streptococcus pyogenes serotype M1 OX=301447 GN=prsA1 PE=3 SV=1	sp|P60811|PRSA1_STRP1	4.01566	19.1802
304	3.04163e+08	1.03992e+08	9.18658e+07	3.55292e+08	2.72426e+07	5.8888e+06	1.57636e+07	2.21825e+07	2.46043e+07	3.38971e+07	5.77293e+07	6.46868e+07	0	2	3	3	5	13	14	14	16	12	303	16	18	1.00115e-83	1/sp|P60812|PRSA2_STRP1	sp|P60812|PRSA2_STRP1 Foldase protein PrsA 2 OS=Streptococcus pyogenes serotype M1 OX=301447 GN=prsA2 PE=3 SV=1	sp|P60812|PRSA2_STRP1	7.40274	-1.88992
306	4.30421e+06	4.91043e+06	1.43535e+07	6.5953e+06	185866	399759	260952	172322	164871	394917	248371	309952	0	0	2	4	1	1	11	27	35	47	305	3	3	1.66455e-36	7/sp|P68510|1433F_MOUSE/sp|P68254|1433T_MOUSE/sp|O70456|1433S_MOUSE/sp|P62259|1433E_MOUSE/sp|Q9CQV8|1433B_MOUSE/sp|P61982|1433G_MOUSE/sp|P63101|1433Z_MOUSE	sp|P61982|1433G_MOUSE 14-3-3 protein gamma OS=Mus musculus OX=10090 GN=Ywhag PE=1 SV=2	sp|P61982|1433G_MOUSE	-9.04833	6.53364
309	6.39453e+06	4.54511e+06	8.47129e+06	9.63588e+06	703944	374862	718961	433137	462824	758611	741018	701614	0	0	2	4	1	1	11	27	8	21	308	3	3	2.14053e-44	2/sp|P10126|EF1A1_MOUSE/sp|P62631|EF1A2_MOUSE	sp|P62631|EF1A2_MOUSE Elongation factor 1-alpha 2 OS=Mus musculus OX=10090 GN=Eef1a2 PE=1 SV=1	sp|P62631|EF1A2_MOUSE	-7.04889	3.65706
310	2.05246e+07	2.92644e+07	1.73622e+08	3.16174e+07	1.16943e+07	2.21334e+06	6.84993e+06	8.11044e+06	8.90211e+06	1.2399e+07	2.22782e+07	2.49817e+07	0	0	1	0	8	7	8	29	6	26	309	11	14	4.72269e-100	7/sp|P68033|ACTC_MOUSE/sp|P60710|ACTB_MOUSE/sp|P62737|ACTA_MOUSE/sp|P68134|ACTS_MOUSE/sp|Q8BFZ3|ACTBL_MOUSE/sp|P63268|ACTH_MOUSE/sp|P63260|ACTG_MOUSE	sp|P62737|ACTA_MOUSE Actin, aortic smooth muscle OS=Mus musculus OX=10090 GN=Acta2 PE=1 SV=1	sp|P62737|ACTA_MOUSE	9.8136	18.218
314	4.87976e+07	2.68977e+07	9.48586e+07	4.72527e+07	2.43974e+06	2.85975e+06	4.06272e+06	2.58134e+06	2.36745e+06	3.49553e+06	6.01792e+06	5.48238e+06	0	0	1	0	8	7	8	15	26	22	313	8	9	1.66455e-36	7/sp|P68510|1433F_MOUSE/sp|P68254|1433T_MOUSE/sp|O70456|1433S_MOUSE/sp|P62259|1433E_MOUSE/sp|Q9CQV8|1433B_MOUSE/sp|P61982|1433G_MOUSE/sp|P63101|1433Z_MOUSE	sp|P63101|1433Z_MOUSE 14-3-3 protein zeta/delta OS=Mus musculus OX=10090 GN=Ywhaz PE=1 SV=1	sp|P63101|1433Z_MOUSE	6.24596	19.3184
315	4.7559e+07	5.33216e+07	3.29979e+08	6.35173e+07	2.62143e+07	2.04011e+07	2.35538e+07	2.12878e+07	2.20479e+07	2.67748e+07	4.99142e+07	5.16828e+07	0	2	3	3	5	13	14	14	16	41	314	28	35	1.27364e-109	3/sp|P60710|ACTB_MOUSE/sp|Q8BFZ3|ACTBL_MOUSE/sp|P63260|ACTG_MOUSE	sp|P63260|ACTG_MOUSE Actin, cytoplasmic 2 OS=Mus musculus OX=10090 GN=Actg1 PE=1 SV=1	sp|P63260|ACTG_MOUSE	7.66276	1.04883
316	2.05246e+07	2.92644e+07	1.73622e+08	3.16174e+07	1.16943e+07	2.21334e+06	6.84993e+06	8.11044e+06	8.90211e+06	1.2399e+07	2.22782e+07	2.49817e+07	0	0	1	0	8	7	8	29	6	26	315	11	14	4.72269e-100	7/sp|P68033|ACTC_MOUSE/sp|P60710|ACTB_MOUSE/sp|P62737|ACTA_MOUSE/sp|P68134|ACTS_MOUSE/sp|Q8BFZ3|ACTBL_MOUSE/sp|P63268|ACTH_MOUSE/sp|P63260|ACTG_MOUSE	sp|P63268|ACTH_MOUSE Actin, gamma-enteric smooth muscle OS=Mus musculus OX=10090 GN=Actg2 PE=1 SV=1	sp|P63268|ACTH_MOUSE	9.77984	18.1981
317	1.53204e+06	1.15314e+06	2.84264e+06	1.76039e+06	567925	258176	657282	637155	578800	1.15478e+06	1.14688e+06	1.28524e+06	1	1	0	1	6	10	13	3	39	43	316	3	3	1.17765e-37	1/sp|P63375|PSTB1_STRP1	sp|P63375|PSTB1_STRP1 Phosphate import ATP-binding protein PstB 1 OS=Streptococcus pyogenes serotype M1 OX=301447 GN=pstB1 PE=3 SV=1	sp|P63375|PSTB1_STRP1	-22.9639	-12.6965
318	4.88103e+06	4.25625e+06	1.36385e+07	4.53544e+06	2.03537e+06	4.53058e+06	4.41623e+06	4.01204e+06	2.67628e+06	5.00892e+06	4.42446e+06	3.84873e+06	1	1	0	2	4	4	7	25	22	30	317	5	7	1.03002e-49	1/sp|P63415|ACKA_STRP1	sp|P63415|ACKA_STRP1 Acetate kinase OS=Streptococcus pyogenes serotype M1 OX=301447 GN=ackA PE=3 SV=1	sp|P63415|ACKA_STRP1	-4.70931	-7.25906
320	804810	688215	1.557e+06	1.10032e+06	846327	860145	1.07299e+06	835027	592807	1.64896e+06	1.52575e+06	2.63426e+06	1	1	2	1	6	10	9	10	23	17	319	3	3	2.96049e-41	1/sp|P63770|CH10_STRP1	sp|P63770|CH10_STRP1 10 kDa chaperonin OS=Streptococcus pyogenes serotype M1 OX=301447 GN=groS PE=3 SV=1	sp|P63770|CH10_STRP1	-21.9702	-3.95992
321	8.52531e+06	8.51639e+06	1.70358e+07	1.10728e+07	1.87438e+06	1.62075e+06	4.22145e+06	2.67525e+06	2.35408e+06	3.86536e+06	4.55358e+06	4.23572e+06	0	0	1	0	1	12	11	1	15	34	320	8	9	3.42487e-70	1/sp|P63793|CLPX_STRP1	sp|P63793|CLPX_STRP1 ATP-dependent Clp protease ATP-binding subunit ClpX OS=Streptococcus pyogenes serotype M1 OX=301447 GN=clpX PE=3 SV=1	sp|P63793|CLPX_STRP1	-1.774	6.71919
323	924458	957669	1.10674e+06	968649	752358	627149	1.02662e+06	893795	670936	1.73631e+06	1.10393e+06	1.38509e+06	1	1	0	1	6	10	9	10	23	17	322	4	4	5.77007e-54	1/sp|P64064|DER_STRP1	sp|P64064|DER_STRP1 GTPase Der OS=Streptococcus pyogenes serotype M1 OX=301447 GN=der PE=3 SV=1	sp|P64064|DER_STRP1	-22.0465	-4.86205
324	436045	373120	1.43122e+06	751831	176869	608778	272400	372024	225007	272884	604983	498991	1	1	0	1	3	0	16	17	38	6	323	3	3	3.34828e-11	1/sp|P64285|GREA_STRP1	sp|P64285|GREA_STRP1 Transcription elongation factor GreA OS=Streptococcus pyogenes serotype M1 OX=301447 GN=greA PE=3 SV=1	sp|P64285|GREA_STRP1	-11.8036	-19.4579
325	1.09341e+07	7.68716e+06	1.51014e+07	8.99282e+06	1.8141e+06	3.09165e+06	3.21232e+06	2.85611e+06	1.83053e+06	3.56256e+06	3.74392e+06	3.90781e+06	0	0	1	0	1	12	11	1	15	34	324	13	14	2.65664e-63	1/sp|P64299|GUAA_STRP1	sp|P64299|GUAA_STRP1 GMP synthase [glutamine-hydrolyzing] OS=Streptococcus pyogenes serotype M1 OX=301447 GN=guaA PE=3 SV=1	sp|P64299|GUAA_STRP1	-2.25159	6.59969
327	1.89604e+06	1.35406e+06	2.82937e+06	3.85988e+06	1.33317e+06	3880353	3.01799e+06	2.4424e+06	1.23513e+06	3.57509e+06	1.73612e+06	2.49266e+06	1	1	0	2	4	11	7	5	3	42	326	3	4	1.34109e-33	1/sp|P65146|IF3_STRP1	sp|P65146|IF3_STRP1 Translation initiation factor IF-3 OS=Streptococcus pyogenes serotype M1 OX=301447 GN=infC PE=3 SV=1	sp|P65146|IF3_STRP1	-4.80067	-18.8307
328	2.05081e+07	2.12426e+07	3.19222e+07	4.34822e+07	5.30001e+06	3.16289e+06	6.54146e+06	4.76759e+06	4.29785e+06	8.87232e+06	1.12925e+07	1.419e+07	0	0	1	0	2	3	17	13	10	0	327	11	14	3.16917e-66	1/sp|P65243|KPRS1_STRP1	sp|P65243|KPRS1_STRP1 Ribose-phosphate pyrophosphokinase 1 OS=Streptococcus pyogenes serotype M1 OX=301447 GN=prs1 PE=3 SV=1	sp|P65243|KPRS1_STRP1	-5.26048	17.2834
329	7.1356e+06	5.98243e+06	1.64083e+07	1.32778e+07	1.12868e+07	1.03479e+07	1.62727e+07	1.4512e+07	1.12918e+07	1.45656e+07	2.88228e+07	3.30642e+07	0	2	3	2	4	4	15	8	37	27	328	10	14	1.53893e-80	1/sp|P65259|LDH_STRP1	sp|P65259|LDH_STRP1 L-lactate dehydrogenase OS=Streptococcus pyogenes serotype M1 OX=301447 GN=ldh PE=3 SV=2	sp|P65259|LDH_STRP1	0.0504491	-5.80948
331	2.9468e+06	1.48676e+06	4.47451e+06	2.79868e+06	432243	1.51935e+06	988414	823540	498564	479876	785547	614083	1	1	0	1	6	5	1	12	28	37	330	5	5	8.69734e-16	1/sp|P65666|PANE_STRP1	sp|P65666|PANE_STRP1 Putative 2-dehydropantoate 2-reductase OS=Streptococcus pyogenes serotype M1 OX=301447 GN=apbA PE=3 SV=1	sp|P65666|PANE_STRP1	-12.7683	-7.99516
332	2.93852e+06	2.03712e+06	1.4673e+07	6.80857e+06	1.0624e+06	1.96273e+06	2.04918e+06	1.94457e+06	1.58362e+06	2.03898e+06	3.34717e+06	3.26886e+06	0	2	1	0	5	8	2	26	1	38	331	5	5	9.46506e-33	1/sp|P65757|PPAC_STRP1	sp|P65757|PPAC_STRP1 Probable manganese-dependent inorganic pyrophosphatase OS=Streptococcus pyogenes serotype M1 OX=301447 GN=ppaC PE=3 SV=1	sp|P65757|PPAC_STRP1	5.54249	5.52855
333	2.61809e+06	1.46521e+06	3.57795e+06	2.86085e+06	879931	2.08714e+06	2.11148e+06	1.55087e+06	1.01771e+06	1.52593e+06	1.78727e+06	2.07865e+06	1	1	0	1	6	5	1	12	28	37	332	6	6	1.20976e-79	1/sp|P65925|PYRG_STRP1	sp|P65925|PYRG_STRP1 CTP synthase OS=Streptococcus pyogenes serotype M1 OX=301447 GN=pyrG PE=3 SV=1	sp|P65925|PYRG_STRP1	-10.1482	-9.83123
335	1.37127e+06	1.03014e+06	2.69095e+06	1.83624e+06	406963	498316	1.32052e+06	737122	604837	815512	1.46956e+06	1.99332e+06	1	1	0	1	6	10	13	3	39	43	334	4	4	2.13743e-15	1/sp|P66021|RF3_STRP1	sp|P66021|RF3_STRP1 Peptide chain release factor 3 OS=Streptococcus pyogenes serotype M1 OX=301447 GN=prfC PE=3 SV=1	sp|P66021|RF3_STRP1	-21.5233	-11.5876
336	5.38022e+07	6.17599e+07	9.92896e+07	6.35375e+07	1.16844e+06	2.97905e+06	2.34274e+06	2.44721e+06	1.20856e+06	2.17158e+06	2.06965e+06	2.45257e+06	0	0	1	0	8	7	8	15	26	22	335	4	6	3.99363e-36	1/sp|P66058|RL11_STRP1	sp|P66058|RL11_STRP1 50S ribosomal protein L11 OS=Streptococcus pyogenes serotype M1 OX=301447 GN=rplK PE=3 SV=1	sp|P66058|RL11_STRP1	5.53819	18.3451
337	2.79353e+07	2.44169e+07	3.50256e+07	2.72898e+07	5.28682e+07	5.60697e+07	8.75115e+07	7.67485e+07	6.04639e+07	1.13064e+08	1.3325e+08	1.6694e+08	1	2	3	2	4	4	15	16	36	16	336	12	15	7.96656e-78	1/sp|P66063|RL7_STRP1	sp|P66063|RL7_STRP1 50S ribosomal protein L7/L12 OS=Streptococcus pyogenes serotype M1 OX=301447 GN=rplL PE=3 SV=1	sp|P66063|RL7_STRP1	3.41361	-9.50418
338	1.7173e+07	1.04291e+07	2.51472e+07	2.82644e+07	1.89096e+07	8.54874e+06	1.23655e+07	1.45958e+07	1.25083e+07	2.40074e+07	2.90682e+07	34890661	0	2	3	2	4	4	15	8	37	27	337	9	13	1.37275e-67	1/sp|P66084|RL19_STRP1	sp|P66084|RL19_STRP1 50S ribosomal protein L19 OS=Streptococcus pyogenes serotype M1 OX=301447 GN=rplS PE=3 SV=1	sp|P66084|RL19_STRP1	1.04034	-5.76273
339	2.96709e+06	2.46995e+06	5.4078e+06	1.03956e+07	1939973	1771103	1.70207e+06	2051885	1.36524e+06	2.45222e+06	3655209	5693846	0	0	2	2	1	1	18	7	27	8	338	4	4	1.04846e-72	1/sp|P66097|RL1_STRP1	sp|P66097|RL1_STRP1 50S ribosomal protein L1 OS=Streptococcus pyogenes serotype M1 OX=301447 GN=rplA PE=3 SV=1	sp|P66097|RL1_STRP1	-6.37383	-0.4999
340	2.06127e+06	1.33752e+06	3.20685e+06	2.66943e+06	3.86236e+06	6.09719e+06	9.59343e+06	5.95586e+06	4.42019e+06	6.65169e+06	7375487	7382877	1	1	0	2	4	11	12	0	17	49	339	5	7	4.25197e-77	1/sp|P66114|RL20_STRP1	sp|P66114|RL20_STRP1 50S ribosomal protein L20 OS=Streptococcus pyogenes serotype M1 OX=301447 GN=rplT PE=3 SV=1	sp|P66114|RL20_STRP1	-0.570009	-15.7942
342	2.57045e+06	1.56603e+06	3.14519e+06	2.90834e+06	4.46653e+06	6305980	4.38634e+06	6.54576e+06	3.59913e+06	6.34885e+06	7.16634e+06	9602724	1	1	0	2	4	11	12	0	17	49	341	3	5	3.15076e-61	1/sp|P66202|RL31B_STRP1	sp|P66202|RL31B_STRP1 50S ribosomal protein L31 type B OS=Streptococcus pyogenes serotype M1 OX=301447 GN=rpmE2 PE=3 SV=1	sp|P66202|RL31B_STRP1	-0.918387	-15.6819
343	1.55134e+06	1.88691e+06	6.53407e+06	2.76782e+06	3.86673e+06	2.41375e+06	2.59668e+06	3.32016e+06	2608605	3.72919e+06	4.65121e+06	6.23796e+06	1	1	0	2	4	11	7	0	17	11	342	4	4	1.2483e-75	1/sp|P66341|RS10_STRP1	sp|P66341|RS10_STRP1 30S ribosomal protein S10 OS=Streptococcus pyogenes serotype M1 OX=301447 GN=rpsJ PE=3 SV=1	sp|P66341|RS10_STRP1	-2.54861	-14.1738
345	1.26188e+07	9.078e+06	1.43051e+07	1.96474e+07	4.9454e+06	5.66037e+06	6.67717e+06	6.55877e+06	5.49039e+06	7.94777e+06	1.40169e+07	18372905	0	0	1	0	5	8	2	28	21	38	344	7	7	2.30024e-61	1/sp|P66394|RS13_STRP1	sp|P66394|RS13_STRP1 30S ribosomal protein S13 OS=Streptococcus pyogenes serotype M1 OX=301447 GN=rpsM PE=3 SV=1	sp|P66394|RS13_STRP1	2.33451	2.27926
346	971114	848943	7.14769e+06	1.95366e+06	1.22952e+06	3.21282e+06	1.82256e+06	2516802	1.294e+06	2.08778e+06	2.56104e+06	2.5721e+06	1	1	0	2	4	5	7	25	22	30	345	3	4	7.79458e-84	1/sp|P66446|RS16_STRP1	sp|P66446|RS16_STRP1 30S ribosomal protein S16 OS=Streptococcus pyogenes serotype M1 OX=301447 GN=rpsP PE=3 SV=1	sp|P66446|RS16_STRP1	-7.33648	-9.38028
348	7.92833e+06	5.89104e+06	8.98286e+06	2.70011e+07	1.00642e+06	946533	808824	689636	615196	1.32944e+06	1.60392e+06	2.26775e+06	0	0	1	0	2	12	4	6	20	46	347	4	5	7.87699e-37	1/sp|P66496|RS19_STRP1	sp|P66496|RS19_STRP1 30S ribosomal protein S19 OS=Streptococcus pyogenes serotype M1 OX=301447 GN=rpsS PE=3 SV=1	sp|P66496|RS19_STRP1	-1.44795	11.2539
351	1.76055e+07	1.40708e+07	2.93067e+07	2.87177e+07	2.35061e+07	1.27448e+07	2.07289e+07	1.91642e+07	1.77876e+07	2.77333e+07	4.44879e+07	5.92686e+07	1	2	0	2	4	4	15	16	36	27	350	8	12	2.03782e-81	1/sp|P66555|RS3_STRP1	sp|P66555|RS3_STRP1 30S ribosomal protein S3 OS=Streptococcus pyogenes serotype M1 OX=301447 GN=rpsC PE=3 SV=1	sp|P66555|RS3_STRP1	0.912416	-8.81442
352	6.049e+07	4.02314e+07	9.31252e+07	5.72844e+07	5.32369e+06	8.44659e+06	1.09112e+07	7.02609e+06	4.72098e+06	8.43514e+06	1.0673e+07	1.32951e+07	0	0	1	0	8	7	8	15	26	22	351	11	12	2.94596e-72	1/sp|P66567|RS4_STRP1	sp|P66567|RS4_STRP1 30S ribosomal protein S4 OS=Streptococcus pyogenes serotype M1 OX=301447 GN=rpsD PE=3 SV=1	sp|P66567|RS4_STRP1	5.69485	18.8235
353	2.7707e+07	2.19012e+07	5.18016e+07	5.00211e+07	1.43853e+07	1.17507e+07	1.43114e+07	1.38897e+07	1.07751e+07	2.14662e+07	2.51325e+07	33888683	0	0	1	0	2	3	17	13	10	0	352	8	9	1.08847e-96	1/sp|P66583|RS5_STRP1	sp|P66583|RS5_STRP1 30S ribosomal protein S5 OS=Streptococcus pyogenes serotype M1 OX=301447 GN=rpsE PE=3 SV=1	sp|P66583|RS5_STRP1	-4.9436	21.3367
354	1.66923e+07	2.62282e+07	6.08041e+07	5.4997e+07	4.72796e+06	1.15538e+07	7.46221e+06	8.5096e+06	4.23734e+06	7.29333e+06	1.01135e+07	1.24215e+07	0	0	1	0	2	3	17	23	29	14	353	5	5	5.50277e-87	1/sp|P66599|RS6_STRP1	sp|P66599|RS6_STRP1 30S ribosomal protein S6 OS=Streptococcus pyogenes serotype M1 OX=301447 GN=rpsF PE=3 SV=1	sp|P66599|RS6_STRP1	-1.53042	18.4789
355	3.6562e+08	4.5477e+08	3.80637e+08	4.89905e+08	9.62361e+06	6.55145e+06	8.54979e+06	8.36448e+06	6.01969e+06	1.1653e+07	1.22328e+07	16597356	0	2	3	2	5	13	14	8	30	44	354	9	10	5.53725e-62	1/sp|P66619|RS7_STRP1	sp|P66619|RS7_STRP1 30S ribosomal protein S7 OS=Streptococcus pyogenes serotype M1 OX=301447 GN=rpsG PE=3 SV=1	sp|P66619|RS7_STRP1	4.31074	-2.84459
356	2.09271e+07	1.09661e+07	3.1054e+07	3.01825e+07	3.28763e+06	3.37735e+06	4.59479e+06	4.72834e+06	2.95712e+06	6.09186e+06	5.76385e+06	7.40147e+06	0	0	2	4	9	6	19	4	4	20	355	6	7	2.14509e-67	1/sp|P66634|RS8_STRP1	sp|P66634|RS8_STRP1 30S ribosomal protein S8 OS=Streptococcus pyogenes serotype M1 OX=301447 GN=rpsH PE=3 SV=1	sp|P66634|RS8_STRP1	-12.5981	11.0874
357	6.01777e+06	3.67908e+06	1.23799e+07	8.19626e+06	1.14637e+07	8131626	9036573	7863664	6304248	11391872	1.81448e+07	2.70956e+07	1	1	0	2	4	4	15	8	37	27	356	3	5	1.01628e-107	1/sp|P66648|RS9_STRP1	sp|P66648|RS9_STRP1 30S ribosomal protein S9 OS=Streptococcus pyogenes serotype M1 OX=301447 GN=rpsI PE=3 SV=1	sp|P66648|RS9_STRP1	-0.95572	-5.95222
358	1.06653e+07	7.38911e+06	1.82987e+07	1.75612e+07	8.65965e+06	5.3729e+06	9.55117e+06	8.79822e+06	7.70627e+06	1.21826e+07	1.64901e+07	2.1104e+07	0	2	1	2	5	8	2	28	21	5	357	10	11	2.18473e-69	1/sp|P66710|RPOA_STRP1	sp|P66710|RPOA_STRP1 DNA-directed RNA polymerase subunit alpha OS=Streptococcus pyogenes serotype M1 OX=301447 GN=rpoA PE=3 SV=1	sp|P66710|RPOA_STRP1	2.34426	0.703818
361	8.73114e+07	8.42263e+07	8.03456e+07	1.18897e+08	2.79799e+06	1.04048e+06	1.91265e+06	2.10403e+06	2.06493e+06	2.96025e+06	4.88248e+06	4.81077e+06	0	0	1	0	8	7	8	29	6	7	360	6	6	1.20086e-32	1/sp|P67023|SYE_STRP1	sp|P67023|SYE_STRP1 Glutamate--tRNA ligase OS=Streptococcus pyogenes serotype M1 OX=301447 GN=gltX PE=3 SV=1	sp|P67023|SYE_STRP1	7.1547	14.1763
363	3.51661e+06	1.92816e+06	4.79234e+06	4.79362e+06	994772	808968	1.07915e+06	1.17311e+06	965915	1.90543e+06	2.16182e+06	2.4858e+06	1	1	0	2	4	11	7	25	22	1	362	5	5	2.11536e-55	1/sp|P67113|Y652_STRP1	sp|P67113|Y652_STRP1 Nucleotide-binding protein SPy_0652/M5005_Spy0539 OS=Streptococcus pyogenes serotype M1 OX=301447 GN=SPy_0652 PE=3 SV=1	sp|P67113|Y652_STRP1	-6.47351	-10.9597
366	3.23434e+06	5.74725e+06	1.07105e+07	1.57957e+07	752798	435116	970311	899520	952180	1.24196e+06	1.80976e+06	2.23153e+06	0	0	2	4	1	12	11	1	34	9	365	4	4	1.35302e-20	1/sp|P67284|RNY_STRP1	sp|P67284|RNY_STRP1 Ribonuclease Y OS=Streptococcus pyogenes serotype M1 OX=301447 GN=rny PE=3 SV=1	sp|P67284|RNY_STRP1	-6.40558	10.0359
368	1.1994e+06	881878	2.38069e+06	1.39911e+06	241435	1.07557e+06	637765	396165	296176	613719	584472	833846	1	1	0	1	6	10	13	3	19	40	367	3	3	7.89134e-22	1/sp|P67400|UPP_STRP1	sp|P67400|UPP_STRP1 Uracil phosphoribosyltransferase OS=Streptococcus pyogenes serotype M1 OX=301447 GN=upp PE=3 SV=1	sp|P67400|UPP_STRP1	-23.3837	-9.21312
369	2.20575e+06	2.18934e+06	2.91429e+06	2.92134e+06	444914	157486	513478	712825	577528	905963	1.32354e+06	1.60529e+06	1	1	0	1	6	5	1	12	28	37	368	3	3	2.74983e-29	1/sp|P67415|URK_STRP1	sp|P67415|URK_STRP1 Uridine kinase OS=Streptococcus pyogenes serotype M1 OX=301447 GN=udk PE=3 SV=1	sp|P67415|URK_STRP1	-11.2879	-7.75388
370	3.38021e+06	2.30755e+06	4.53082e+06	3.91785e+06	1.26638e+06	1.14185e+06	1.55264e+06	1.76463e+06	1.46905e+06	2.77944e+06	3.21987e+06	3.71352e+06	1	1	0	2	4	11	7	25	22	1	369	5	6	2.04479e-44	1/sp|P67575|SYN_STRP1	sp|P67575|SYN_STRP1 Asparagine--tRNA ligase OS=Streptococcus pyogenes serotype M1 OX=301447 GN=asnS PE=3 SV=1	sp|P67575|SYN_STRP1	-5.90693	-11.936
371	2.13635e+07	3.02446e+07	1.80139e+08	3.22354e+07	1.18595e+07	2.25615e+06	7.25072e+06	8.36432e+06	9.14296e+06	1.27053e+07	2.34943e+07	2.57253e+07	0	0	1	0	8	7	8	29	6	26	370	12	15	4.72269e-100	7/sp|P68033|ACTC_MOUSE/sp|P60710|ACTB_MOUSE/sp|P62737|ACTA_MOUSE/sp|P68134|ACTS_MOUSE/sp|Q8BFZ3|ACTBL_MOUSE/sp|P63268|ACTH_MOUSE/sp|P63260|ACTG_MOUSE	sp|P68033|ACTC_MOUSE Actin, alpha cardiac muscle 1 OS=Mus musculus OX=10090 GN=Actc1 PE=1 SV=1	sp|P68033|ACTC_MOUSE	9.78415	18.1997
372	2.13635e+07	3.02446e+07	1.80139e+08	3.22354e+07	1.18595e+07	2.25615e+06	7.25072e+06	8.36432e+06	9.14296e+06	1.27053e+07	2.34943e+07	2.57253e+07	0	0	1	0	8	7	8	29	6	26	371	12	15	4.72269e-100	7/sp|P68033|ACTC_MOUSE/sp|P60710|ACTB_MOUSE/sp|P62737|ACTA_MOUSE/sp|P68134|ACTS_MOUSE/sp|Q8BFZ3|ACTBL_MOUSE/sp|P63268|ACTH_MOUSE/sp|P63260|ACTG_MOUSE	sp|P68134|ACTS_MOUSE Actin, alpha skeletal muscle OS=Mus musculus OX=10090 GN=Acta1 PE=1 SV=1	sp|P68134|ACTS_MOUSE	9.81929	18.2217
374	1.14865e+08	7.07071e+07	1.80237e+08	1.74685e+08	1.12685e+07	1.34511e+07	1.27465e+07	8.35608e+06	8.91175e+06	1.29751e+07	1.86741e+07	1.74818e+07	0	2	3	3	5	13	14	14	16	41	373	14	17	2.22481e-79	1/sp|P68368|TBA4A_MOUSE	sp|P68368|TBA4A_MOUSE Tubulin alpha-4A chain OS=Mus musculus OX=10090 GN=Tuba4a PE=1 SV=1	sp|P68368|TBA4A_MOUSE	9.31831	-1.0459
375	1.10659e+08	6.89097e+07	1.75037e+08	1.73767e+08	1.01407e+07	8.85302e+06	9.84755e+06	6.82494e+06	7.74561e+06	1.07201e+07	1.79352e+07	1.68098e+07	0	2	3	3	5	13	14	14	16	41	374	14	16	3.31744e-83	4/sp|P68369|TBA1A_MOUSE/sp|P68373|TBA1C_MOUSE/sp|P05214|TBA3_MOUSE/sp|P05213|TBA1B_MOUSE	sp|P68369|TBA1A_MOUSE Tubulin alpha-1A chain OS=Mus musculus OX=10090 GN=Tuba1a PE=1 SV=1	sp|P68369|TBA1A_MOUSE	9.36781	-1.11399
376	1.32361e+07	8.47825e+06	3.11319e+07	1.82868e+07	5.40575e+06	7.62774e+06	7.68109e+06	6.90525e+06	6.32128e+06	9.99885e+06	1.18774e+07	1.21594e+07	0	0	1	2	5	8	2	28	21	5	375	10	10	1.63067e-64	6/sp|P99024|TBB5_MOUSE/sp|Q7TMM9|TBB2A_MOUSE/sp|Q9CWF2|TBB2B_MOUSE/sp|Q9ERD7|TBB3_MOUSE/sp|Q922F4|TBB6_MOUSE/sp|P68372|TBB4B_MOUSE	sp|P68372|TBB4B_MOUSE Tubulin beta-4B chain OS=Mus musculus OX=10090 GN=Tubb4b PE=1 SV=1	sp|P68372|TBB4B_MOUSE	-0.213304	1.48859
377	5.15237e+07	2.24723e+07	7.87824e+07	7.53505e+07	9.95449e+06	9.81734e+06	1.03668e+07	6.84546e+06	7.49401e+06	1.14722e+07	1.69068e+07	1.59512e+07	0	0	1	0	2	3	17	23	29	29	376	13	16	3.31744e-83	4/sp|P68369|TBA1A_MOUSE/sp|P68373|TBA1C_MOUSE/sp|P05214|TBA3_MOUSE/sp|P05213|TBA1B_MOUSE	sp|P68373|TBA1C_MOUSE Tubulin alpha-1C chain OS=Mus musculus OX=10090 GN=Tuba1c PE=1 SV=1	sp|P68373|TBA1C_MOUSE	2.00551	20.5302
378	4.30421e+06	4.91043e+06	1.43535e+07	6.5953e+06	185866	399759	260952	172322	164871	394917	248371	309952	0	0	2	4	1	1	11	27	35	47	377	3	3	1.66455e-36	7/sp|P68510|1433F_MOUSE/sp|P68254|1433T_MOUSE/sp|O70456|1433S_MOUSE/sp|P62259|1433E_MOUSE/sp|Q9CQV8|1433B_MOUSE/sp|P61982|1433G_MOUSE/sp|P63101|1433Z_MOUSE	sp|P68510|1433F_MOUSE 14-3-3 protein eta OS=Mus musculus OX=10090 GN=Ywhah PE=1 SV=2	sp|P68510|1433F_MOUSE	-9.07914	6.55599
380	4.96529e+06	3.23717e+06	3.30986e+06	5.58167e+06	2.09089e+06	2.30905e+07	6.64232e+06	4.86579e+06	2.51077e+06	3.69813e+06	5.37468e+06	6.38355e+06	1	1	0	2	4	4	7	25	22	30	379	6	7	4.02242e-48	1/sp|P68773|EFP_STRP1	sp|P68773|EFP_STRP1 Elongation factor P OS=Streptococcus pyogenes serotype M1 OX=301447 GN=efp PE=3 SV=1	sp|P68773|EFP_STRP1	-2.2759	-9.83148
381	5.12933e+06	4.51833e+06	6.0847e+06	6.35939e+06	999739	723813	1.52486e+06	1.69706e+06	1.35513e+06	2.01946e+06	4.12088e+06	3303059	1	1	0	2	4	11	7	25	22	30	380	3	3	2.25811e-13	1/sp|P68840|RPOZ_STRP1	sp|P68840|RPOZ_STRP1 DNA-directed RNA polymerase subunit omega OS=Streptococcus pyogenes serotype M1 OX=301447 GN=rpoZ PE=3 SV=1	sp|P68840|RPOZ_STRP1	-5.16077	-9.59211
383	5.69978e+06	3.27009e+06	7.67776e+06	6.01782e+06	1.7616e+06	2.59478e+06	2.14029e+06	3.01256e+06	1.96775e+06	3.40167e+06	3.46164e+06	3.85749e+06	1	1	0	2	4	11	7	25	22	30	382	6	6	4.38377e-55	1/sp|P68887|GPDA_STRP1	sp|P68887|GPDA_STRP1 Glycerol-3-phosphate dehydrogenase [NAD(P)+] OS=Streptococcus pyogenes serotype M1 OX=301447 GN=gpsA PE=3 SV=1	sp|P68887|GPDA_STRP1	-4.85576	-8.64983
384	1.10668e+06	547871	1.6254e+06	1.61051e+06	1.31821e+06	708075	958284	1.09314e+06	1.02954e+06	1.61803e+06	1.98352e+06	1.24239e+06	1	1	0	1	6	10	9	10	23	17	383	3	3	1.14388e-16	1/sp|P68892|GRPE_STRP1	sp|P68892|GRPE_STRP1 Protein GrpE OS=Streptococcus pyogenes serotype M1 OX=301447 GN=grpE PE=3 SV=1	sp|P68892|GRPE_STRP1	-22.3629	-4.77185
386	3.38295e+07	1.76907e+07	7.95518e+07	3.99857e+07	1.29267e+07	2.4032e+07	2.07721e+07	1.84849e+07	1.03447e+07	2.11025e+07	1.94957e+07	2.64469e+07	0	0	1	0	2	3	17	13	10	0	385	17	19	2.37788e-83	1/sp|P68897|PGK_STRP1	sp|P68897|PGK_STRP1 Phosphoglycerate kinase OS=Streptococcus pyogenes serotype M1 OX=301447 GN=pgk PE=3 SV=2	sp|P68897|PGK_STRP1	-3.28981	21.3671
387	3.52888e+07	2.48801e+07	5.80751e+07	8.29898e+07	8.60438e+06	9.32214e+06	1.75222e+07	9.88693e+06	7.94081e+06	1.81535e+07	2.07496e+07	2.67857e+07	0	0	1	0	2	3	17	13	10	0	386	12	17	1.03298e-94	1/sp|P68900|RL10_STRP1	sp|P68900|RL10_STRP1 50S ribosomal protein L10 OS=Streptococcus pyogenes serotype M1 OX=301447 GN=rplJ PE=3 SV=2	sp|P68900|RL10_STRP1	-2.29274	21.7101
388	9.07914e+07	9.82514e+07	1.46274e+08	1.21656e+08	1.90894e+07	1.88221e+07	2.37811e+07	2.03407e+07	1.54937e+07	2.61948e+07	3.07214e+07	3.70821e+07	0	2	3	3	5	13	14	14	16	41	387	19	23	1.40238e-78	1/sp|P68901|RS2_STRP1	sp|P68901|RS2_STRP1 30S ribosomal protein S2 OS=Streptococcus pyogenes serotype M1 OX=301447 GN=rpsB PE=3 SV=2	sp|P68901|RS2_STRP1	9.40436	1.80813
389	5.24318e+07	2.90041e+07	1.04156e+08	6.28909e+07	1.7801e+06	2.87476e+06	1.85613e+06	2.184e+06	1.34851e+06	2.58215e+06	2.3937e+06	3.23798e+06	0	0	1	0	8	7	8	15	26	22	388	4	5	1.3358e-64	1/sp|P68903|RRF_STRP1	sp|P68903|RRF_STRP1 Ribosome-recycling factor OS=Streptococcus pyogenes serotype M1 OX=301447 GN=frr PE=3 SV=1	sp|P68903|RRF_STRP1	6.37411	18.8075
390	1.77752e+07	1.85084e+07	2.62921e+07	2.83962e+07	6.81753e+06	1.6537e+07	1.21464e+07	1.32692e+07	7.51014e+06	1.16889e+07	1.47425e+07	1.68268e+07	0	0	1	2	5	8	2	28	21	5	389	7	9	4.84243e-82	1/sp|P68905|ALF_STRP1	sp|P68905|ALF_STRP1 Fructose-bisphosphate aldolase OS=Streptococcus pyogenes serotype M1 OX=301447 GN=fba PE=3 SV=2	sp|P68905|ALF_STRP1	-1.63849	1.37905
391	2.43452e+06	1.84059e+06	4.47034e+06	2.42214e+06	366205	695686	449255	388245	306878	463023	546794	844848	1	1	0	1	6	5	1	12	28	48	390	3	3	5.19232e-08	1/sp|P69882|KAD_STRP1	sp|P69882|KAD_STRP1 Adenylate kinase OS=Streptococcus pyogenes serotype M1 OX=301447 GN=adk PE=3 SV=1	sp|P69882|KAD_STRP1	-13.4399	-7.4811
392	7.36253e+07	5.26237e+07	1.21902e+08	9.66761e+07	7.86538e+06	1.1986e+07	1.18285e+07	1.05596e+07	6.74993e+06	1.33524e+07	1.44755e+07	1.93502e+07	0	0	1	0	8	7	8	29	6	7	391	21	23	1.42667e-72	1/sp|P69883|CH60_STRP1	sp|P69883|CH60_STRP1 60 kDa chaperonin OS=Streptococcus pyogenes serotype M1 OX=301447 GN=groL PE=3 SV=2	sp|P69883|CH60_STRP1	8.31488	14.628
393	3.25807e+07	2.19884e+07	6.4204e+07	3.40316e+07	3.36406e+06	3.64247e+06	4.93746e+06	3.239e+06	2.12159e+06	4.20997e+06	5.98286e+06	8.03119e+06	0	0	1	0	2	3	17	13	10	0	392	8	9	8.65024e-96	1/sp|P69887|TPIS_STRP1	sp|P69887|TPIS_STRP1 Triosephosphate isomerase OS=Streptococcus pyogenes serotype M1 OX=301447 GN=tpiA PE=3 SV=2	sp|P69887|TPIS_STRP1	-2.79629	19.2432
394	7.61563e+07	8.35713e+07	1.03637e+08	1.19743e+08	4.74037e+07	5.63067e+07	6.85175e+07	6.93552e+07	5.23925e+07	8.3949e+07	1.09435e+08	1.16554e+08	0	2	3	2	4	4	15	16	36	16	393	44	61	4.61389e-85	1/sp|P69946|EFG_STRP1	sp|P69946|EFG_STRP1 Elongation factor G OS=Streptococcus pyogenes serotype M1 OX=301447 GN=fus PE=3 SV=2	sp|P69946|EFG_STRP1	4.57175	-7.78122
395	3.81806e+07	3.19507e+07	5.53217e+07	5.20009e+07	5.76933e+07	1.00474e+08	7.27184e+07	7.61727e+07	4.24797e+07	7.22089e+07	7.98715e+07	1.04314e+08	0	2	3	2	4	4	15	16	36	16	394	28	40	8.10423e-98	1/sp|P69949|ENO_STRP1	sp|P69949|ENO_STRP1 Enolase OS=Streptococcus pyogenes serotype M1 OX=301447 GN=eno PE=3 SV=2	sp|P69949|ENO_STRP1	3.65513	-8.73656
396	3.81638e+07	3.27184e+07	3.60314e+08	4.97237e+07	9.77396e+07	1.50596e+08	1.45651e+08	1.40319e+08	9.404e+07	1.80543e+08	1.88334e+08	2.1134e+08	0	2	3	2	5	4	15	16	36	16	395	37	48	1.19548e-100	1/sp|P69952|EFTU_STRP1	sp|P69952|EFTU_STRP1 Elongation factor Tu OS=Streptococcus pyogenes serotype M1 OX=301447 GN=tuf PE=3 SV=1	sp|P69952|EFTU_STRP1	6.18327	-6.65857
398	2.83445e+07	3.22781e+07	8.66172e+07	3.57668e+07	135842	126365	126540	145427	132284	236793	350895	436236	0	0	1	0	8	7	8	15	26	22	397	3	3	3.43369e-31	1/sp|P70290|EM55_MOUSE	sp|P70290|EM55_MOUSE 55 kDa erythrocyte membrane protein OS=Mus musculus OX=10090 GN=Mpp1 PE=1 SV=1	sp|P70290|EM55_MOUSE	6.17222	20.0474
401	6.916e+07	5.61619e+07	1.13588e+08	1.24198e+08	294798	266193	578086	514112	453505	865921	946855	1.41275e+06	0	0	1	0	8	7	8	29	6	26	400	3	4	4.99697e-80	1/sp|P97290|IC1_MOUSE	sp|P97290|IC1_MOUSE Plasma protease C1 inhibitor OS=Mus musculus OX=10090 GN=Serping1 PE=1 SV=3	sp|P97290|IC1_MOUSE	7.53147	14.7408
403	5.00553e+06	3.31887e+06	6.70539e+06	28367450	219464	113357	197626	188158	132519	198822	347918	376299	0	0	1	0	2	12	4	6	20	46	402	6	6	2.01779e-22	5/tr|E9Q1Y9|E9Q1Y9_MOUSE/sp|Q6IMF0|KRT87_MOUSE/sp|Q9Z2T6|KRT85_MOUSE/sp|Q9ERE2|KRT81_MOUSE/sp|P97861|KRT86_MOUSE	sp|P97861|KRT86_MOUSE Keratin, type II cuticular Hb6 OS=Mus musculus OX=10090 GN=Krt86 PE=2 SV=2	sp|P97861|KRT86_MOUSE	-1.45506	11.6967
406	4.147e+07	2.9807e+07	2.62221e+07	9.11218e+07	2575558	3.96928e+06	3.94281e+06	4.16585e+06	2.59735e+06	5.41668e+06	4.27054e+06	4.65832e+06	0	0	1	0	2	3	17	23	29	29	405	5	8	2.79343e-80	1/sp|P98086|C1QA_MOUSE	sp|P98086|C1QA_MOUSE Complement C1q subcomponent subunit A OS=Mus musculus OX=10090 GN=C1qa PE=1 SV=2	sp|P98086|C1QA_MOUSE	1.348	16.9978
407	1.27655e+07	1.03705e+07	3.45083e+07	2.07464e+07	6.1987e+06	8.74074e+06	1.77936e+07	9.55386e+06	8.8354e+06	1.42413e+07	1.63143e+07	1.96593e+07	0	0	1	2	5	8	2	28	21	5	406	11	11	1.63067e-64	6/sp|P99024|TBB5_MOUSE/sp|Q7TMM9|TBB2A_MOUSE/sp|Q9CWF2|TBB2B_MOUSE/sp|Q9ERD7|TBB3_MOUSE/sp|Q922F4|TBB6_MOUSE/sp|P68372|TBB4B_MOUSE	sp|P99024|TBB5_MOUSE Tubulin beta-5 chain OS=Mus musculus OX=10090 GN=Tubb5 PE=1 SV=1	sp|P99024|TBB5_MOUSE	-0.457066	0.554665
408	3.21185e+07	8.39263e+07	1.05463e+08	4.88832e+07	4.02511e+07	1.05455e+07	3.28365e+07	2.77179e+07	2.60281e+07	7.91966e+07	6.70107e+07	1.59563e+08	0	2	3	2	4	4	15	16	36	16	407	18	21	2.38562e-72	1/sp|Q00623|APOA1_MOUSE	sp|Q00623|APOA1_MOUSE Apolipoprotein A-I OS=Mus musculus OX=10090 GN=Apoa1 PE=1 SV=2	sp|Q00623|APOA1_MOUSE	3.64173	-7.88688
410	9.39165e+06	7.89455e+06	1.74788e+07	2.94633e+07	4.43104e+06	5.98289e+06	8.92251e+06	5.76563e+06	5.42612e+06	1.35874e+07	1.13662e+07	2.17335e+07	0	2	1	2	5	8	2	28	21	5	409	9	11	8.58467e-74	4/sp|Q00896|A1AT3_MOUSE/sp|P07758|A1AT1_MOUSE/sp|Q00898|A1AT5_MOUSE/sp|P22599|A1AT2_MOUSE	sp|Q00896|A1AT3_MOUSE Alpha-1-antitrypsin 1-3 OS=Mus musculus OX=10090 GN=Serpina1c PE=1 SV=2	sp|Q00896|A1AT3_MOUSE	2.07049	1.26234
411	8.48552e+06	7.36177e+06	1.29179e+07	2.31731e+07	2.76053e+06	1.63129e+06	3.4936e+06	2.3375e+06	2.51371e+06	5.6985e+06	6.64109e+06	1.1921e+07	0	0	1	0	2	12	4	26	1	19	410	9	10	4.5264e-65	4/sp|Q00897|A1AT4_MOUSE/sp|Q00896|A1AT3_MOUSE/sp|P07758|A1AT1_MOUSE/sp|P22599|A1AT2_MOUSE	sp|Q00897|A1AT4_MOUSE Alpha-1-antitrypsin 1-4 OS=Mus musculus OX=10090 GN=Serpina1d PE=1 SV=1	sp|Q00897|A1AT4_MOUSE	0.122386	8.87621
412	6.53231e+06	5.38843e+06	8.87152e+06	1.8366e+07	3.1681e+06	4.97518e+06	7.27242e+06	4.58051e+06	4.07205e+06	9.79293e+06	7.49909e+06	1.30807e+07	0	0	1	0	5	8	2	26	1	19	411	6	7	8.58467e-74	4/sp|Q00896|A1AT3_MOUSE/sp|P07758|A1AT1_MOUSE/sp|Q00898|A1AT5_MOUSE/sp|P22599|A1AT2_MOUSE	sp|Q00898|A1AT5_MOUSE Alpha-1-antitrypsin 1-5 OS=Mus musculus OX=10090 GN=Serpina1e PE=1 SV=1	sp|Q00898|A1AT5_MOUSE	1.53344	6.63178
413	2.37805e+07	1.9017e+07	5.73159e+07	4.915e+07	1.02564e+07	3.05232e+06	8.82326e+06	9.69679e+06	1.00558e+07	1.98276e+07	2.15855e+07	2.5762e+07	0	0	1	0	2	3	17	13	10	0	412	12	14	1.93905e-66	1/sp|Q01339|APOH_MOUSE	sp|Q01339|APOH_MOUSE Beta-2-glycoprotein 1 OS=Mus musculus OX=10090 GN=Apoh PE=1 SV=1	sp|Q01339|APOH_MOUSE	-4.66006	20.5346
415	2.79806e+06	1.26744e+06	4.09528e+06	1.91107e+06	553221	411100	752849	612979	709221	1.11337e+06	1.21555e+06	1.17627e+06	1	1	0	1	6	5	1	12	28	37	414	3	3	4.98659e-13	1/sp|Q01853|TERA_MOUSE	sp|Q01853|TERA_MOUSE Transitional endoplasmic reticulum ATPase OS=Mus musculus OX=10090 GN=Vcp PE=1 SV=4	sp|Q01853|TERA_MOUSE	-12.5848	-9.13194
418	3.98398e+07	3.78666e+07	6.38165e+07	6.90443e+07	1.07509e+07	4.19323e+06	1.08367e+07	8.74967e+06	9.39695e+06	1.40687e+07	2.13821e+07	2.45023e+07	0	0	1	0	2	3	17	23	29	29	417	34	37	1.76182e-73	1/sp|Q02357|ANK1_MOUSE	sp|Q02357|ANK1_MOUSE Ankyrin-1 OS=Mus musculus OX=10090 GN=Ank1 PE=1 SV=2	sp|Q02357|ANK1_MOUSE	0.57138	20.8975
421	6.66941e+06	6.68209e+06	9.2358e+06	2.34511e+07	1.40355e+06	2.09774e+06	3.21045e+06	1.74933e+06	1.52152e+06	4.24344e+06	4.02383e+06	8.72292e+06	0	0	1	0	2	12	4	6	1	19	420	7	9	8.56983e-57	6/sp|Q03734|SPA3M_MOUSE/sp|Q80X76|SPA3F_MOUSE/sp|P29621|SPA3C_MOUSE/sp|Q91WP6|SPA3N_MOUSE/sp|Q5I2A0|SPA3G_MOUSE/sp|P07759|SPA3K_MOUSE	sp|Q03734|SPA3M_MOUSE Serine protease inhibitor A3M OS=Mus musculus OX=10090 GN=Serpina3m PE=1 SV=2	sp|Q03734|SPA3M_MOUSE	-0.0309523	9.13934
425	2.99199e+07	1.31914e+07	3.40527e+07	5.17154e+07	9.5624e+06	5.36988e+06	1.14653e+07	1.07533e+07	1.07392e+07	1.77566e+07	1.97791e+07	2.42501e+07	0	0	1	0	2	3	17	13	10	0	424	6	8	6.17291e-63	1/sp|Q06890|CLUS_MOUSE	sp|Q06890|CLUS_MOUSE Clusterin OS=Mus musculus OX=10090 GN=Clu PE=1 SV=1	sp|Q06890|CLUS_MOUSE	-5.50191	20.2066
426	1.34003e+06	1.13291e+06	1.95945e+06	2.07465e+06	1.70852e+06	492781	2.87309e+06	2.83343e+06	2.05161e+06	4.4463e+06	5.5677e+06	1.05288e+07	1	1	0	2	4	11	12	0	17	49	425	4	5	1.71064e-69	1/sp|Q07456|AMBP_MOUSE	sp|Q07456|AMBP_MOUSE Protein AMBP OS=Mus musculus OX=10090 GN=Ambp PE=1 SV=2	sp|Q07456|AMBP_MOUSE	-1.40762	-17.7983
427	5.16385e+07	4.37603e+07	6.13896e+07	8.29318e+07	3.13217e+06	1.36195e+07	7.18572e+06	4.01393e+06	4.24998e+06	6.27856e+06	6.64366e+06	6.73805e+06	0	0	1	0	2	3	17	23	29	29	426	14	15	3.90683e-19	1/sp|Q07968|F13B_MOUSE	sp|Q07968|F13B_MOUSE Coagulation factor XIII B chain OS=Mus musculus OX=10090 GN=F13b PE=1 SV=2	sp|Q07968|F13B_MOUSE	2.0713	18.3261
436	1.47472e+07	6.34491e+06	2.25983e+07	1.19145e+08	1.86388e+07	4.15707e+06	1.60903e+07	8.95055e+06	1.07918e+07	3.63594e+07	2.95337e+07	6.37291e+07	0	2	1	0	8	7	8	26	1	7	435	6	6	5.95369e-69	1/sp|Q3TTY5|K22E_MOUSE	sp|Q3TTY5|K22E_MOUSE Keratin, type II cytoskeletal 2 epidermal OS=Mus musculus OX=10090 GN=Krt2 PE=1 SV=1	sp|Q3TTY5|K22E_MOUSE	8.19282	8.64691
438	4.82037e+07	3.59608e+07	5.51125e+07	4.90483e+07	888543	587895	1.08198e+06	585061	492030	909713	635653	1.09926e+06	0	0	1	0	2	3	17	23	29	29	437	5	5	2.25806e-47	19/sp|Q99M73|KRT84_MOUSE/sp|P04104|K2C1_MOUSE/sp|P50446|K2C6A_MOUSE/sp|P11679|K2C8_MOUSE/sp|Q9DCV7|K2C7_MOUSE/sp|Q6IFZ9|K2C74_MOUSE/tr|Q6IFZ8|Q6IFZ8_MOUSE/sp|Q9R0H5|K2C71_MOUSE/sp|Q6NXH9|K2C73_MOUSE/sp|P07744|K2C4_MOUSE/tr|E9Q1Z0|E9Q1Z0_MOUSE/sp|Q9Z331|K2C6B_MOUSE/sp|Q8BGZ7|K2C75_MOUSE/sp|Q6IME9|K2C72_MOUSE/sp|Q6IFZ6|K2C1B_MOUSE/sp|Q8VED5|K2C79_MOUSE/sp|Q3TTY5|K22E_MOUSE/sp|Q3UV17|K22O_MOUSE/sp|Q…	sp|Q3UV17|K22O_MOUSE Keratin, type II cytoskeletal 2 oral OS=Mus musculus OX=10090 GN=Krt76 PE=1 SV=1	sp|Q3UV17|K22O_MOUSE	-0.412319	18.5364
441	967282	1.01861e+06	1.68838e+06	1.55154e+06	522608	778168	1.43422e+06	772152	676178	1.06139e+06	985400	1.00951e+06	1	1	0	1	6	10	9	10	19	40	440	3	4	8.03339e-56	1/sp|Q48XR0|SEPF_STRP1	sp|Q48XR0|SEPF_STRP1 Cell division protein SepF OS=Streptococcus pyogenes serotype M1 OX=301447 GN=sepF PE=3 SV=2	sp|Q48XR0|SEPF_STRP1	-22.8559	-6.54203
442	2.86886e+06	1.64003e+06	1.38425e+07	3.86583e+07	416895	79065.5	269049	156488	199338	296744	505542	644376	0	0	1	0	2	12	4	6	20	46	441	4	4	1.74344e-59	17/sp|Q9Z2K1|K1C16_MOUSE/sp|B1AQ75|KRT36_MOUSE/sp|Q62168|K1H2_MOUSE/sp|Q497I4|KRT35_MOUSE/sp|A1L317|K1C24_MOUSE/sp|A6BLY7|K1C28_MOUSE/sp|Q61897|KT33B_MOUSE/sp|Q61781|K1C14_MOUSE/sp|P05784|K1C18_MOUSE/sp|P08730|K1C13_MOUSE/sp|P19001|K1C19_MOUSE/sp|Q61414|K1C15_MOUSE/sp|Q9QWL7|K1C17_MOUSE/sp|Q6IFX2|K1C42_MOUSE/sp|Q6IFX3|K1C40_MOUSE/sp|P02535|K1C10_MOUSE/sp|Q61765|K1H1_MOUSE	sp|Q497I4|KRT35_MOUSE Keratin, type I cuticular Ha5 OS=Mus musculus OX=10090 GN=Krt35 PE=1 SV=1	sp|Q497I4|KRT35_MOUSE	-0.110484	12.0121
443	1.46142e+07	8.54764e+06	2.68805e+07	1.96227e+07	443659	229423	671153	236333	270158	948684	869604	2.41869e+06	0	0	2	4	9	6	19	21	31	3	442	3	3	8.56983e-57	6/sp|Q03734|SPA3M_MOUSE/sp|Q80X76|SPA3F_MOUSE/sp|P29621|SPA3C_MOUSE/sp|Q91WP6|SPA3N_MOUSE/sp|Q5I2A0|SPA3G_MOUSE/sp|P07759|SPA3K_MOUSE	sp|Q5I2A0|SPA3G_MOUSE Serine protease inhibitor A3G OS=Mus musculus OX=10090 GN=Serpina3g PE=1 SV=2	sp|Q5I2A0|SPA3G_MOUSE	-16.4574	12.5964
448	850618	471563	2.57668e+06	652215	497110	1.46038e+06	1.05416e+06	584565	598300	1.11918e+06	1.03797e+06	771619	1	1	0	1	6	10	9	3	19	40	447	3	3	8.55095e-45	1/sp|Q60605|MYL6_MOUSE	sp|Q60605|MYL6_MOUSE Myosin light polypeptide 6 OS=Mus musculus OX=10090 GN=Myl6 PE=1 SV=3	sp|Q60605|MYL6_MOUSE	-24.0724	-7.88147
452	1.52022e+07	8.69261e+06	2.55837e+07	1.75117e+07	397682	319386	784700	546052	458600	855311	1.48005e+06	2.07801e+06	0	0	2	4	9	6	19	21	31	3	451	5	5	4.36276e-25	1/sp|Q61129|CFAI_MOUSE	sp|Q61129|CFAI_MOUSE Complement factor I OS=Mus musculus OX=10090 GN=Cfi PE=1 SV=3	sp|Q61129|CFAI_MOUSE	-16.7396	12.495
453	2.10679e+08	1.73422e+08	4.25565e+08	2.51926e+08	4.79822e+06	4.42395e+06	1.15255e+07	7.59317e+06	5.84711e+06	1.34579e+07	1.35641e+07	2.16082e+07	0	2	3	3	5	13	14	14	30	12	452	25	28	1.06981e-103	1/sp|Q61147|CERU_MOUSE	sp|Q61147|CERU_MOUSE Ceruloplasmin OS=Mus musculus OX=10090 GN=Cp PE=1 SV=2	sp|Q61147|CERU_MOUSE	6.32921	-0.947206
455	6.68852e+06	5.4102e+06	1.16611e+07	6.067e+06	360144	143035	532394	421736	299780	936723	620185	1.29175e+06	0	0	2	4	1	1	18	27	35	21	454	3	3	3.49537e-49	1/sp|Q61247|A2AP_MOUSE	sp|Q61247|A2AP_MOUSE Alpha-2-antiplasmin OS=Mus musculus OX=10090 GN=Serpinf2 PE=1 SV=1	sp|Q61247|A2AP_MOUSE	-9.13142	4.67345
456	8.86196e+06	9.63575e+06	3.19381e+07	2.48001e+07	10463173	1.59498e+06	9.12232e+06	3.32567e+06	4.389e+06	7.99847e+06	13938892	20355375	0	0	1	2	5	8	2	28	21	5	455	3	3	2.24524e-59	1/sp|Q61268|APOC4_MOUSE	sp|Q61268|APOC4_MOUSE Apolipoprotein C-IV OS=Mus musculus OX=10090 GN=Apoc4 PE=1 SV=1	sp|Q61268|APOC4_MOUSE	0.133057	0.921954
459	2.27614e+07	1.37506e+07	4.3271e+07	7.76603e+07	4.91872e+06	528477	2.70165e+06	1.53762e+06	2.05653e+06	4.62305e+06	5.31024e+06	7.71245e+06	0	0	1	0	2	3	17	23	29	14	458	5	6	5.734e-64	6/sp|P05784|K1C18_MOUSE/sp|P08730|K1C13_MOUSE/sp|P19001|K1C19_MOUSE/sp|Q61414|K1C15_MOUSE/sp|Q9QWL7|K1C17_MOUSE/DECOY_sp|Q80W54|FACE1_MOUSE	sp|Q61414|K1C15_MOUSE Keratin, type I cytoskeletal 15 OS=Mus musculus OX=10090 GN=Krt15 PE=1 SV=2	sp|Q61414|K1C15_MOUSE	0.142886	16.3482
460	3.58854e+06	2.05012e+06	4.8455e+06	4.98793e+06	1473327	530829	884855	978275	988329	1.76303e+06	2.6212e+06	3.48421e+06	1	1	0	2	4	11	7	25	22	1	459	6	6	2.84037e-44	1/sp|Q61508|ECM1_MOUSE	sp|Q61508|ECM1_MOUSE Extracellular matrix protein 1 OS=Mus musculus OX=10090 GN=Ecm1 PE=1 SV=2	sp|Q61508|ECM1_MOUSE	-6.26642	-11.0935
461	3.46339e+09	1.25507e+09	7.43397e+09	3.21599e+09	1.25128e+07	9.17761e+06	1.81326e+07	1.47877e+07	1.40332e+07	2.5886e+07	2.6947e+07	3.68473e+07	0	0	2	4	1	1	18	27	35	24	460	16	19	9.74486e-80	1/sp|Q61646|HPT_MOUSE	sp|Q61646|HPT_MOUSE Haptoglobin OS=Mus musculus OX=10090 GN=Hp PE=1 SV=1	sp|Q61646|HPT_MOUSE	-12.0808	5.9659
462	6.38674e+07	3.5899e+07	7.11594e+07	1.15699e+08	1.57584e+06	1.82623e+06	3.382e+06	2.68625e+06	2.39453e+06	3.50702e+06	5.03778e+06	5.26955e+06	0	0	1	0	8	7	8	29	26	26	461	12	13	3.57315e-65	1/sp|Q61702|ITIH1_MOUSE	sp|Q61702|ITIH1_MOUSE Inter-alpha-trypsin inhibitor heavy chain H1 OS=Mus musculus OX=10090 GN=Itih1 PE=1 SV=2	sp|Q61702|ITIH1_MOUSE	5.81971	15.7587
463	1.80893e+08	1.07176e+08	1.9297e+08	1.32053e+08	2.34202e+06	519273	1.6304e+06	1.48521e+06	1.35116e+06	3.03555e+06	3.34147e+06	4.43597e+06	0	2	3	3	5	13	14	14	16	41	462	14	18	1.95586e-83	1/sp|Q61703|ITIH2_MOUSE	sp|Q61703|ITIH2_MOUSE Inter-alpha-trypsin inhibitor heavy chain H2 OS=Mus musculus OX=10090 GN=Itih2 PE=1 SV=1	sp|Q61703|ITIH2_MOUSE	8.51823	-0.690353
464	1.96713e+07	9.34753e+06	2.39637e+07	2.57643e+07	2.77567e+06	3.62699e+06	6.28425e+06	4.89865e+06	2.95587e+06	6.88244e+06	7.64532e+06	1.23842e+07	0	0	1	0	5	8	2	28	21	5	463	10	11	7.52782e-56	1/sp|Q61704|ITIH3_MOUSE	sp|Q61704|ITIH3_MOUSE Inter-alpha-trypsin inhibitor heavy chain H3 OS=Mus musculus OX=10090 GN=Itih3 PE=1 SV=3	sp|Q61704|ITIH3_MOUSE	-0.669531	2.9772
465	4.89458e+06	3.22864e+06	1.70605e+07	5.17508e+07	1.59643e+06	276693	982254	537621	668182	1.55137e+06	1.81284e+06	3.15097e+06	0	0	1	0	2	12	4	6	20	46	464	6	6	1.74344e-59	17/sp|Q9Z2K1|K1C16_MOUSE/sp|B1AQ75|KRT36_MOUSE/sp|Q62168|K1H2_MOUSE/sp|Q497I4|KRT35_MOUSE/sp|A1L317|K1C24_MOUSE/sp|A6BLY7|K1C28_MOUSE/sp|Q61897|KT33B_MOUSE/sp|Q61781|K1C14_MOUSE/sp|P05784|K1C18_MOUSE/sp|P08730|K1C13_MOUSE/sp|P19001|K1C19_MOUSE/sp|Q61414|K1C15_MOUSE/sp|Q9QWL7|K1C17_MOUSE/sp|Q6IFX2|K1C42_MOUSE/sp|Q6IFX3|K1C40_MOUSE/sp|P02535|K1C10_MOUSE/sp|Q61765|K1H1_MOUSE	sp|Q61765|K1H1_MOUSE Keratin, type I cuticular Ha1 OS=Mus musculus OX=10090 GN=Krt31 PE=1 SV=2	sp|Q61765|K1H1_MOUSE	0.761649	12.6459
466	3.81008e+07	2.70124e+07	5.77772e+07	8.49237e+07	6.21002e+06	772926	3.35004e+06	1.91983e+06	2.66537e+06	6.00084e+06	7.56176e+06	1.19614e+07	0	0	1	0	2	3	17	23	29	29	465	7	9	2.02855e-74	2/sp|Q61781|K1C14_MOUSE/sp|Q6IFX2|K1C42_MOUSE	sp|Q61781|K1C14_MOUSE Keratin, type I cytoskeletal 14 OS=Mus musculus OX=10090 GN=Krt14 PE=1 SV=2	sp|Q61781|K1C14_MOUSE	1.45797	18.9321
468	4.27246e+08	3.30514e+08	5.4666e+08	7.87468e+08	4.13446e+07	3.84279e+07	9.10738e+07	5.32312e+07	4.66396e+07	1.06948e+08	1.13374e+08	1.81513e+08	0	2	3	2	5	13	14	8	30	44	467	56	72	5.00237e-101	2/sp|Q61838|PZP_MOUSE/sp|Q6GQT1|A2MG_MOUSE	sp|Q61838|PZP_MOUSE Pregnancy zone protein OS=Mus musculus OX=10090 GN=Pzp PE=1 SV=3	sp|Q61838|PZP_MOUSE	3.46812	-2.80185
469	1.44548e+07	1.33496e+07	1.94933e+07	2.02063e+07	3.65474e+06	2.96063e+06	2.63627e+06	2.07742e+06	2.19959e+06	3.15472e+06	5.08407e+06	5.10292e+06	0	0	2	4	9	6	19	21	18	24	468	7	9	4.2574e-42	2/sp|Q61879|MYH10_MOUSE/sp|Q8VDD5|MYH9_MOUSE	sp|Q61879|MYH10_MOUSE Myosin-10 OS=Mus musculus OX=10090 GN=Myh10 PE=1 SV=2	sp|Q61879|MYH10_MOUSE	-17.4585	9.84617
470	3.95468e+06	2.26231e+06	1.60123e+07	4.66656e+07	480492	142853	573264	252996	355458	429647	1.02197e+06	975239	0	0	1	0	2	12	4	6	20	46	469	4	4	1.74344e-59	17/sp|Q9Z2K1|K1C16_MOUSE/sp|B1AQ75|KRT36_MOUSE/sp|Q62168|K1H2_MOUSE/sp|Q497I4|KRT35_MOUSE/sp|A1L317|K1C24_MOUSE/sp|A6BLY7|K1C28_MOUSE/sp|Q61897|KT33B_MOUSE/sp|Q61781|K1C14_MOUSE/sp|P05784|K1C18_MOUSE/sp|P08730|K1C13_MOUSE/sp|P19001|K1C19_MOUSE/sp|Q61414|K1C15_MOUSE/sp|Q9QWL7|K1C17_MOUSE/sp|Q6IFX2|K1C42_MOUSE/sp|Q6IFX3|K1C40_MOUSE/sp|P02535|K1C10_MOUSE/sp|Q61765|K1H1_MOUSE	sp|Q61897|KT33B_MOUSE Keratin, type I cuticular Ha3-II OS=Mus musculus OX=10090 GN=Krt33b PE=1 SV=2	sp|Q61897|KT33B_MOUSE	0.542026	12.3672
475	2.53087e+07	1.26011e+07	2.20884e+07	3.02978e+07	2.28034e+06	1.82096e+06	5.136e+06	2.91007e+06	3.01189e+06	4.09773e+06	7.35247e+06	7.56565e+06	0	0	2	4	9	6	19	21	4	24	474	7	7	6.28794e-55	1/sp|Q62351|TFR1_MOUSE	sp|Q62351|TFR1_MOUSE Transferrin receptor protein 1 OS=Mus musculus OX=10090 GN=Tfrc PE=1 SV=1	sp|Q62351|TFR1_MOUSE	-12.8643	9.93218
478	4.06486e+06	2.57031e+06	5.53848e+06	6.23812e+06	630514	212645	341453	236313	294107	428041	870946	1.09644e+06	1	1	2	4	1	1	18	7	27	8	477	4	4	1.5544e-37	4/tr|A0A1D5RLD8|A0A1D5RLD8_MOUSE/sp|Q64467|G3PT_MOUSE/sp|P16858|G3P_MOUSE/tr|S4R1W1|S4R1W1_MOUSE	sp|Q64467|G3PT_MOUSE Glyceraldehyde-3-phosphate dehydrogenase, testis-specific OS=Mus musculus OX=10090 GN=Gapdhs PE=1 SV=1	sp|Q64467|G3PT_MOUSE	-10.2838	-0.913271
479	2.37857e+06	2.48835e+06	3.35568e+06	3.75202e+06	539490	411793	454481	397751	416773	608312	1.71682e+06	1.81962e+06	1	1	0	1	6	5	1	12	28	37	478	3	3	1.48797e-19	2/sp|Q64518|AT2A3_MOUSE/sp|Q8R429|AT2A1_MOUSE	sp|Q64518|AT2A3_MOUSE Sarcoplasmic/endoplasmic reticulum calcium ATPase 3 OS=Mus musculus OX=10090 GN=Atp2a3 PE=1 SV=3	sp|Q64518|AT2A3_MOUSE	-10.865	-7.23812
485	2.72841e+07	3.25557e+06	1.60739e+07	2.48455e+07	30762.3	278370	250665	51708.3	36914	99954	82532.3	93349.7	0	0	2	4	9	6	19	21	18	24	484	4	4	2.0238e-30	2/sp|Q68FD5|CLH1_MOUSE/DECOY_sp|Q60850|S23A3_MOUSE	sp|Q68FD5|CLH1_MOUSE Clathrin heavy chain 1 OS=Mus musculus OX=10090 GN=Cltc PE=1 SV=3	sp|Q68FD5|CLH1_MOUSE	-15.0385	8.4621
486	5.30856e+08	4.24713e+08	7.01631e+08	1.38415e+09	1.16555e+09	6.21451e+08	2.0909e+09	1.4183e+09	1.40675e+09	1.95456e+09	3.14506e+09	3.27633e+09	0	2	3	2	4	4	15	16	9	16	485	87	134	5.00237e-101	2/sp|Q61838|PZP_MOUSE/sp|Q6GQT1|A2MG_MOUSE	sp|Q6GQT1|A2MG_MOUSE Alpha-2-macroglobulin-P OS=Mus musculus OX=10090 GN=A2m PE=2 SV=2	sp|Q6GQT1|A2MG_MOUSE	6.34838	-10.4533
488	2.44858e+07	1.51216e+07	5.21431e+07	6.28695e+07	6.53679e+06	723072	3.45725e+06	1.74536e+06	2.51554e+06	6.75665e+06	6.39747e+06	12955022	0	0	1	0	2	3	17	23	29	14	487	7	10	2.02855e-74	2/sp|Q61781|K1C14_MOUSE/sp|Q6IFX2|K1C42_MOUSE	sp|Q6IFX2|K1C42_MOUSE Keratin, type I cytoskeletal 42 OS=Mus musculus OX=10090 GN=Krt42 PE=1 SV=1	sp|Q6IFX2|K1C42_MOUSE	-1.04506	16.8875
490	9.55269e+06	3.9253e+06	1.29301e+07	9.4691e+07	7.00003e+06	81420.1	969921	837693	1.25849e+06	3.38415e+06	3.22566e+06	6715481	0	0	1	0	2	3	4	6	20	46	489	3	4	6.07533e-88	5/sp|Q6IFZ9|K2C74_MOUSE/sp|Q9R0H5|K2C71_MOUSE/sp|Q6NXH9|K2C73_MOUSE/sp|Q6IFZ6|K2C1B_MOUSE/sp|P04104|K2C1_MOUSE	sp|Q6IFZ6|K2C1B_MOUSE Keratin, type II cytoskeletal 1b OS=Mus musculus OX=10090 GN=Krt77 PE=1 SV=1	sp|Q6IFZ6|K2C1B_MOUSE	1.44095	14.2189
493	4.02326e+06	2.38155e+06	4.97505e+06	25524870	219464	113357	197626	188158	132519	198822	351914	376299	0	0	1	0	2	12	4	6	20	46	492	6	6	2.01779e-22	5/tr|E9Q1Y9|E9Q1Y9_MOUSE/sp|Q6IMF0|KRT87_MOUSE/sp|Q9Z2T6|KRT85_MOUSE/sp|Q9ERE2|KRT81_MOUSE/sp|P97861|KRT86_MOUSE	sp|Q6IMF0|KRT87_MOUSE Keratin, type II cuticular 87 OS=Mus musculus OX=10090 GN=Krt87 PE=2 SV=2	sp|Q6IMF0|KRT87_MOUSE	-1.91129	11.8133
495	3.20003e+07	3.03793e+07	4.98031e+07	8.06815e+07	8.45098e+06	924110	2.50124e+06	1.46679e+06	1.98384e+06	5.59643e+06	4.48054e+06	9.43351e+06	0	0	1	0	2	3	17	23	29	29	494	7	7	6.07533e-88	5/sp|Q6IFZ9|K2C74_MOUSE/sp|Q9R0H5|K2C71_MOUSE/sp|Q6NXH9|K2C73_MOUSE/sp|Q6IFZ6|K2C1B_MOUSE/sp|P04104|K2C1_MOUSE	sp|Q6NXH9|K2C73_MOUSE Keratin, type II cytoskeletal 73 OS=Mus musculus OX=10090 GN=Krt73 PE=1 SV=1	sp|Q6NXH9|K2C73_MOUSE	1.00063	17.8411
499	2.19791e+06	1.77269e+06	3.9811e+06	2.1042e+06	888942	923006	792410	745775	852727	1.15184e+06	1.61286e+06	1.69369e+06	1	1	0	1	6	5	1	12	28	37	498	3	3	1.44794e-83	4/sp|Q6URW6|MYH14_MOUSE/sp|Q8VDD5|MYH9_MOUSE/tr|B1AR69|B1AR69_MOUSE/sp|O08638|MYH11_MOUSE	sp|Q6URW6|MYH14_MOUSE Myosin-14 OS=Mus musculus OX=10090 GN=Myh14 PE=1 SV=1	sp|Q6URW6|MYH14_MOUSE	-11.9296	-9.33594
506	1.25293e+07	1.00375e+07	3.29207e+07	2.06031e+07	5.17491e+06	7.32217e+06	7.73347e+06	6.90138e+06	6.38943e+06	9.83019e+06	1.15128e+07	1.19962e+07	0	0	1	2	5	8	2	28	21	5	505	9	9	1.63067e-64	6/sp|P99024|TBB5_MOUSE/sp|Q7TMM9|TBB2A_MOUSE/sp|Q9CWF2|TBB2B_MOUSE/sp|Q9ERD7|TBB3_MOUSE/sp|Q922F4|TBB6_MOUSE/sp|P68372|TBB4B_MOUSE	sp|Q7TMM9|TBB2A_MOUSE Tubulin beta-2A chain OS=Mus musculus OX=10090 GN=Tubb2a PE=1 SV=1	sp|Q7TMM9|TBB2A_MOUSE	-0.280189	1.48112
508	2.90652e+06	3.26024e+06	1.1744e+07	4.07379e+06	1.62265e+06	2.43909e+06	2.64121e+06	1.78495e+06	1.68952e+06	2.99501e+06	3.21458e+06	2.77895e+06	1	1	0	2	4	5	7	25	22	30	507	6	6	1.35123e-72	1/sp|Q7TPR4|ACTN1_MOUSE	sp|Q7TPR4|ACTN1_MOUSE Alpha-actinin-1 OS=Mus musculus OX=10090 GN=Actn1 PE=1 SV=1	sp|Q7TPR4|ACTN1_MOUSE	-5.1319	-7.53687
511	1.46142e+07	8.54764e+06	2.68805e+07	1.96227e+07	443659	229423	671153	236333	270158	948684	869604	2.41869e+06	0	0	2	4	9	6	19	21	31	3	510	3	3	8.56983e-57	6/sp|Q03734|SPA3M_MOUSE/sp|Q80X76|SPA3F_MOUSE/sp|P29621|SPA3C_MOUSE/sp|Q91WP6|SPA3N_MOUSE/sp|Q5I2A0|SPA3G_MOUSE/sp|P07759|SPA3K_MOUSE	sp|Q80X76|SPA3F_MOUSE Serine protease inhibitor A3F OS=Mus musculus OX=10090 GN=Serpina3f PE=1 SV=3	sp|Q80X76|SPA3F_MOUSE	-16.4574	12.5964
516	1.93036e+07	1.24128e+07	3.11748e+07	3.08407e+07	642383	648516	2.15913e+06	1430743	1064649	1553058	2299024	2386198	0	0	2	4	9	6	19	4	4	20	515	4	4	4.67505e-48	1/sp|Q80YC5|FA12_MOUSE	sp|Q80YC5|FA12_MOUSE Coagulation factor XII OS=Mus musculus OX=10090 GN=F12 PE=1 SV=2	sp|Q80YC5|FA12_MOUSE	-13.3156	11.5743
518	9.77154e+06	1.20413e+07	8.36492e+07	1.26916e+07	1.09891e+07	7.62222e+06	8.6773e+06	9.00758e+06	9.88225e+06	1.27294e+07	2.1401e+07	2.16153e+07	0	0	1	0	2	3	17	13	10	0	517	6	9	1.27364e-109	3/sp|P60710|ACTB_MOUSE/sp|Q8BFZ3|ACTBL_MOUSE/sp|P63260|ACTG_MOUSE	sp|Q8BFZ3|ACTBL_MOUSE Beta-actin-like protein 2 OS=Mus musculus OX=10090 GN=Actbl2 PE=1 SV=1	sp|Q8BFZ3|ACTBL_MOUSE	-2.52454	20.5688
520	1.03524e+07	4.28197e+06	1.56318e+07	6.67417e+07	3.55617e+07	5.26117e+06	2.67442e+07	1.51289e+07	2.23992e+07	9.29913e+07	2.04098e+07	4.587e+07	1	2	3	2	4	4	12	20	9	45	519	6	7	1.43918e-95	4/sp|P50446|K2C6A_MOUSE/sp|Q9Z331|K2C6B_MOUSE/sp|Q8BGZ7|K2C75_MOUSE/sp|Q922U2|K2C5_MOUSE	sp|Q8BGZ7|K2C75_MOUSE Keratin, type II cytoskeletal 75 OS=Mus musculus OX=10090 GN=Krt75 PE=1 SV=1	sp|Q8BGZ7|K2C75_MOUSE	7.71479	-14.2563
521	4.55065e+06	4.33543e+06	1.24101e+07	9.5927e+06	369571	445886	1.25783e+06	731993	508251	759031	797775	996538	0	0	2	4	1	1	11	27	35	47	520	3	3	4.76576e-24	1/sp|Q8BH35|CO8B_MOUSE	sp|Q8BH35|CO8B_MOUSE Complement component C8 beta chain OS=Mus musculus OX=10090 GN=C8b PE=1 SV=1	sp|Q8BH35|CO8B_MOUSE	-7.51174	6.38893
522	7.88645e+06	7.04249e+06	1.4142e+07	1.58698e+07	1.6977e+06	5.18712e+06	4.09172e+06	2.09008e+06	2.05229e+06	3.12644e+06	3.6001e+06	3.18547e+06	0	0	1	0	1	12	4	26	1	19	521	12	13	1.062e-60	1/sp|Q8BH61|F13A_MOUSE	sp|Q8BH61|F13A_MOUSE Coagulation factor XIII A chain OS=Mus musculus OX=10090 GN=F13a1 PE=1 SV=3	sp|Q8BH61|F13A_MOUSE	-0.350766	7.60761
523	4.38283e+06	2.03872e+06	5.09329e+06	4.94232e+06	1.70433e+06	1.40091e+06	2.67014e+06	2.52042e+06	2.21098e+06	3.67968e+06	3.70804e+06	4291493	1	1	0	2	4	11	7	25	22	1	522	8	8	2.23925e-50	1/sp|Q8BND5|QSOX1_MOUSE	sp|Q8BND5|QSOX1_MOUSE Sulfhydryl oxidase 1 OS=Mus musculus OX=10090 GN=Qsox1 PE=1 SV=1	sp|Q8BND5|QSOX1_MOUSE	-5.09944	-11.6255
525	1.07758e+08	9.41318e+07	1.88215e+08	1.30623e+08	3.41117e+07	3.55961e+07	4.35911e+07	3.58378e+07	3.29192e+07	4.5862e+07	8.13763e+07	8.53921e+07	0	2	3	3	5	13	14	14	16	41	524	63	67	6.60683e-93	1/sp|Q8BTM8|FLNA_MOUSE	sp|Q8BTM8|FLNA_MOUSE Filamin-A OS=Mus musculus OX=10090 GN=Flna PE=1 SV=5	sp|Q8BTM8|FLNA_MOUSE	9.4442	0.796848
532	19847700	1.26938e+07	2.77408e+07	1.89902e+07	107543	166025	197885	160526	172038	275417	215046	196497	0	0	2	4	9	6	19	21	31	3	531	5	5	1.73911e-56	2/sp|Q8CFG9|C1RB_MOUSE/sp|Q8CG16|C1RA_MOUSE	sp|Q8CFG9|C1RB_MOUSE Complement C1r-B subcomponent OS=Mus musculus OX=10090 GN=C1rb PE=2 SV=1	sp|Q8CFG9|C1RB_MOUSE	-17.1786	12.4088
533	2.72291e+06	2.93796e+06	1.97772e+06	2.2157e+06	166436	569160	429697	376290	260806	546618	604184	843082	1	1	0	1	6	10	13	22	0	4	532	4	4	5.51323e-30	1/sp|Q8CG14|CS1A_MOUSE	sp|Q8CG14|CS1A_MOUSE Complement C1s-A subcomponent OS=Mus musculus OX=10090 GN=C1sa PE=2 SV=2	sp|Q8CG14|CS1A_MOUSE	-18.2871	-8.93915
534	19847700	1.26938e+07	2.77408e+07	1.89902e+07	107543	166025	197885	160526	172038	275417	215046	196497	0	0	2	4	9	6	19	21	31	3	533	5	5	1.73911e-56	2/sp|Q8CFG9|C1RB_MOUSE/sp|Q8CG16|C1RA_MOUSE	sp|Q8CG16|C1RA_MOUSE Complement C1r-A subcomponent OS=Mus musculus OX=10090 GN=C1ra PE=1 SV=1	sp|Q8CG16|C1RA_MOUSE	-17.2566	12.3767
540	1.36824e+07	1.18476e+07	3.13875e+07	2.44666e+07	1.45505e+06	2.09962e+06	2.52691e+06	1.23863e+06	1.44958e+06	1.85063e+06	4.22462e+06	3.82982e+06	0	0	2	4	9	6	19	4	31	3	539	9	9	1.05446e-40	1/sp|Q8CIZ8|VWF_MOUSE	sp|Q8CIZ8|VWF_MOUSE von Willebrand factor OS=Mus musculus OX=10090 GN=Vwf PE=1 SV=2	sp|Q8CIZ8|VWF_MOUSE	-15.0518	12.4151
542	4.48222e+09	1.59865e+09	6.26428e+09	5.31724e+09	4.5731e+08	2.64298e+09	1.36421e+09	3.46141e+08	4.00082e+08	5.25202e+08	9.34132e+08	8.94048e+08	0	0	2	4	1	1	18	27	35	24	541	59	97	2.75622e-116	1/sp|Q8K0E8|FIBB_MOUSE	sp|Q8K0E8|FIBB_MOUSE Fibrinogen beta chain OS=Mus musculus OX=10090 GN=Fgb PE=1 SV=1	sp|Q8K0E8|FIBB_MOUSE	-12.0788	5.97361
543	1.75253e+06	1.74447e+06	8.41957e+06	29557019	196121	158937	439974	239043	269468	306848	803883	745510	0	0	1	0	2	12	4	6	20	46	542	5	5	4.56576e-08	5/sp|B1AQ75|KRT36_MOUSE/sp|Q8K0Y2|KT33A_MOUSE/sp|Q61897|KT33B_MOUSE/sp|Q9D646|KRT34_MOUSE/sp|Q61765|K1H1_MOUSE	sp|Q8K0Y2|KT33A_MOUSE Keratin, type I cuticular Ha3-I OS=Mus musculus OX=10090 GN=Krt33a PE=1 SV=1	sp|Q8K0Y2|KT33A_MOUSE	-1.259	11.8198
544	9.71875e+06	9.38969e+06	1.5501e+07	1.03215e+07	304328	563601	958144	778774	467748	925866	1.0422e+06	1.35686e+06	0	0	1	4	1	12	11	1	15	34	543	4	4	2.7224e-58	1/sp|Q8K182|CO8A_MOUSE	sp|Q8K182|CO8A_MOUSE Complement component C8 alpha chain OS=Mus musculus OX=10090 GN=C8a PE=1 SV=1	sp|Q8K182|CO8A_MOUSE	-4.84512	7.47667
547	5.18842e+06	5.88227e+06	9.56719e+06	1.65487e+07	2394311	883062	2.31371e+06	1882930	1.85298e+06	3.44918e+06	4.55214e+06	7484835	0	0	1	0	5	12	4	26	1	19	546	5	5	8.68082e-63	1/sp|Q8K426|RETNG_MOUSE	sp|Q8K426|RETNG_MOUSE Resistin-like gamma OS=Mus musculus OX=10090 GN=Retnlg PE=1 SV=1	sp|Q8K426|RETNG_MOUSE	0.917983	8.68984
554	863115	541408	1.19987e+06	918303	275783	346123	335617	233104	224771	444472	460152	500665	1	1	0	1	3	0	16	17	38	6	553	3	3	1.48797e-19	2/sp|Q64518|AT2A3_MOUSE/sp|Q8R429|AT2A1_MOUSE	sp|Q8R429|AT2A1_MOUSE Sarcoplasmic/endoplasmic reticulum calcium ATPase 1 OS=Mus musculus OX=10090 GN=Atp2a1 PE=1 SV=1	sp|Q8R429|AT2A1_MOUSE	-12.7743	-19.6961
558	1.6283e+09	6.10769e+08	2.28229e+09	2.24461e+09	2.18105e+08	1.65267e+09	9.35604e+08	2.16958e+08	2.43801e+08	2.60505e+08	6.03813e+08	5.11833e+08	0	0	2	4	1	1	18	27	35	24	557	35	51	6.57862e-134	1/sp|Q8VCM7|FIBG_MOUSE	sp|Q8VCM7|FIBG_MOUSE Fibrinogen gamma chain OS=Mus musculus OX=10090 GN=Fgg PE=1 SV=1	sp|Q8VCM7|FIBG_MOUSE	-12.4002	4.84568
562	7.96467e+07	6.88567e+07	1.34652e+08	1.27161e+08	6.34569e+07	3.2922e+07	5.62965e+07	5.42e+07	2.04959e+07	7.64739e+07	8.38033e+07	9.02635e+07	0	2	3	2	4	4	15	16	36	16	561	46	57	9.97339e-84	1/sp|Q8VDD5|MYH9_MOUSE	sp|Q8VDD5|MYH9_MOUSE Myosin-9 OS=Mus musculus OX=10090 GN=Myh9 PE=1 SV=4	sp|Q8VDD5|MYH9_MOUSE	4.80812	-7.46342
563	9.39609e+06	3.37919e+06	1.31727e+07	9.33327e+07	3.634e+07	4.35806e+06	2.50811e+07	1.42409e+07	2.15298e+07	9.52319e+07	2.00064e+07	4.56581e+07	1	2	3	2	4	4	12	20	9	45	562	4	6	3.50282e-97	1/sp|Q8VED5|K2C79_MOUSE	sp|Q8VED5|K2C79_MOUSE Keratin, type II cytoskeletal 79 OS=Mus musculus OX=10090 GN=Krt79 PE=1 SV=2	sp|Q8VED5|K2C79_MOUSE	7.72356	-14.2584
565	1.46142e+07	8.54764e+06	2.68805e+07	1.96227e+07	443659	229423	671153	236333	270158	948684	869604	2.41869e+06	0	0	2	4	9	6	19	21	31	3	564	3	3	8.56983e-57	6/sp|Q03734|SPA3M_MOUSE/sp|Q80X76|SPA3F_MOUSE/sp|P29621|SPA3C_MOUSE/sp|Q91WP6|SPA3N_MOUSE/sp|Q5I2A0|SPA3G_MOUSE/sp|P07759|SPA3K_MOUSE	sp|Q91WP6|SPA3N_MOUSE Serine protease inhibitor A3N OS=Mus musculus OX=10090 GN=Serpina3n PE=1 SV=1	sp|Q91WP6|SPA3N_MOUSE	-16.4574	12.5964
567	5.52721e+08	4.03825e+08	8.74643e+08	7.69696e+08	2.93396e+07	2.48375e+07	7.68057e+07	5.09861e+07	4.62509e+07	7.30874e+07	1.01515e+08	1.20956e+08	0	2	3	2	5	13	14	8	30	44	566	25	30	8.819e-98	1/sp|Q91X72|HEMO_MOUSE	sp|Q91X72|HEMO_MOUSE Hemopexin OS=Mus musculus OX=10090 GN=Hpx PE=1 SV=2	sp|Q91X72|HEMO_MOUSE	3.08711	-2.8622
568	1.0291e+07	1.44035e+07	2.37636e+07	2.30737e+07	599279	917129	929507	1.11516e+06	857544	870187	1.79684e+06	1.52654e+06	0	0	2	4	9	6	19	21	18	3	567	5	6	1.63832e-45	1/sp|Q91Y47|FA11_MOUSE	sp|Q91Y47|FA11_MOUSE Coagulation factor XI OS=Mus musculus OX=10090 GN=F11 PE=2 SV=2	sp|Q91Y47|FA11_MOUSE	-16.0303	10.9682
573	3.52322e+08	5.88198e+08	6.46364e+08	6.65695e+08	3.63011e+07	2.77698e+07	9.43637e+07	3.68925e+07	3.87798e+07	1.00232e+08	8.52174e+07	1.59176e+08	0	2	3	2	5	13	14	8	30	44	572	37	49	7.98773e-87	1/sp|Q921I1|TRFE_MOUSE	sp|Q921I1|TRFE_MOUSE Serotransferrin OS=Mus musculus OX=10090 GN=Tf PE=1 SV=1	sp|Q921I1|TRFE_MOUSE	3.37712	-2.92803
574	2.95901e+06	1.68023e+06	1.54799e+07	5.991e+06	3.86969e+06	3.71773e+06	5.0778e+06	4.98695e+06	4.73257e+06	7.54204e+06	8.35155e+06	8.89424e+06	1	1	0	2	4	4	12	0	17	11	573	3	3	1.63067e-64	6/sp|P99024|TBB5_MOUSE/sp|Q7TMM9|TBB2A_MOUSE/sp|Q9CWF2|TBB2B_MOUSE/sp|Q9ERD7|TBB3_MOUSE/sp|Q922F4|TBB6_MOUSE/sp|P68372|TBB4B_MOUSE	sp|Q922F4|TBB6_MOUSE Tubulin beta-6 chain OS=Mus musculus OX=10090 GN=Tubb6 PE=1 SV=1	sp|Q922F4|TBB6_MOUSE	1.15899	-13.1883
575	1.90845e+07	2.69287e+08	4.94026e+08	1.25751e+08	3.7546e+07	5.32831e+06	2.64336e+07	1.53911e+07	2.26761e+07	9.23936e+07	2.10292e+07	4.52728e+07	0	2	3	3	5	13	14	14	16	12	574	10	13	1.43918e-95	4/sp|P50446|K2C6A_MOUSE/sp|Q9Z331|K2C6B_MOUSE/sp|Q8BGZ7|K2C75_MOUSE/sp|Q922U2|K2C5_MOUSE	sp|Q922U2|K2C5_MOUSE Keratin, type II cytoskeletal 5 OS=Mus musculus OX=10090 GN=Krt5 PE=1 SV=1	sp|Q922U2|K2C5_MOUSE	6.67575	0.0966848
583	1.17422e+06	727808	1.15826e+06	1.50464e+06	389583	427644	636991	607956	382099	682589	1.33563e+06	1.23057e+06	1	1	0	1	6	10	9	10	19	40	582	3	3	6.19438e-24	1/sp|Q99XH4|SYW_STRP1	sp|Q99XH4|SYW_STRP1 Tryptophan--tRNA ligase OS=Streptococcus pyogenes serotype M1 OX=301447 GN=trpS PE=3 SV=1	sp|Q99XH4|SYW_STRP1	-21.7344	-7.05463
586	7.78386e+07	7.22572e+07	1.77648e+08	2.16225e+08	1.48835e+06	1.04821e+06	1.45067e+06	1.50775e+06	1.25689e+06	2.37443e+06	2.52271e+06	3.06346e+06	0	2	3	3	5	13	14	14	16	41	585	9	9	1.69656e-58	1/sp|Q99XL0|SYD_STRP1	sp|Q99XL0|SYD_STRP1 Aspartate--tRNA ligase OS=Streptococcus pyogenes serotype M1 OX=301447 GN=aspS PE=3 SV=1	sp|Q99XL0|SYD_STRP1	9.23621	-1.93947
587	2.34254e+07	1.76863e+07	2.99748e+07	4.30112e+07	3.19851e+06	5.68569e+06	5.83717e+06	5.76787e+06	3.98359e+06	6.42778e+06	8.91276e+06	9.2873e+06	0	0	1	0	2	3	17	13	10	0	586	13	14	3.02891e-87	1/sp|Q99XL5|SYR_STRP1	sp|Q99XL5|SYR_STRP1 Arginine--tRNA ligase OS=Streptococcus pyogenes serotype M1 OX=301447 GN=argS PE=3 SV=1	sp|Q99XL5|SYR_STRP1	-5.19317	16.9191
588	3.52307e+07	2.26187e+07	5.39566e+07	6.21619e+07	9.46178e+06	8.31464e+06	8.15139e+06	9.81934e+06	7.77585e+06	1.39684e+07	1.54773e+07	2.20885e+07	0	0	1	0	2	3	17	23	29	29	587	12	15	3.79001e-69	1/sp|Q99XQ7|EFTS_STRP1	sp|Q99XQ7|EFTS_STRP1 Elongation factor Ts OS=Streptococcus pyogenes serotype M1 OX=301447 GN=tsf PE=3 SV=1	sp|Q99XQ7|EFTS_STRP1	-0.278772	20.8893
590	5.20189e+06	4.17617e+06	1.18983e+07	8.26903e+06	2.65955e+06	2.23275e+06	3.1054e+06	3.54113e+06	2.87555e+06	4.39844e+06	5.7029e+06	6.3673e+06	0	0	1	0	5	8	4	26	1	19	589	11	12	2.54424e-81	1/sp|Q99XY4|SYP_STRP1	sp|Q99XY4|SYP_STRP1 Proline--tRNA ligase OS=Streptococcus pyogenes serotype M1 OX=301447 GN=proS PE=3 SV=1	sp|Q99XY4|SYP_STRP1	3.21586	8.13119
591	4.52133e+06	2.50166e+06	5.83818e+06	1.00152e+07	1792802	343804	827653	906520	672007	1.2494e+06	1.84074e+06	2.69239e+06	0	0	2	4	1	1	18	7	27	21	590	3	4	1.20491e-58	1/sp|Q99XZ0|RS15_STRP1	sp|Q99XZ0|RS15_STRP1 30S ribosomal protein S15 OS=Streptococcus pyogenes serotype M1 OX=301447 GN=rpsO PE=3 SV=1	sp|Q99XZ0|RS15_STRP1	-6.90775	0.319384
592	2.4267e+07	1.6352e+07	3.16137e+07	1.49069e+07	878650	1.7693e+06	1.62719e+06	1.63492e+06	1.10494e+06	1.95331e+06	1.85696e+06	1.64259e+06	0	0	2	4	9	6	19	21	31	3	591	7	7	3.15753e-56	1/sp|Q99XZ5|PNP_STRP1	sp|Q99XZ5|PNP_STRP1 Polyribonucleotide nucleotidyltransferase OS=Streptococcus pyogenes serotype M1 OX=301447 GN=pnp PE=3 SV=1	sp|Q99XZ5|PNP_STRP1	-18.1118	12.7951
595	3.15685e+07	5.23992e+07	1.28112e+08	5.8447e+07	1.89551e+07	5.60988e+06	1.03977e+07	9.70405e+06	8.74309e+06	1.96561e+07	2.3865e+07	3.62597e+07	0	0	1	0	8	7	8	29	6	26	594	19	21	1.054e-61	1/sp|Q99Y96|SECA_STRP1	sp|Q99Y96|SECA_STRP1 Protein translocase subunit SecA OS=Streptococcus pyogenes serotype M1 OX=301447 GN=secA PE=3 SV=1	sp|Q99Y96|SECA_STRP1	9.25623	17.0353
597	1.72986e+07	2.03877e+07	4.00439e+07	2.42792e+07	391745	263556	387680	390792	251024	489166	642236	892829	0	0	2	4	9	6	19	4	4	20	596	4	5	5.06259e-31	1/sp|Q99YC1|GATB_STRP1	sp|Q99YC1|GATB_STRP1 Aspartyl/glutamyl-tRNA(Asn/Gln) amidotransferase subunit B OS=Streptococcus pyogenes serotype M1 OX=301447 GN=gatB PE=3 SV=1	sp|Q99YC1|GATB_STRP1	-13.7554	13.8481
600	1.2295e+07	9.19497e+06	2.02965e+07	1.45762e+07	2.80679e+06	3.09199e+06	3.84232e+06	4.00524e+06	3.27179e+06	5.47892e+06	6.71398e+06	7.19341e+06	0	0	1	0	5	8	2	28	1	38	599	13	15	7.671e-82	1/sp|Q99YG1|IF2_STRP1	sp|Q99YG1|IF2_STRP1 Translation initiation factor IF-2 OS=Streptococcus pyogenes serotype M1 OX=301447 GN=infB PE=3 SV=1	sp|Q99YG1|IF2_STRP1	1.32792	5.1325
602	3.29356e+07	3.04181e+07	8.9932e+07	6.29327e+07	2.11328e+06	1.12656e+06	2.13323e+06	1.92476e+06	1.90168e+06	3.0354e+06	4.55453e+06	5.46945e+06	0	0	1	0	8	7	8	15	26	22	601	10	10	1.06446e-46	1/sp|Q99YI4|SYGB_STRP1	sp|Q99YI4|SYGB_STRP1 Glycine--tRNA ligase beta subunit OS=Streptococcus pyogenes serotype M1 OX=301447 GN=glyS PE=3 SV=1	sp|Q99YI4|SYGB_STRP1	6.63281	18.7531
604	721209	570474	1.0754e+06	622539	320505	633601	849253	493463	382358	659448	625270	699095	1	1	0	1	3	0	16	5	38	36	603	3	4	9.19696e-57	1/sp|Q99YM7|FMT_STRP1	sp|Q99YM7|FMT_STRP1 Methionyl-tRNA formyltransferase OS=Streptococcus pyogenes serotype M1 OX=301447 GN=fmt PE=3 SV=1	sp|Q99YM7|FMT_STRP1	-11.4398	-17.4328
605	5.2803e+06	4.58183e+06	7.76153e+06	8.9332e+06	552561	529989	670924	839712	719643	949362	1.38557e+06	1.65815e+06	0	0	2	4	1	1	18	27	8	21	604	4	4	1.75986e-11	1/sp|Q99YS1|SYV_STRP1	sp|Q99YS1|SYV_STRP1 Valine--tRNA ligase OS=Streptococcus pyogenes serotype M1 OX=301447 GN=valS PE=3 SV=1	sp|Q99YS1|SYV_STRP1	-7.07301	3.0403
606	4.38363e+07	5.53023e+07	1.18201e+08	8.89752e+07	3.85276e+06	4.87763e+06	6.72792e+06	6.03595e+06	5.17391e+06	7.73885e+06	1.09468e+07	1.0923e+07	0	0	1	0	8	7	8	29	6	26	605	14	16	3.85808e-72	1/sp|Q99YW3|SYI_STRP1	sp|Q99YW3|SYI_STRP1 Isoleucine--tRNA ligase OS=Streptococcus pyogenes serotype M1 OX=301447 GN=ileS PE=3 SV=1	sp|Q99YW3|SYI_STRP1	8.1401	16.045
607	9.19802e+07	8.38396e+07	1.24617e+08	1.01315e+08	7.44484e+06	7.40982e+06	8.92951e+06	1.17918e+07	7.7169e+06	1.27433e+07	1.73282e+07	2.1719e+07	0	0	1	0	8	7	8	29	6	7	606	6	10	6.13592e-75	1/sp|Q99Z29|GPMA_STRP1	sp|Q99Z29|GPMA_STRP1 2,3-bisphosphoglycerate-dependent phosphoglycerate mutase OS=Streptococcus pyogenes serotype M1 OX=301447 GN=gpmA PE=3 SV=2	sp|Q99Z29|GPMA_STRP1	8.3401	13.2262
608	2.90704e+07	1.69863e+07	5.42213e+07	4.88309e+07	2.45528e+06	2.41119e+06	3.25692e+06	3.09669e+06	2.42138e+06	3.97972e+06	5.95764e+06	6275760	0	0	1	0	2	3	17	23	29	14	607	9	9	3.05118e-51	1/sp|Q99Z57|SYA_STRP1	sp|Q99Z57|SYA_STRP1 Alanine--tRNA ligase OS=Streptococcus pyogenes serotype M1 OX=301447 GN=alaS PE=3 SV=1	sp|Q99Z57|SYA_STRP1	-1.96017	17.6879
609	1.67608e+06	784873	2.6882e+06	2.83546e+06	388945	245409	311018	326246	245570	604442	817708	1.40618e+06	1	1	0	1	6	10	13	3	32	4	608	3	3	1.24254e-52	1/sp|Q99Z77|METK_STRP1	sp|Q99Z77|METK_STRP1 S-adenosylmethionine synthase OS=Streptococcus pyogenes serotype M1 OX=301447 GN=metK PE=3 SV=1	sp|Q99Z77|METK_STRP1	-19.8839	-10.5978
611	306822	369505	748625	478224	251764	295362	430522	332333	268168	572625	562622	551887	0	2	3	3	7	9	6	20	2	13	610	3	3	2.47049e-31	1/sp|Q99Z89|Y1343_STRP1	sp|Q99Z89|Y1343_STRP1 UPF0371 protein SPy_1343/M5005_Spy1095 OS=Streptococcus pyogenes serotype M1 OX=301447 GN=SPy_1343 PE=3 SV=2	sp|Q99Z89|Y1343_STRP1	15.2833	-11.0878
612	1.80061e+06	1.2339e+06	3.2219e+06	2.333e+06	1.14503e+06	4.59172e+06	1.73275e+06	1.55489e+06	1.26632e+06	2.33915e+06	3.00125e+06	3.01359e+06	1	1	0	2	4	11	7	5	3	42	611	3	3	3.60062e-18	1/sp|Q99Z94|OBG_STRP1	sp|Q99Z94|OBG_STRP1 GTPase Obg OS=Streptococcus pyogenes serotype M1 OX=301447 GN=obg PE=3 SV=1	sp|Q99Z94|OBG_STRP1	-4.83993	-18.7557
613	194181	199877	340410	188021	81249	364740	225006	242411	112039	181720	125479	96433.6	0	2	3	3	7	14	6	2	25	2	612	3	3	1.21844e-35	1/sp|Q99ZA6|DLTA_STRP1	sp|Q99ZA6|DLTA_STRP1 D-alanine--D-alanyl carrier protein ligase OS=Streptococcus pyogenes serotype M1 OX=301447 GN=dltA PE=1 SV=1	sp|Q99ZA6|DLTA_STRP1	15.7261	-4.89183
614	1.28792e+07	6.92728e+06	1.74211e+07	2.42265e+07	4.51659e+06	7.89539e+06	7.04369e+06	6.80892e+06	4.58448e+06	6.89117e+06	1.07766e+07	1.36329e+07	0	0	1	0	5	8	2	28	21	38	613	15	16	4.18923e-68	1/sp|Q99ZD0|PFKA_STRP1	sp|Q99ZD0|PFKA_STRP1 ATP-dependent 6-phosphofructokinase OS=Streptococcus pyogenes serotype M1 OX=301447 GN=pfkA PE=3 SV=1	sp|Q99ZD0|PFKA_STRP1	1.77681	2.20569
615	6.89377e+07	6.32259e+07	9.15569e+07	7.96231e+07	8.00593e+06	6.01539e+06	9.06188e+06	9.39008e+06	7.83092e+06	1.31336e+07	1.88845e+07	2.24707e+07	0	0	1	0	8	7	8	15	26	22	614	16	22	1.32852e-82	1/sp|Q99ZD3|GLMS_STRP1	sp|Q99ZD3|GLMS_STRP1 Glutamine--fructose-6-phosphate aminotransferase [isomerizing] OS=Streptococcus pyogenes serotype M1 OX=301447 GN=glmS PE=3 SV=3	sp|Q99ZD3|GLMS_STRP1	4.99625	17.9575
616	1.75644e+07	1.28107e+07	2.92443e+07	3.50807e+07	2.57897e+06	2.51079e+06	2.78647e+06	3.13156e+06	2.16245e+06	3.36067e+06	5.13041e+06	5.74183e+06	0	0	2	4	9	6	19	4	4	20	615	9	9	3.83304e-71	1/sp|Q99ZE5|GLS24_STRP1	sp|Q99ZE5|GLS24_STRP1 Stress response regulator gls24 homolog OS=Streptococcus pyogenes serotype M1 OX=301447 GN=SPy_1262 PE=3 SV=1	sp|Q99ZE5|GLS24_STRP1	-12.8017	11.3339
620	3.14428e+06	667269	8.63749e+06	2.77977e+06	466155	764017	942923	758853	624945	800912	1071490	1.50006e+06	1	1	2	1	6	5	1	7	13	15	619	3	3	1.04888e-56	1/sp|Q99ZR0|KPRS2_STRP1	sp|Q99ZR0|KPRS2_STRP1 Putative ribose-phosphate pyrophosphokinase 2 OS=Streptococcus pyogenes serotype M1 OX=301447 GN=prs2 PE=3 SV=1	sp|Q99ZR0|KPRS2_STRP1	-13.1305	-2.73929
623	2.18727e+06	1.91762e+06	4.79644e+06	4.23144e+06	7.47964e+06	3.55896e+06	7.02384e+06	7.36371e+06	5.43815e+06	9.46306e+06	6.98783e+06	5.42281e+06	1	1	0	2	4	11	12	0	17	49	622	11	11	7.12169e-67	1/sp|Q99ZW8|GLMM_STRP1	sp|Q99ZW8|GLMM_STRP1 Phosphoglucosamine mutase OS=Streptococcus pyogenes serotype M1 OX=301447 GN=glmM PE=3 SV=1	sp|Q99ZW8|GLMM_STRP1	-0.363051	-15.7571
625	2.58726e+06	1.43342e+06	3.72573e+06	5.22193e+06	4.66156e+06	5029795	7.9357e+06	5.81439e+06	4.282e+06	9.03772e+06	1.06508e+07	1.61851e+07	1	1	0	2	4	11	12	0	17	49	624	3	5	1.13408e-65	1/sp|Q9A0D6|RL21_STRP1	sp|Q9A0D6|RL21_STRP1 50S ribosomal protein L21 OS=Streptococcus pyogenes serotype M1 OX=301447 GN=rplU PE=3 SV=1	sp|Q9A0D6|RL21_STRP1	1.28038	-16.8406
628	1.50499e+07	1.13837e+07	2.11614e+07	1.85417e+07	5.45077e+06	5.10969e+06	8.2056e+06	6.76604e+06	5.70464e+06	8.87685e+06	1.37047e+07	1.45393e+07	0	0	1	0	5	8	2	28	21	5	627	13	15	4.26323e-57	1/sp|Q9A0I0|SYFB_STRP1	sp|Q9A0I0|SYFB_STRP1 Phenylalanine--tRNA ligase beta subunit OS=Streptococcus pyogenes serotype M1 OX=301447 GN=pheT PE=3 SV=1	sp|Q9A0I0|SYFB_STRP1	0.993699	2.49274
629	7.31461e+06	6.17195e+06	1.56083e+07	5.2939e+06	144971	157221	142843	93285.5	90654	225255	160099	502511	0	0	2	4	1	1	11	27	35	47	628	3	3	6.03679e-37	1/sp|Q9A0I6|ATPE_STRP1	sp|Q9A0I6|ATPE_STRP1 ATP synthase epsilon chain OS=Streptococcus pyogenes serotype M1 OX=301447 GN=atpC PE=3 SV=1	sp|Q9A0I6|ATPE_STRP1	-9.3008	6.67971
630	8.9199e+06	6.04439e+06	1.08429e+07	1.30544e+07	3.18153e+06	4.16871e+06	4.49023e+06	5.16302e+06	3.36567e+06	5.07049e+06	7.84169e+06	7.80695e+06	0	0	1	0	5	8	4	26	1	19	629	12	12	9.17768e-71	1/sp|Q9A0I7|ATPB_STRP1	sp|Q9A0I7|ATPB_STRP1 ATP synthase subunit beta OS=Streptococcus pyogenes serotype M1 OX=301447 GN=atpD PE=3 SV=1	sp|Q9A0I7|ATPB_STRP1	1.94633	7.13395
631	7.55264e+06	5.0629e+06	1.24681e+07	1.27264e+07	3.21812e+06	3.52784e+06	3.49208e+06	3.5959e+06	2.74496e+06	3.42618e+06	5.87943e+06	5.91938e+06	0	0	1	0	5	8	4	26	1	19	630	11	13	1.37407e-51	1/sp|Q9A0I9|ATPA_STRP1	sp|Q9A0I9|ATPA_STRP1 ATP synthase subunit alpha OS=Streptococcus pyogenes serotype M1 OX=301447 GN=atpA PE=3 SV=1	sp|Q9A0I9|ATPA_STRP1	1.68801	7.66348
633	1.01453e+07	9.26779e+06	1.7292e+07	1.48054e+07	4.51339e+06	2.95006e+06	6.70938e+06	6.16298e+06	5.63146e+06	7.65936e+06	1.18051e+07	1.21372e+07	0	0	1	0	5	8	2	28	21	38	632	15	17	1.81975e-77	1/sp|Q9A0K9|EZRA_STRP1	sp|Q9A0K9|EZRA_STRP1 Septation ring formation regulator EzrA OS=Streptococcus pyogenes serotype M1 OX=301447 GN=ezrA PE=3 SV=1	sp|Q9A0K9|EZRA_STRP1	2.41352	3.50192
636	1.99486e+07	1.37205e+07	3.43085e+07	5.05686e+07	2.93245e+06	2.7423e+06	3.72434e+06	3.59574e+06	2.9262e+06	4.83384e+06	6.82057e+06	7.57111e+06	0	0	1	0	2	3	17	23	29	14	635	11	12	1.79651e-76	1/sp|Q9A0V7|SYK_STRP1	sp|Q9A0V7|SYK_STRP1 Lysine--tRNA ligase OS=Streptococcus pyogenes serotype M1 OX=301447 GN=lysS PE=3 SV=1	sp|Q9A0V7|SYK_STRP1	-2.49461	15.6426
637	3.78336e+06	2.36002e+06	5.8022e+06	4.87488e+06	3.02763e+06	5.23771e+06	5.04948e+06	5.01955e+06	3.86963e+06	5.12646e+06	7.76132e+06	7.66077e+06	1	1	0	2	4	11	12	0	17	11	636	13	14	6.65874e-66	1/sp|Q9A115|SYT_STRP1	sp|Q9A115|SYT_STRP1 Threonine--tRNA ligase OS=Streptococcus pyogenes serotype M1 OX=301447 GN=thrS PE=3 SV=1	sp|Q9A115|SYT_STRP1	-0.978639	-14.7292
638	2.67647e+06	1.02969e+06	3.74347e+06	1.08876e+06	866726	1.12083e+06	1.7962e+06	1921748	1704280	2632827	3247124	2817842	1	1	0	2	4	11	7	5	3	42	637	4	5	1.71503e-54	1/sp|Q9A163|GLMU_STRP1	sp|Q9A163|GLMU_STRP1 Bifunctional protein GlmU OS=Streptococcus pyogenes serotype M1 OX=301447 GN=glmU PE=3 SV=1	sp|Q9A163|GLMU_STRP1	-6.56441	-15.1339
639	4.98073e+06	3.61589e+06	7.12807e+06	5.28835e+06	742451	741686	1.17648e+06	1.11795e+06	918035	1.41093e+06	1.91501e+06	2.11801e+06	1	0	2	4	1	1	18	7	27	8	638	7	7	2.35878e-40	1/sp|Q9A178|SYM_STRP1	sp|Q9A178|SYM_STRP1 Methionine--tRNA ligase OS=Streptococcus pyogenes serotype M1 OX=301447 GN=metG PE=3 SV=2	sp|Q9A178|SYM_STRP1	-9.83793	0.300383
643	2.08248e+07	1.84069e+07	3.30752e+07	2.64732e+07	4.25084e+06	9.82653e+06	1.03954e+07	9.0314e+06	4.89658e+06	8.38501e+06	9.33586e+06	9.41042e+06	0	0	1	2	5	8	2	28	21	5	642	15	17	6.35972e-72	1/sp|Q9A1L1|G6PI_STRP1	sp|Q9A1L1|G6PI_STRP1 Glucose-6-phosphate isomerase OS=Streptococcus pyogenes serotype M1 OX=301447 GN=pgi PE=3 SV=1	sp|Q9A1L1|G6PI_STRP1	-1.72377	1.78918
644	1.21904e+07	1.26439e+07	1.51189e+07	2.24526e+07	891039	2.31766e+06	2.36082e+06	1.98989e+06	1.23821e+06	2.22997e+06	2.20934e+06	2.42192e+06	0	0	2	4	9	6	19	21	18	24	643	7	7	1.36753e-67	1/sp|Q9A1P0|SYL_STRP1	sp|Q9A1P0|SYL_STRP1 Leucine--tRNA ligase OS=Streptococcus pyogenes serotype M1 OX=301447 GN=leuS PE=3 SV=1	sp|Q9A1P0|SYL_STRP1	-17.6818	9.64163
645	2.14545e+06	1.38168e+06	2.72213e+06	2.08816e+06	941990	1.00631e+06	1.02669e+06	1.17012e+06	856720	1.27904e+06	1.95602e+06	1.97016e+06	1	1	0	1	6	5	1	12	28	37	644	5	5	8.03187e-16	1/sp|Q9A1P8|PURA_STRP1	sp|Q9A1P8|PURA_STRP1 Adenylosuccinate synthetase OS=Streptococcus pyogenes serotype M1 OX=301447 GN=purA PE=3 SV=1	sp|Q9A1P8|PURA_STRP1	-10.9253	-10.7085
646	2.79431e+06	2.01399e+06	5.06361e+06	2.75494e+06	2331176	1.38076e+06	2.87501e+06	2.5198e+06	4756886	6020074	8831967	9.17893e+06	1	1	0	2	4	11	12	0	17	11	645	4	5	8.10165e-82	1/sp|Q9A1S2|PILIN_STRP1	sp|Q9A1S2|PILIN_STRP1 Pilin OS=Streptococcus pyogenes serotype M1 OX=301447 GN=SPy_0128 PE=1 SV=1	sp|Q9A1S2|PILIN_STRP1	-1.69838	-14.0819
647	3.44001e+07	2.98608e+07	8.96005e+07	6.30247e+07	4.08657e+06	5.78417e+06	7.82303e+06	6.13608e+06	4.22012e+06	6.34949e+06	8.96864e+06	1.01028e+07	0	0	1	0	8	7	8	15	26	22	646	18	20	1.40386e-86	1/sp|Q9A1U1|RPOB_STRP1	sp|Q9A1U1|RPOB_STRP1 DNA-directed RNA polymerase subunit beta OS=Streptococcus pyogenes serotype M1 OX=301447 GN=rpoB PE=3 SV=1	sp|Q9A1U1|RPOB_STRP1	6.61557	18.7442
648	2.70767e+06	2.94224e+06	4.24674e+06	6.25453e+06	386127	511648	556035	585608	497737	593663	1.07561e+06	1.06455e+06	1	1	2	4	1	1	18	7	27	8	647	3	3	1.29723e-32	1/sp|Q9A1U3|SYY_STRP1	sp|Q9A1U3|SYY_STRP1 Tyrosine--tRNA ligase OS=Streptococcus pyogenes serotype M1 OX=301447 GN=tyrS PE=3 SV=1	sp|Q9A1U3|SYY_STRP1	-10.3161	-1.56808
649	2.40934e+07	2.56802e+07	3.03869e+07	5.32558e+07	5.47541e+06	6.21583e+06	10922966	7205558	4.844e+06	7442896	1.39556e+07	1.84318e+07	0	0	1	0	2	3	17	13	10	0	648	3	4	5.17269e-79	1/sp|Q9A1V0|RS11_STRP1	sp|Q9A1V0|RS11_STRP1 30S ribosomal protein S11 OS=Streptococcus pyogenes serotype M1 OX=301447 GN=rpsK PE=3 SV=1	sp|Q9A1V0|RS11_STRP1	-5.59546	17.9546
653	1.57918e+06	994795	3.09992e+06	2.73012e+06	2.63777e+06	6.38426e+06	3.6185e+06	4.41187e+06	2.17593e+06	3.70966e+06	5.81343e+06	7.14025e+06	1	1	0	2	4	11	12	0	17	11	652	9	9	1.92676e-72	1/sp|Q9A1V9|RL6_STRP1	sp|Q9A1V9|RL6_STRP1 50S ribosomal protein L6 OS=Streptococcus pyogenes serotype M1 OX=301447 GN=rplF PE=3 SV=1	sp|Q9A1V9|RL6_STRP1	-1.81728	-15.6218
654	3.26983e+07	3.22706e+07	5.98774e+07	8.17138e+07	1.14194e+07	9.26907e+06	1.28335e+07	1.15866e+07	9.11063e+06	1.50092e+07	2.07994e+07	2.4303e+07	0	0	1	0	2	3	17	23	29	29	653	9	13	7.86226e-80	1/sp|Q9A1W2|RL5_STRP1	sp|Q9A1W2|RL5_STRP1 50S ribosomal protein L5 OS=Streptococcus pyogenes serotype M1 OX=301447 GN=rplE PE=3 SV=1	sp|Q9A1W2|RL5_STRP1	1.1839	20.4899
655	3.53045e+07	1.99262e+07	1.00746e+08	5.20135e+07	331858	251494	289575	321886	159426	595957	623451	1200164	0	0	1	0	8	7	8	15	26	22	654	3	3	5.41982e-22	1/sp|Q9A1W3|RL24_STRP1	sp|Q9A1W3|RL24_STRP1 50S ribosomal protein L24 OS=Streptococcus pyogenes serotype M1 OX=301447 GN=rplX PE=3 SV=1	sp|Q9A1W3|RL24_STRP1	6.58321	19.3459
656	4.73961e+07	5.10517e+07	4.54416e+07	6.68627e+07	2.46155e+06	4.87698e+06	4.28865e+06	4.37437e+06	2.21347e+06	5.34794e+06	5435939	9.6349e+06	0	0	1	0	2	3	17	23	29	29	655	4	5	5.85413e-65	1/sp|Q9A1W4|RL14_STRP1	sp|Q9A1W4|RL14_STRP1 50S ribosomal protein L14 OS=Streptococcus pyogenes serotype M1 OX=301447 GN=rplN PE=3 SV=1	sp|Q9A1W4|RL14_STRP1	1.48774	18.144
658	8.83603e+06	6.87005e+06	8.29954e+06	1.00387e+07	7.32609e+06	7.67327e+06	7.97295e+06	1.04631e+07	7.2283e+06	8.9856e+06	1.92391e+07	1.626e+07	1	1	0	2	4	4	15	8	37	27	657	5	6	3.61632e-73	1/sp|Q9A1W7|RL16_STRP1	sp|Q9A1W7|RL16_STRP1 50S ribosomal protein L16 OS=Streptococcus pyogenes serotype M1 OX=301447 GN=rplP PE=3 SV=1	sp|Q9A1W7|RL16_STRP1	-1.37329	-6.40138
659	1.60604e+07	1.13077e+07	2.66597e+07	2.91038e+07	896370	1.74667e+06	1.89802e+06	1.81034e+06	1.06614e+06	2.78442e+06	2.89219e+06	4.39861e+06	0	0	2	4	9	6	19	4	4	20	658	3	3	3.56311e-65	1/sp|Q9A1X2|RL23_STRP1	sp|Q9A1X2|RL23_STRP1 50S ribosomal protein L23 OS=Streptococcus pyogenes serotype M1 OX=301447 GN=rplW PE=3 SV=1	sp|Q9A1X2|RL23_STRP1	-13.9989	11.2542
660	4.45951e+06	3.17999e+06	9.17198e+06	6.75991e+06	6.20183e+06	6.32195e+06	6.85336e+06	6.90869e+06	6.1203e+06	9.28485e+06	1.63659e+07	1.80981e+07	1	1	0	2	4	4	15	8	37	27	659	8	9	2.04556e-72	1/sp|Q9A1X4|RL3_STRP1	sp|Q9A1X4|RL3_STRP1 50S ribosomal protein L3 OS=Streptococcus pyogenes serotype M1 OX=301447 GN=rplC PE=3 SV=1	sp|Q9A1X4|RL3_STRP1	-1.42122	-6.7084
663	1.25293e+07	1.00375e+07	3.29207e+07	2.06031e+07	5.17491e+06	7.32217e+06	7.73347e+06	6.90138e+06	6.38943e+06	9.83019e+06	1.15128e+07	1.19962e+07	0	0	1	2	5	8	2	28	21	5	662	9	9	1.63067e-64	6/sp|P99024|TBB5_MOUSE/sp|Q7TMM9|TBB2A_MOUSE/sp|Q9CWF2|TBB2B_MOUSE/sp|Q9ERD7|TBB3_MOUSE/sp|Q922F4|TBB6_MOUSE/sp|P68372|TBB4B_MOUSE	sp|Q9CWF2|TBB2B_MOUSE Tubulin beta-2B chain OS=Mus musculus OX=10090 GN=Tubb2b PE=1 SV=1	sp|Q9CWF2|TBB2B_MOUSE	-0.353005	1.42151
666	1.62156e+06	1.62759e+06	8.29815e+06	32865150	182835	155803	409493	202385	241326	260071	791834	772992	0	0	1	0	2	12	4	6	20	46	665	4	4	3.90716e-08	2/sp|Q497I4|KRT35_MOUSE/sp|Q9D646|KRT34_MOUSE	sp|Q9D646|KRT34_MOUSE Keratin, type I cuticular Ha4 OS=Mus musculus OX=10090 GN=Krt34 PE=2 SV=1	sp|Q9D646|KRT34_MOUSE	-0.857863	11.8392
667	1.32361e+07	8.47825e+06	3.06858e+07	1.82493e+07	4.82287e+06	5.56317e+06	6.12727e+06	6.03341e+06	5.62142e+06	8.40841e+06	1.12629e+07	1.16e+07	0	0	1	2	5	8	2	28	21	5	666	9	9	3.86145e-58	3/sp|P99024|TBB5_MOUSE/sp|Q9D6F9|TBB4A_MOUSE/sp|P68372|TBB4B_MOUSE	sp|Q9D6F9|TBB4A_MOUSE Tubulin beta-4A chain OS=Mus musculus OX=10090 GN=Tubb4a PE=1 SV=3	sp|Q9D6F9|TBB4A_MOUSE	-0.156477	1.64746
672	2.71986e+07	2.33724e+07	4.4384e+07	2.01168e+07	847247	846533	1.20561e+06	578076	486359	1.55205e+06	272407	805716	0	0	2	4	9	6	19	4	4	20	671	3	3	8.36578e-63	5/sp|Q9DCV7|K2C7_MOUSE/sp|Q6NXH9|K2C73_MOUSE/tr|E9Q1Z0|E9Q1Z0_MOUSE/sp|Q9Z2T6|KRT85_MOUSE/sp|P03995|GFAP_MOUSE	sp|Q9DCV7|K2C7_MOUSE Keratin, type II cytoskeletal 7 OS=Mus musculus OX=10090 GN=Krt7 PE=1 SV=1	sp|Q9DCV7|K2C7_MOUSE	-13.5186	13.4338
676	1.00623e+07	8.72254e+06	2.87352e+07	1.72502e+07	4.34098e+06	4.38659e+06	5.71873e+06	5.54196e+06	5.34078e+06	8.37588e+06	9.55892e+06	1.03795e+07	0	0	1	2	5	8	2	28	21	5	675	6	6	1.63067e-64	6/sp|P99024|TBB5_MOUSE/sp|Q7TMM9|TBB2A_MOUSE/sp|Q9CWF2|TBB2B_MOUSE/sp|Q9ERD7|TBB3_MOUSE/sp|Q922F4|TBB6_MOUSE/sp|P68372|TBB4B_MOUSE	sp|Q9ERD7|TBB3_MOUSE Tubulin beta-3 chain OS=Mus musculus OX=10090 GN=Tubb3 PE=1 SV=1	sp|Q9ERD7|TBB3_MOUSE	0.0383245	1.80429
677	5.00553e+06	3.31887e+06	6.70539e+06	28367450	219464	113357	197626	188158	132519	198822	347918	376299	0	0	1	0	2	12	4	6	20	46	676	6	6	2.01779e-22	5/tr|E9Q1Y9|E9Q1Y9_MOUSE/sp|Q6IMF0|KRT87_MOUSE/sp|Q9Z2T6|KRT85_MOUSE/sp|Q9ERE2|KRT81_MOUSE/sp|P97861|KRT86_MOUSE	sp|Q9ERE2|KRT81_MOUSE Keratin, type II cuticular Hb1 OS=Mus musculus OX=10090 GN=Krt81 PE=2 SV=2	sp|Q9ERE2|KRT81_MOUSE	-1.44971	11.6854
678	4.09523e+07	3.31326e+07	6.33592e+07	6.19185e+07	1.70641e+07	1.25196e+07	4.02435e+07	3.46088e+07	3.05395e+07	3.5683e+07	6.71753e+07	5.87724e+07	1	2	3	2	4	4	15	16	36	16	677	17	24	5.59474e-76	1/sp|Q9ESB3|HRG_MOUSE	sp|Q9ESB3|HRG_MOUSE Histidine-rich glycoprotein OS=Mus musculus OX=10090 GN=Hrg PE=1 SV=2	sp|Q9ESB3|HRG_MOUSE	2.30831	-8.25241
679	3.57682e+06	2.42219e+06	3.78758e+06	3.60711e+06	808932	244656	449974	573599	510653	729804	1.37186e+06	1.67293e+06	1	1	0	1	6	5	1	12	28	15	678	4	4	5.9956e-43	1/sp|Q9JHH6|CBPB2_MOUSE	sp|Q9JHH6|CBPB2_MOUSE Carboxypeptidase B2 OS=Mus musculus OX=10090 GN=Cpb2 PE=1 SV=1	sp|Q9JHH6|CBPB2_MOUSE	-10.7019	-6.94886
683	2.67211e+07	2.77417e+07	3.9845e+07	3.65644e+07	2.7946e+06	1.46538e+06	4.10225e+06	3.52925e+06	3.72323e+06	4.63207e+06	9.37266e+06	1.12141e+07	0	0	1	0	2	3	17	13	34	14	682	4	5	2.26367e-62	1/sp|Q9JJH1|RNAS4_MOUSE	sp|Q9JJH1|RNAS4_MOUSE Ribonuclease 4 OS=Mus musculus OX=10090 GN=Rnase4 PE=1 SV=1	sp|Q9JJH1|RNAS4_MOUSE	-5.5539	15.3722
684	1.26339e+07	9.81336e+06	2.57596e+07	1.84026e+07	3.6767e+06	4.95288e+06	6.27469e+06	5.70662e+06	5.45668e+06	9.68816e+06	1.07981e+07	9.90529e+06	0	0	1	0	5	8	2	28	21	5	683	11	12	2.81145e-65	1/sp|Q9JJN5|CBPN_MOUSE	sp|Q9JJN5|CBPN_MOUSE Carboxypeptidase N catalytic chain OS=Mus musculus OX=10090 GN=Cpn1 PE=1 SV=1	sp|Q9JJN5|CBPN_MOUSE	0.192006	2.06915
685	6.82216e+06	7.12562e+06	1.54674e+07	9.43954e+06	6.1872e+06	5.75835e+06	6.57903e+06	3.53528e+06	4.1083e+06	6.56498e+06	9.83343e+06	9.80484e+06	0	0	1	0	5	8	2	26	1	38	684	9	11	8.06435e-58	6/sp|P68369|TBA1A_MOUSE/sp|P05213|TBA1B_MOUSE/sp|Q9JJZ2|TBA8_MOUSE/sp|P68373|TBA1C_MOUSE/sp|P05214|TBA3_MOUSE/sp|P68368|TBA4A_MOUSE	sp|Q9JJZ2|TBA8_MOUSE Tubulin alpha-8 chain OS=Mus musculus OX=10090 GN=Tuba8 PE=1 SV=1	sp|Q9JJZ2|TBA8_MOUSE	3.19786	5.46396
689	1.76501e+07	1.38967e+07	2.70968e+07	1.68e+07	1.83117e+06	1.55375e+06	1.61487e+06	1.39618e+06	1.42121e+06	2.3366e+06	3.55754e+06	3.62944e+06	0	0	2	4	9	6	19	21	31	3	688	7	8	6.80532e-69	1/sp|Q9QUM0|ITA2B_MOUSE	sp|Q9QUM0|ITA2B_MOUSE Integrin alpha-IIb OS=Mus musculus OX=10090 GN=Itga2b PE=1 SV=2	sp|Q9QUM0|ITA2B_MOUSE	-17.3892	12.0215
690	1.17817e+07	6.09634e+06	1.89348e+07	1.55618e+07	2.02998e+06	439081	1.84758e+06	1.48939e+06	1.57372e+06	3.30396e+06	4.16797e+06	5.72609e+06	0	0	2	4	9	6	19	21	18	24	689	8	8	6.37941e-69	1/sp|Q9QWK4|CD5L_MOUSE	sp|Q9QWK4|CD5L_MOUSE CD5 antigen-like OS=Mus musculus OX=10090 GN=Cd5l PE=1 SV=3	sp|Q9QWK4|CD5L_MOUSE	-17.6513	8.48843
691	2.12113e+07	1.20375e+07	4.24795e+07	6.83924e+07	4.66666e+06	438080	2.04203e+06	1.17553e+06	1.56223e+06	3.48234e+06	4.34174e+06	7.75474e+06	0	0	1	0	2	3	17	23	29	14	690	7	9	5.734e-64	6/sp|P05784|K1C18_MOUSE/sp|P08730|K1C13_MOUSE/sp|P19001|K1C19_MOUSE/sp|Q61414|K1C15_MOUSE/sp|Q9QWL7|K1C17_MOUSE/DECOY_sp|Q80W54|FACE1_MOUSE	sp|Q9QWL7|K1C17_MOUSE Keratin, type I cytoskeletal 17 OS=Mus musculus OX=10090 GN=Krt17 PE=1 SV=3	sp|Q9QWL7|K1C17_MOUSE	-0.430449	16.2264
694	3.00483e+06	3.50353e+06	5.4952e+06	5.85515e+06	230519	217481	281647	306435	295255	364862	692786	825094	1	1	2	4	1	1	18	7	27	8	693	5	5	3.33328e-17	1/sp|Q9R0G6|COMP_MOUSE	sp|Q9R0G6|COMP_MOUSE Cartilage oligomeric matrix protein OS=Mus musculus OX=10090 GN=Comp PE=1 SV=2	sp|Q9R0G6|COMP_MOUSE	-10.459	-0.966886
698	7212275	4.74267e+06	8.31129e+06	7.46755e+06	128774	35529.4	105492	103172	126967	256683	420568	325927	0	0	2	4	1	1	18	27	8	21	697	5	5	6.32203e-30	1/sp|Q9WU60|ATRN_MOUSE	sp|Q9WU60|ATRN_MOUSE Attractin OS=Mus musculus OX=10090 GN=Atrn PE=1 SV=3	sp|Q9WU60|ATRN_MOUSE	-8.74683	3.33624
699	604384	471699	2860694	683207	182790	267364	424760	166131	104856	319797	171135	333976	1	1	0	1	6	10	13	22	32	39	698	3	3	2.33362e-07	1/sp|Q9WVA4|TAGL2_MOUSE	sp|Q9WVA4|TAGL2_MOUSE Transgelin-2 OS=Mus musculus OX=10090 GN=Tagln2 PE=1 SV=4	sp|Q9WVA4|TAGL2_MOUSE	-16.7158	-13.8755
707	9.32625e+06	7.68969e+06	1.59787e+07	1.71386e+07	6.1956e+06	1.8625e+06	5.29326e+06	5.51737e+06	6.32909e+06	8.05727e+06	1.57844e+07	1.60913e+07	0	0	1	0	5	8	2	28	21	38	706	16	19	2.80475e-80	1/sp|Q9Z1T2|TSP4_MOUSE	sp|Q9Z1T2|TSP4_MOUSE Thrombospondin-4 OS=Mus musculus OX=10090 GN=Thbs4 PE=1 SV=1	sp|Q9Z1T2|TSP4_MOUSE	2.67293	2.74059
710	1.86408e+07	9.8677e+06	3.89411e+07	5.29848e+07	4.45749e+06	672334	2.71183e+06	1.69136e+06	2.34377e+06	4.80217e+06	5.7778e+06	8.84769e+06	0	0	1	0	2	3	17	23	29	14	709	5	7	3.08609e-74	1/sp|Q9Z2K1|K1C16_MOUSE	sp|Q9Z2K1|K1C16_MOUSE Keratin, type I cytoskeletal 16 OS=Mus musculus OX=10090 GN=Krt16 PE=1 SV=3	sp|Q9Z2K1|K1C16_MOUSE	-2.02516	15.6661
711	3.87522e+07	4.02491e+07	6.83885e+07	58640290	907497	953219	1.38713e+06	761661	593274	1.71661e+06	583912	1.09095e+06	0	0	1	0	2	3	17	23	29	29	710	9	9	8.36578e-63	5/sp|Q9DCV7|K2C7_MOUSE/sp|Q6NXH9|K2C73_MOUSE/tr|E9Q1Z0|E9Q1Z0_MOUSE/sp|Q9Z2T6|KRT85_MOUSE/sp|P03995|GFAP_MOUSE	sp|Q9Z2T6|KRT85_MOUSE Keratin, type II cuticular Hb5 OS=Mus musculus OX=10090 GN=Krt85 PE=1 SV=2	sp|Q9Z2T6|KRT85_MOUSE	0.235818	18.7241
712	3.56924e+06	2.30155e+06	3.06321e+06	1.41893e+07	1.34198e+06	789482	2.71089e+06	994126	1.2488e+06	3.10361e+06	3.3669e+06	4.56568e+06	0	1	2	2	1	1	18	7	27	8	711	3	3	6.44321e-27	1/sp|Q9Z320|K1C27_MOUSE	sp|Q9Z320|K1C27_MOUSE Keratin, type I cytoskeletal 27 OS=Mus musculus OX=10090 GN=Krt27 PE=1 SV=1	sp|Q9Z320|K1C27_MOUSE	-6.60912	-1.11998
713	1.03524e+07	4.28197e+06	1.56318e+07	6.67417e+07	3.55617e+07	5.26117e+06	2.67442e+07	1.51289e+07	2.23992e+07	9.29913e+07	2.04098e+07	4.587e+07	1	2	3	2	4	4	12	20	9	45	712	6	7	1.43918e-95	4/sp|P50446|K2C6A_MOUSE/sp|Q9Z331|K2C6B_MOUSE/sp|Q8BGZ7|K2C75_MOUSE/sp|Q922U2|K2C5_MOUSE	sp|Q9Z331|K2C6B_MOUSE Keratin, type II cytoskeletal 6B OS=Mus musculus OX=10090 GN=Krt6b PE=1 SV=3	sp|Q9Z331|K2C6B_MOUSE	7.71047	-14.2488
716	3.24577e+07	2.50998e+07	5.19464e+07	5.50293e+07	1.90745e+06	844912	2.89675e+06	1.64347e+06	2.09494e+06	3.05944e+06	5.85676e+06	7.50126e+06	0	0	1	0	2	3	17	23	29	14	715	5	7	1.5171e-64	4/sp|P01647|KV5AE_MOUSE/sp|P01644|KV5AB_MOUSE/sp|P01643|KV5AA_MOUSE/sp|P01645|KV5AC_MOUSE	tr|A0A075B5L1|A0A075B5L1_MOUSE Immunoglobulin kappa variable 10-94 (Fragment) OS=Mus musculus OX=10090 GN=Igkv10-94 PE=4 SV=7	tr|A0A075B5L1|A0A075B5L1_MOUSE	-1.21266	17.6764
722	3.56599e+07	4.4615e+07	8.17249e+07	1.21237e+08	1.00429e+06	553611	805674	706280	657707	1.44492e+06	2.20632e+06	3.40722e+06	0	0	1	0	8	7	8	29	26	26	721	5	7	3.48882e-50	4/sp|P18526|HVM55_MOUSE/tr|A0A075B5P9|A0A075B5P9_MOUSE/tr|A0A075B5R1|A0A075B5R1_MOUSE/sp|P18528|HVM57_MOUSE	tr|A0A075B5P9|A0A075B5P9_MOUSE Immunoglobulin heavy variable 5-4 (Fragment) OS=Mus musculus OX=10090 GN=Ighv5-4 PE=4 SV=1	tr|A0A075B5P9|A0A075B5P9_MOUSE	6.46426	15.7072
723	1.23744e+07	10240749	3.80002e+07	2.32769e+07	9359.02	23872.2	4147.48	4100.5	12389.7	11983.7	13165.6	50017.5	0	0	2	4	9	6	19	4	31	3	722	3	3	2.69224e-22	11/tr|A0A075B5Q0|A0A075B5Q0_MOUSE/sp|P18526|HVM55_MOUSE/tr|A0A075B5P9|A0A075B5P9_MOUSE/sp|P18525|HVM54_MOUSE/sp|P18529|HVM58_MOUSE/tr|A0A075B5R1|A0A075B5R1_MOUSE/sp|P01783|HVM16_MOUSE/sp|P18528|HVM57_MOUSE/tr|A0A0A6YWC7|A0A0A6YWC7_MOUSE/tr|A0A075B5Q4|A0A075B5Q4_MOUSE/sp|P18527|HVM56_MOUSE	tr|A0A075B5Q0|A0A075B5Q0_MOUSE Immunoglobulin heavy variable 5-6 (Fragment) OS=Mus musculus OX=10090 GN=Ighv5-6 PE=4 SV=1	tr|A0A075B5Q0|A0A075B5Q0_MOUSE	-15.1372	14.6798
726	3.42397e+07	4.33651e+07	7.43851e+07	1.15158e+08	1.2939e+06	809234	1.11781e+06	1.12144e+06	980472	2.02326e+06	2.79704e+06	3.92106e+06	0	0	1	0	8	7	8	29	26	26	725	4	5	3.48882e-50	4/sp|P18526|HVM55_MOUSE/tr|A0A075B5P9|A0A075B5P9_MOUSE/tr|A0A075B5R1|A0A075B5R1_MOUSE/sp|P18528|HVM57_MOUSE	tr|A0A075B5R1|A0A075B5R1_MOUSE Immunoglobulin heavy variable 5-17 (Fragment) OS=Mus musculus OX=10090 GN=Ighv5-17 PE=4 SV=1	tr|A0A075B5R1|A0A075B5R1_MOUSE	6.30965	15.7315
729	2.67125e+07	6.766e+06	2.10272e+07	2.41442e+07	197599	147245	432770	343855	373596	461424	861829	1025168	0	0	2	4	9	6	19	21	18	24	728	3	3	5.45941e-44	7/sp|P01811|HVM41_MOUSE/sp|P01807|HVM37_MOUSE/sp|P01810|HVM40_MOUSE/sp|P01812|HVM42_MOUSE/tr|A0A075B5R5|A0A075B5R5_MOUSE/sp|P01808|HVM38_MOUSE/sp|P01806|HVM36_MOUSE	tr|A0A075B5R5|A0A075B5R5_MOUSE Immunoglobulin heavy variable 4-1 (Fragment) OS=Mus musculus OX=10090 GN=Ighv4-1 PE=1 SV=7	tr|A0A075B5R5|A0A075B5R5_MOUSE	-14.9775	8.8493
738	1.29865e+07	1.07737e+07	3.65292e+07	2.04856e+07	1.04064e+06	703314	874614	1.18834e+06	1.12932e+06	1.66504e+06	2.16573e+06	2.67451e+06	0	0	2	4	9	6	19	4	31	3	737	4	4	7.46425e-58	10/sp|P01803|HVM34_MOUSE/sp|P01804|HVM35_MOUSE/tr|A0A0A6YWS9|A0A0A6YWS9_MOUSE/sp|P01797|HVM28_MOUSE/sp|P01799|HVM30_MOUSE/sp|P01800|HVM31_MOUSE/tr|A0A075B5T3|A0A075B5T3_MOUSE/sp|P01796|HVM27_MOUSE/sp|P01802|HVM33_MOUSE/sp|P01801|HVM32_MOUSE	tr|A0A075B5T3|A0A075B5T3_MOUSE Immunoglobulin heavy variable 6-6 (Fragment) OS=Mus musculus OX=10090 GN=Ighv6-6 PE=4 SV=1	tr|A0A075B5T3|A0A075B5T3_MOUSE	-15.778	14.6725
740	4.24425e+07	42321900	4.29537e+07	24364890	5.29474e+06	2.67315e+06	5.16669e+06	6.49973e+06	6.17706e+06	1.03218e+07	8.33176e+06	9.19517e+06	0	0	1	0	2	3	17	13	10	0	739	3	3	7.19138e-69	2/tr|A0A0B4J1J6|A0A0B4J1J6_MOUSE/tr|A0A075B5T6|A0A075B5T6_MOUSE	tr|A0A075B5T6|A0A075B5T6_MOUSE Immunoglobulin heavy variable V10-3 (Fragment) OS=Mus musculus OX=10090 GN=Ighv10-3 PE=4 SV=1	tr|A0A075B5T6|A0A075B5T6_MOUSE	-4.0363	18.7394
741	1.36452e+07	1.18964e+07	2.34338e+07	1.59052e+07	5.85257e+06	610073	2.6351e+06	2.39339e+06	2.63635e+06	7.75385e+06	7.56886e+06	1.34042e+07	0	0	1	0	5	8	2	28	21	38	740	5	7	1.68231e-70	3/sp|P01756|HVM12_MOUSE/sp|P01757|HVM13_MOUSE/sp|P06330|HVM51_MOUSE	tr|A0A075B5U7|A0A075B5U7_MOUSE Immunoglobulin heavy variable 1-22 (Fragment) OS=Mus musculus OX=10090 GN=Ighv1-22 PE=1 SV=1	tr|A0A075B5U7|A0A075B5U7_MOUSE	1.16641	3.84347
742	1.83175e+07	1.59189e+07	3.00499e+07	2.0735e+07	6.82967e+06	1.95748e+06	4.63235e+06	4.32624e+06	4.52663e+06	1.00296e+07	1.12187e+07	1.65522e+07	0	0	1	0	5	8	2	28	21	5	741	8	11	1.68231e-70	3/sp|P01756|HVM12_MOUSE/sp|P01757|HVM13_MOUSE/sp|P06330|HVM51_MOUSE	tr|A0A075B5V0|A0A075B5V0_MOUSE Immunoglobulin heavy variable 1-26 (Fragment) OS=Mus musculus OX=10090 GN=Ighv1-26 PE=4 SV=1	tr|A0A075B5V0|A0A075B5V0_MOUSE	-0.642889	2.23633
743	1.36452e+07	1.18964e+07	2.34338e+07	1.59052e+07	5.85257e+06	610073	2.6351e+06	2.39339e+06	2.63635e+06	7.75385e+06	7.56886e+06	1.34042e+07	0	0	1	0	5	8	2	28	21	38	742	5	7	1.68231e-70	3/sp|P01756|HVM12_MOUSE/sp|P01757|HVM13_MOUSE/sp|P06330|HVM51_MOUSE	tr|A0A075B5V2|A0A075B5V2_MOUSE Immunoglobulin heavy variable 1-34 (Fragment) OS=Mus musculus OX=10090 GN=Ighv1-34 PE=4 SV=1	tr|A0A075B5V2|A0A075B5V2_MOUSE	1.22852	3.85387
751	1.58764e+06	1.0837e+06	3.45418e+06	1.73476e+06	349587	502452	824044	526890	491724	790749	1.33218e+06	1.84465e+06	1	1	0	1	6	10	13	3	39	43	750	3	3	2.55182e-39	3/sp|P01746|HVM02_MOUSE/sp|P01747|HVM03_MOUSE/tr|A0A075B5Y4|A0A075B5Y4_MOUSE	tr|A0A075B5Y2|A0A075B5Y2_MOUSE Immunoglobulin heavy variable 1-75 (Fragment) OS=Mus musculus OX=10090 GN=Ighv1-75 PE=4 SV=1	tr|A0A075B5Y2|A0A075B5Y2_MOUSE	-21.6168	-13.2679
753	6.67044e+06	5.67643e+06	1.46534e+07	7.15262e+06	986665	752962	1.39429e+06	1.10329e+06	1.02272e+06	1.99992e+06	2.5978e+06	3.67293e+06	0	0	1	4	1	12	11	1	15	34	752	5	5	1.28325e-53	1/tr|A0A075B5Y4|A0A075B5Y4_MOUSE	tr|A0A075B5Y4|A0A075B5Y4_MOUSE Immunoglobulin heavy variable 1-81 (Fragment) OS=Mus musculus OX=10090 GN=Ighv1-81 PE=4 SV=1	tr|A0A075B5Y4|A0A075B5Y4_MOUSE	-4.79328	6.39901
757	1.23953e+07	8.77022e+06	37316160	2.02069e+07	39005.2	43789.6	45839.5	43539.8	24571.3	67509.9	102523	75160.3	0	0	2	4	9	6	19	4	31	3	756	3	4	4.25311e-29	3/tr|A0A075B5P9|A0A075B5P9_MOUSE/tr|A0A0A6YVS4|A0A0A6YVS4_MOUSE/sp|P18527|HVM56_MOUSE	tr|A0A0A6YVS4|A0A0A6YVS4_MOUSE Immunoglobulin heavy variable 5-9-1 (Fragment) OS=Mus musculus OX=10090 GN=Ighv5-9-1 PE=1 SV=1	tr|A0A0A6YVS4|A0A0A6YVS4_MOUSE	-15.5942	14.8005
766	1.36452e+07	1.18964e+07	2.34338e+07	1.59052e+07	5.85257e+06	610073	2.6351e+06	2.39339e+06	2.63635e+06	7.75385e+06	7.56886e+06	1.34042e+07	0	0	1	0	5	8	2	28	21	38	765	5	7	1.68231e-70	3/sp|P01756|HVM12_MOUSE/sp|P01757|HVM13_MOUSE/sp|P06330|HVM51_MOUSE	tr|A0A0A6YWK5|A0A0A6YWK5_MOUSE Immunoglobulin heavy variable 1-31 (Fragment) OS=Mus musculus OX=10090 GN=Ighv1-31 PE=4 SV=1	tr|A0A0A6YWK5|A0A0A6YWK5_MOUSE	1.22866	3.85403
767	1.29865e+07	1.07737e+07	3.65292e+07	2.04856e+07	1.04064e+06	703314	874614	1.18834e+06	1.12932e+06	1.66504e+06	2.16573e+06	2.67451e+06	0	0	2	4	9	6	19	4	31	3	766	4	4	7.46425e-58	10/sp|P01803|HVM34_MOUSE/sp|P01804|HVM35_MOUSE/tr|A0A0A6YWS9|A0A0A6YWS9_MOUSE/sp|P01797|HVM28_MOUSE/sp|P01799|HVM30_MOUSE/sp|P01800|HVM31_MOUSE/tr|A0A075B5T3|A0A075B5T3_MOUSE/sp|P01796|HVM27_MOUSE/sp|P01802|HVM33_MOUSE/sp|P01801|HVM32_MOUSE	tr|A0A0A6YWS9|A0A0A6YWS9_MOUSE Immunoglobulin heavy variable V6-5 (Fragment) OS=Mus musculus OX=10090 GN=Ighv6-5 PE=4 SV=1	tr|A0A0A6YWS9|A0A0A6YWS9_MOUSE	-15.6605	14.4393
769	9.32395e+06	8.38669e+06	1.39867e+07	1.1499e+07	1.42233e+06	1.26289e+06	2.16242e+06	1987617	1763298	3.26326e+06	3.98866e+06	5.1357e+06	0	0	1	0	1	12	11	1	15	34	768	4	5	6.35472e-69	30/tr|A0A0A6YY38|A0A0A6YY38_MOUSE/sp|P06330|HVM51_MOUSE/tr|A0A075B5X5|A0A075B5X5_MOUSE/sp|P01751|HVM07_MOUSE/tr|A0A0A6YXT2|A0A0A6YXT2_MOUSE/tr|A0A0A6YWX0|A0A0A6YWX0_MOUSE/tr|A0A0A6YXC3|A0A0A6YXC3_MOUSE/tr|A0A075B5W3|A0A075B5W3_MOUSE/sp|P01753|HVM09_MOUSE/tr|A0A075B5V5|A0A075B5V5_MOUSE/tr|A0A075B5W6|A0A075B5W6_MOUSE/tr|A0A0G2JFS5|A0A0G2JFS5_MOUSE/tr|A0A0A6YXN5|A0A0A6YXN5_MOUSE/sp|P01758|HVM14_MOUS…	tr|A0A0A6YWX0|A0A0A6YWX0_MOUSE Immunoglobulin heavy variable V1-19 (Fragment) OS=Mus musculus OX=10090 GN=Ighv1-19 PE=1 SV=1	tr|A0A0A6YWX0|A0A0A6YWX0_MOUSE	-2.14498	7.12383
780	1.30993e+07	8.44196e+06	1.83021e+07	1.03288e+07	4.93796e+06	435139	2.1036e+06	1.90148e+06	2.09463e+06	5.79841e+06	6.00462e+06	1.02513e+07	0	0	1	0	5	8	2	28	1	38	779	4	5	1.68231e-70	3/sp|P01756|HVM12_MOUSE/sp|P01757|HVM13_MOUSE/sp|P06330|HVM51_MOUSE	tr|A0A0A6YXN4|A0A0A6YXN4_MOUSE Immunoglobulin heavy variable V1-18 (Fragment) OS=Mus musculus OX=10090 GN=Ighv1-18 PE=1 SV=1	tr|A0A0A6YXN4|A0A0A6YXN4_MOUSE	1.78874	5.09078
783	2.13618e+07	7.53451e+06	1.63813e+07	1.42968e+07	4.46517e+06	2.41188e+06	4.34825e+06	4.43759e+06	4.6099e+06	8.2211e+06	9.40925e+06	1.34627e+07	0	0	1	0	5	8	2	28	21	38	782	6	8	2.21535e-80	2/sp|P01878|IGHA_MOUSE/tr|A0A0A6YXW6|A0A0A6YXW6_MOUSE	tr|A0A0A6YXW6|A0A0A6YXW6_MOUSE Immunoglobulin heavy constant alpha (Fragment) OS=Mus musculus OX=10090 GN=Igha PE=1 SV=1	tr|A0A0A6YXW6|A0A0A6YXW6_MOUSE	0.468628	4.03497
785	8.57076e+06	7.35794e+06	1.2732e+07	1.07864e+07	5.44075e+06	524476	2.37361e+06	2.09711e+06	2.41349e+06	7.05319e+06	6.92043e+06	1.21582e+07	0	0	1	0	5	8	2	26	1	38	784	3	5	1.68231e-70	3/sp|P01756|HVM12_MOUSE/sp|P01757|HVM13_MOUSE/sp|P06330|HVM51_MOUSE	tr|A0A0A6YY38|A0A0A6YY38_MOUSE Immunoglobulin heavy variable V1-42 (Fragment) OS=Mus musculus OX=10090 GN=Ighv1-42 PE=1 SV=1	tr|A0A0A6YY38|A0A0A6YY38_MOUSE	2.58114	5.99049
789	3.03827e+07	3.38743e+07	9.24261e+07	8.34962e+07	1.9566e+06	360376	996479	1.15363e+06	1.11978e+06	2.53543e+06	2.89174e+06	4.72946e+06	0	0	1	0	8	7	8	15	26	26	788	4	4	2.86901e-50	2/tr|A0A0B4J1H8|A0A0B4J1H8_MOUSE/tr|A0A0B4J1H7|A0A0B4J1H7_MOUSE	tr|A0A0B4J1H7|A0A0B4J1H7_MOUSE Immunoglobulin kappa variable 1-135 (Fragment) OS=Mus musculus OX=10090 GN=Igkv1-135 PE=4 SV=1	tr|A0A0B4J1H7|A0A0B4J1H7_MOUSE	7.11477	17.3256
790	3.03827e+07	3.38743e+07	9.24261e+07	8.34962e+07	1.9566e+06	360376	996479	1.15363e+06	1.11978e+06	2.53543e+06	2.89174e+06	4.72946e+06	0	0	1	0	8	7	8	15	26	26	789	4	4	2.86901e-50	2/tr|A0A0B4J1H8|A0A0B4J1H8_MOUSE/tr|A0A0B4J1H7|A0A0B4J1H7_MOUSE	tr|A0A0B4J1H8|A0A0B4J1H8_MOUSE Immunoglobulin kappa variable 1-133 (Fragment) OS=Mus musculus OX=10090 GN=Igkv1-133 PE=4 SV=1	tr|A0A0B4J1H8|A0A0B4J1H8_MOUSE	7.09563	17.3745
791	3.22199e+07	4.24502e+07	1.13559e+08	9.73637e+07	2006557	1700540	3117235	2747990	2280387	4142650	4295296	5432880	0	0	1	0	8	7	8	29	26	26	790	3	3	2.07774e-75	7/tr|A0A140T8M9|A0A140T8M9_MOUSE/tr|A0A0B4J1I0|A0A0B4J1I0_MOUSE/tr|F6XWB2|F6XWB2_MOUSE/tr|A0A140T8N1|A0A140T8N1_MOUSE/tr|A0A0G2JDE5|A0A0G2JDE5_MOUSE/tr|A0A140T8M0|A0A140T8M0_MOUSE/sp|P01631|KV2A7_MOUSE	tr|A0A0B4J1I0|A0A0B4J1I0_MOUSE Immunoglobulin kappa variable 1-110 (Fragment) OS=Mus musculus OX=10090 GN=Igkv1-110 PE=4 SV=5	tr|A0A0B4J1I0|A0A0B4J1I0_MOUSE	7.63173	16.5274
809	2.9305e+07	1.35809e+07	3.45083e+07	3.72564e+07	414559	260014	607367	306037	354077	623990	1.18279e+06	1.75214e+06	0	0	2	4	9	6	19	4	4	20	808	3	3	8.58651e-78	11/sp|P01750|HVM06_MOUSE/tr|A0A0A6YWI9|A0A0A6YWI9_MOUSE/tr|A0A075B5R4|A0A075B5R4_MOUSE/tr|A0A0G2JEU7|A0A0G2JEU7_MOUSE/sp|P01751|HVM07_MOUSE/sp|P01753|HVM09_MOUSE/tr|A0A075B5R9|A0A075B5R9_MOUSE/tr|A0A0G2JGK2|A0A0G2JGK2_MOUSE/tr|A0A075B5R7|A0A075B5R7_MOUSE/sp|P01755|HVM11_MOUSE/sp|P01754|HVM10_MOUSE	tr|A0A0G2JEU7|A0A0G2JEU7_MOUSE Immunoglobulin heavy variable 1-82 (Fragment) OS=Mus musculus OX=10090 GN=Ighv1-82 PE=1 SV=1	tr|A0A0G2JEU7|A0A0G2JEU7_MOUSE	-10.8835	12.8154
813	1.58764e+06	1.0837e+06	3.45418e+06	1.73476e+06	349587	502452	824044	526890	491724	790749	1.33218e+06	1.84465e+06	1	1	0	1	6	10	13	3	39	43	812	3	3	2.55182e-39	3/sp|P01746|HVM02_MOUSE/sp|P01747|HVM03_MOUSE/tr|A0A075B5Y4|A0A075B5Y4_MOUSE	tr|A0A0G2JFE9|A0A0G2JFE9_MOUSE Immunoglobulin heavy variable 1-76 (Fragment) OS=Mus musculus OX=10090 GN=Ighv1-76 PE=1 SV=1	tr|A0A0G2JFE9|A0A0G2JFE9_MOUSE	-22.5694	-13.6877
823	1.58764e+06	1.0837e+06	3.45418e+06	1.73476e+06	349587	502452	824044	526890	491724	790749	1.33218e+06	1.84465e+06	1	1	0	1	6	10	13	3	39	43	822	3	3	2.55182e-39	3/sp|P01746|HVM02_MOUSE/sp|P01747|HVM03_MOUSE/tr|A0A075B5Y4|A0A075B5Y4_MOUSE	tr|A0A0G2JGS9|A0A0G2JGS9_MOUSE Immunoglobulin heavy variable 1-77 (Fragment) OS=Mus musculus OX=10090 GN=Ighv1-77 PE=1 SV=1	tr|A0A0G2JGS9|A0A0G2JGS9_MOUSE	-22.3511	-13.0751
825	7.15163e+07	5.7267e+07	8.65473e+07	1.59266e+08	1.84785e+07	6.77432e+06	2.22863e+07	1.6454e+07	1.43301e+07	3.03097e+07	3.40208e+07	4.8655e+07	0	0	1	0	8	7	8	29	6	7	824	19	22	4.94453e-80	3/sp|P28665|MUG1_MOUSE/sp|P28666|MUG2_MOUSE/tr|A0A0N4SVU1|A0A0N4SVU1_MOUSE	tr|A0A0N4SVU1|A0A0N4SVU1_MOUSE Predicted gene 7298 OS=Mus musculus OX=10090 GN=Gm7298 PE=4 SV=1	tr|A0A0N4SVU1|A0A0N4SVU1_MOUSE	10.2358	14.3256
827	4.65694e+06	4.35536e+06	1.13185e+07	1.1683e+07	2.26494e+06	792144	2.22091e+06	2.32695e+06	2.20174e+06	3.87119e+06	5.5289e+06	8.34849e+06	0	0	1	0	5	8	4	26	1	19	826	4	6	1.5171e-64	4/sp|P01647|KV5AE_MOUSE/sp|P01644|KV5AB_MOUSE/sp|P01643|KV5AA_MOUSE/sp|P01645|KV5AC_MOUSE	tr|A0A140T8M1|A0A140T8M1_MOUSE Immunoglobulin kappa variable 10-96 (Fragment) OS=Mus musculus OX=10090 GN=Igkv10-96 PE=4 SV=2	tr|A0A140T8M1|A0A140T8M1_MOUSE	2.51017	8.3044
845	3.51696e+06	2.75198e+06	6.21258e+06	5.93135e+06	1.80581e+06	771498	1.22112e+06	1.3882e+06	1.5297e+06	2.28218e+06	3.64113e+06	4.39388e+06	1	1	0	2	4	11	7	25	22	1	844	6	6	8.91206e-40	3/tr|A0A1D5RLD8|A0A1D5RLD8_MOUSE/sp|P16858|G3P_MOUSE/tr|S4R1W1|S4R1W1_MOUSE	tr|A0A1D5RLD8|A0A1D5RLD8_MOUSE Glyceraldehyde-3-phosphate dehydrogenase OS=Mus musculus OX=10090 GN=Gm10358 PE=1 SV=1	tr|A0A1D5RLD8|A0A1D5RLD8_MOUSE	-5.39153	-10.7019
846	3.14902e+07	2.7933e+07	4.45875e+07	5.52874e+07	1.7496e+07	6.13189e+06	1.29998e+07	1.28762e+07	1.26188e+07	2.21443e+07	3.01453e+07	4.30014e+07	0	0	1	0	2	3	17	13	10	0	845	11	13	2.72004e-76	2/tr|A0A1Y7VJN6|A0A1Y7VJN6_MOUSE/sp|P03987|IGHG3_MOUSE	tr|A0A1Y7VJN6|A0A1Y7VJN6_MOUSE Immunoglobulin heavy constant gamma 3 (Fragment) OS=Mus musculus OX=10090 GN=Ighg3 PE=4 SV=1	tr|A0A1Y7VJN6|A0A1Y7VJN6_MOUSE	-4.79241	21.6334
849	8.44314e+06	8.79667e+06	1.53992e+07	1.40309e+07	5.72508e+06	1.0749e+06	4.81325e+06	3.34467e+06	3.61801e+06	6.19585e+06	1.24384e+07	1.61793e+07	0	0	1	0	5	8	2	28	21	38	848	8	9	1.59819e-53	1/tr|A2AS37|A2AS37_MOUSE	tr|A2AS37|A2AS37_MOUSE Expressed sequence AI182371 OS=Mus musculus OX=10090 GN=AI182371 PE=1 SV=2	tr|A2AS37|A2AS37_MOUSE	2.7678	3.53481
850	5.57714e+07	5.34925e+07	8.01674e+07	1.14315e+08	2.05316e+07	6.58108e+06	2.06246e+07	2.1006e+07	2.42131e+07	41858682	50120526	58514431	0	0	1	0	8	7	8	29	6	7	849	9	13	4.88814e-88	2/sp|P02088|HBB1_MOUSE/tr|A8DUK4|A8DUK4_MOUSE	tr|A8DUK4|A8DUK4_MOUSE Beta-globin OS=Mus musculus OX=10090 GN=Hbb-bs PE=1 SV=1	tr|A8DUK4|A8DUK4_MOUSE	10.4323	14.1528
852	1.24628e+08	8.56932e+07	2.37137e+08	1.38003e+08	3.17504e+06	1.97079e+06	4.96183e+06	4.64016e+06	3.89133e+06	6.91708e+06	7.13424e+06	8.74827e+06	0	2	3	3	5	13	14	14	16	41	851	15	18	1.45998e-72	2/tr|B8JJN0|B8JJN0_MOUSE/sp|P04186|CFAB_MOUSE	tr|B8JJN0|B8JJN0_MOUSE Predicted gene 20547 OS=Mus musculus OX=10090 GN=Gm20547 PE=3 SV=1	tr|B8JJN0|B8JJN0_MOUSE	8.63791	-0.677142
853	9.69046e+06	5.15531e+06	8.54586e+06	1.22696e+07	98484.1	60951.2	267097	182373	112091	140994	385902	529758	0	0	1	4	1	12	11	1	15	9	852	4	4	7.28415e-15	1/tr|D3YXF5|D3YXF5_MOUSE	tr|D3YXF5|D3YXF5_MOUSE Complement component 7 OS=Mus musculus OX=10090 GN=C7 PE=1 SV=2	tr|D3YXF5|D3YXF5_MOUSE	-5.74551	8.69244
856	2.12809e+06	2.24446e+06	2.77001e+06	4.50058e+06	700738	867747	1.31235e+06	710369	658142	1.37585e+06	1.47314e+06	3127425	1	1	0	1	6	5	1	12	28	37	855	3	3	2.60382e-59	7/sp|Q64176|EST1E_MOUSE/sp|Q91WU0|CES1F_MOUSE/sp|Q8VCC2|EST1_MOUSE/tr|D3Z298|D3Z298_MOUSE/tr|D3Z5G7|D3Z5G7_MOUSE/sp|Q8VCT4|CES1D_MOUSE/sp|P23953|EST1C_MOUSE	tr|D3Z5G7|D3Z5G7_MOUSE Carboxylic ester hydrolase OS=Mus musculus OX=10090 GN=Ces1b PE=1 SV=1	tr|D3Z5G7|D3Z5G7_MOUSE	-9.66486	-8.20294
859	3.51742e+08	5.87826e+08	6.45498e+08	6.65219e+08	3.31921e+07	2.43624e+07	7.98679e+07	3e+07	3.21456e+07	8.57051e+07	6.98086e+07	1.38092e+08	0	2	3	2	5	13	14	8	30	44	858	36	47	1.20023e-75	2/tr|E9Q035|E9Q035_MOUSE/sp|Q921I1|TRFE_MOUSE	tr|E9Q035|E9Q035_MOUSE Predicted gene 20425 OS=Mus musculus OX=10090 GN=Gm20425 PE=4 SV=1	tr|E9Q035|E9Q035_MOUSE	3.39894	-2.91449
861	5.07504e+07	2.4803e+07	5.8406e+07	9.56427e+07	19766773	832398	2.85139e+06	4.06478e+06	5.32493e+06	1.32152e+07	1.17425e+07	2.28288e+07	0	0	1	0	2	3	17	23	29	29	860	4	4	1.10681e-65	1/tr|E9Q0F0|E9Q0F0_MOUSE	tr|E9Q0F0|E9Q0F0_MOUSE Keratin 78 OS=Mus musculus OX=10090 GN=Krt78 PE=1 SV=1	tr|E9Q0F0|E9Q0F0_MOUSE	1.67125	19.8568
863	5.01182e+06	3.31887e+06	6.7256e+06	31060400	219464	113357	197626	188158	132519	198822	351914	376299	0	0	1	0	2	12	4	6	20	46	862	7	7	2.01779e-22	5/tr|E9Q1Y9|E9Q1Y9_MOUSE/sp|Q6IMF0|KRT87_MOUSE/sp|Q9Z2T6|KRT85_MOUSE/sp|Q9ERE2|KRT81_MOUSE/sp|P97861|KRT86_MOUSE	tr|E9Q1Y9|E9Q1Y9_MOUSE Keratin 83 OS=Mus musculus OX=10090 GN=Krt83 PE=1 SV=1	tr|E9Q1Y9|E9Q1Y9_MOUSE	-1.12388	11.7051
864	3.03472e+07	2.6077e+07	5.98879e+07	2.56187e+07	3.38054e+06	1.26388e+06	2.36407e+06	2.20315e+06	2.25197e+06	3.94121e+06	5.02555e+06	6.26727e+06	0	0	1	0	2	3	17	13	10	0	863	6	6	8.36578e-63	5/sp|Q9DCV7|K2C7_MOUSE/sp|Q6NXH9|K2C73_MOUSE/tr|E9Q1Z0|E9Q1Z0_MOUSE/sp|Q9Z2T6|KRT85_MOUSE/sp|P03995|GFAP_MOUSE	tr|E9Q1Z0|E9Q1Z0_MOUSE Keratin 90 OS=Mus musculus OX=10090 GN=Krt90 PE=1 SV=1	tr|E9Q1Z0|E9Q1Z0_MOUSE	-2.9368	19.3009
865	5.74922e+06	3.29823e+06	5.44101e+06	3.9071e+06	17297.9	61586.9	101848	103367	51594.3	134775	112966	172026	1	1	2	4	1	1	18	7	27	8	864	4	4	7.56987e-27	1/tr|E9Q6D8|E9Q6D8_MOUSE	tr|E9Q6D8|E9Q6D8_MOUSE Complement component 6 OS=Mus musculus OX=10090 GN=C6 PE=1 SV=2	tr|E9Q6D8|E9Q6D8_MOUSE	-12.3968	-0.884128
870	3.17011e+06	2.65723e+06	4.07612e+06	4.61154e+06	4.48643e+06	1.12079e+06	2.56164e+06	7.85122e+06	1.66328e+06	3.54863e+06	4.80072e+06	7.46056e+06	1	1	0	2	4	11	7	0	3	11	869	3	4	1.96425e-40	1/tr|F6TQW2|F6TQW2_MOUSE	tr|F6TQW2|F6TQW2_MOUSE Immunoglobulin heavy constant gamma 2C (Fragment) OS=Mus musculus OX=10090 GN=Ighg2c PE=1 SV=2	tr|F6TQW2|F6TQW2_MOUSE	-2.98775	-13.6615
881	7.18359e+06	2.7501e+06	1.11991e+07	1.77288e+07	819063	223617	792992	268894	383625	1.38644e+06	1.06634e+06	2715242	0	0	1	0	1	12	11	1	34	9	880	3	3	2.25806e-47	19/sp|Q99M73|KRT84_MOUSE/sp|P04104|K2C1_MOUSE/sp|P50446|K2C6A_MOUSE/sp|P11679|K2C8_MOUSE/sp|Q9DCV7|K2C7_MOUSE/sp|Q6IFZ9|K2C74_MOUSE/tr|Q6IFZ8|Q6IFZ8_MOUSE/sp|Q9R0H5|K2C71_MOUSE/sp|Q6NXH9|K2C73_MOUSE/sp|P07744|K2C4_MOUSE/tr|E9Q1Z0|E9Q1Z0_MOUSE/sp|Q9Z331|K2C6B_MOUSE/sp|Q8BGZ7|K2C75_MOUSE/sp|Q6IME9|K2C72_MOUSE/sp|Q6IFZ6|K2C1B_MOUSE/sp|Q8VED5|K2C79_MOUSE/sp|Q3TTY5|K22E_MOUSE/sp|Q3UV17|K22O_MOUSE/sp|Q…	tr|Q6IFZ8|Q6IFZ8_MOUSE MCG1050941 OS=Mus musculus OX=10090 GN=Gm5414 PE=1 SV=1	tr|Q6IFZ8|Q6IFZ8_MOUSE	-5.04806	10.7555
882	2.86532e+07	2.39532e+07	2.85223e+07	3.37881e+07	1.26345e+07	7.91733e+06	1.73272e+07	1.29582e+07	1.2726e+07	2.00483e+07	2.87262e+07	3.20978e+07	0	0	1	0	2	3	17	13	10	0	881	7	8	4.75421e-45	2/tr|Q6S9I3|Q6S9I3_MOUSE/sp|O08677|KNG1_MOUSE	tr|Q6S9I3|Q6S9I3_MOUSE HMW kininogen-II OS=Mus musculus OX=10090 GN=Kng2 PE=1 SV=1	tr|Q6S9I3|Q6S9I3_MOUSE	-6.59105	21.0864
884	6.32186e+06	4.72539e+06	8.22378e+06	6.06124e+06	15570172	1.27343e+07	3.00155e+07	26733217	1.96365e+07	33967325	32984535	34179666	1	1	0	2	4	4	15	8	37	27	883	4	5	1.48829e-58	1/tr|Q792Z1|Q792Z1_MOUSE	tr|Q792Z1|Q792Z1_MOUSE MCG140784 OS=Mus musculus OX=10090 GN=Try10 PE=1 SV=1	tr|Q792Z1|Q792Z1_MOUSE	0.125037	-7.30234
886	5.61109e+06	2.5942e+06	4.42572e+06	2.73254e+06	45132660	36108009	95614110	58780980	50965170	82619880	83541710	98758180	1	2	3	2	4	4	15	16	36	16	885	3	5	1.67426e-79	1/tr|Q7DAL7|Q7DAL7_STRP1	tr|Q7DAL7|Q7DAL7_STRP1 Protein GRAB (Protein G-related alpha 2M-binding protein) OS=Streptococcus pyogenes serotype M1 OX=301447 GN=grab PE=4 SV=1	tr|Q7DAL7|Q7DAL7_STRP1	2.58685	-9.94365
891	3.4518e+06	3.06837e+06	6.73307e+06	6.26759e+06	676973	405031	1.19489e+06	555465	642283	1000668	1.96829e+06	3011014	1	0	2	4	1	1	18	7	27	8	890	3	3	4.79875e-38	6/tr|V9GXR0|V9GXR0_MOUSE/tr|G3UXE9|G3UXE9_MOUSE/tr|O19441|O19441_MOUSE/tr|Q8HWB2|Q8HWB2_MOUSE/tr|Q4KN81|Q4KN81_MOUSE/sp|P01898|HA10_MOUSE	tr|Q8HWB2|Q8HWB2_MOUSE Histocompatibility 2, Q region locus 4 OS=Mus musculus OX=10090 GN=H2-Q4 PE=1 SV=1	tr|Q8HWB2|Q8HWB2_MOUSE	-9.2816	0.0247269
894	1.89322e+07	2.68051e+07	1.25095e+08	2.57518e+07	4.25364e+07	1.91468e+07	4.03912e+07	5.70418e+07	4.55901e+07	5.98701e+07	1.08769e+08	1.09909e+08	0	2	3	2	4	4	15	16	36	16	893	14	18	4.47178e-78	1/tr|Q99XG9|Q99XG9_STRP1	tr|Q99XG9|Q99XG9_STRP1 Putative serine protease OS=Streptococcus pyogenes serotype M1 OX=301447 GN=htrA PE=4 SV=1	tr|Q99XG9|Q99XG9_STRP1	3.43864	-8.12349
895	3.03603e+06	2.27797e+06	5.01494e+06	4.28175e+06	1.87476e+06	2.22687e+06	2.44447e+06	2.13392e+06	1.33349e+06	2.61173e+06	3.19238e+06	4.53956e+06	1	1	0	2	4	11	7	25	22	1	894	6	7	9.20998e-53	1/tr|Q99XH2|Q99XH2_STRP1	tr|Q99XH2|Q99XH2_STRP1 ABC transporter, ATP-binding protein OS=Streptococcus pyogenes serotype M1 OX=301447 GN=SPy_2210 PE=4 SV=1	tr|Q99XH2|Q99XH2_STRP1	-5.508	-11.9622
901	1.03925e+06	1.14935e+06	2.2905e+06	1.51755e+06	490518	287071	603657	751155	617687	706250	1088064	1.12443e+06	1	1	0	1	6	10	13	3	19	40	900	3	3	1.32583e-26	1/tr|Q99XP7|Q99XP7_STRP1	tr|Q99XP7|Q99XP7_STRP1 Putative anaerobic ribonucleoside-triphosphate reductase OS=Streptococcus pyogenes serotype M1 OX=301447 GN=nrdD PE=4 SV=1	tr|Q99XP7|Q99XP7_STRP1	-22.5665	-9.56901
902	1.93321e+06	1.57696e+06	2.09982e+06	1.38071e+06	873863	1.99718e+06	1.4649e+06	1.46015e+06	1.02327e+06	1.671e+06	1.43433e+06	1.39108e+06	1	1	0	1	6	5	1	12	28	37	901	4	5	2.59536e-36	1/tr|Q99XQ6|Q99XQ6_STRP1	tr|Q99XQ6|Q99XQ6_STRP1 Putative endopeptidase O OS=Streptococcus pyogenes serotype M1 OX=301447 GN=pepO PE=4 SV=1	tr|Q99XQ6|Q99XQ6_STRP1	-11.1248	-11.595
903	1.22677e+07	1.0327e+07	1.91152e+07	1.81667e+07	1.63615e+06	2.12094e+06	2.61781e+06	2.56645e+06	1.76183e+06	2.97645e+06	3.7668e+06	3.78377e+06	0	0	2	4	9	6	19	21	18	24	902	10	11	3.06561e-41	1/tr|Q99XR6|Q99XR6_STRP1	tr|Q99XR6|Q99XR6_STRP1 Putative NADH oxidase/alkyl hydroperoxidase reductase OS=Streptococcus pyogenes serotype M1 OX=301447 GN=nox1 PE=4 SV=1	tr|Q99XR6|Q99XR6_STRP1	-17.607	9.26951
904	3.64417e+07	3.23154e+07	5.40787e+07	6.16239e+07	2.81802e+06	3.60589e+06	4.03663e+06	3.67211e+06	2.40168e+06	5.00361e+06	5.5372e+06	7.04407e+06	0	0	1	0	2	3	17	23	29	29	903	8	9	2.00357e-63	1/tr|Q99XR7|Q99XR7_STRP1	tr|Q99XR7|Q99XR7_STRP1 Alkyl hydroperoxide reductase C OS=Streptococcus pyogenes serotype M1 OX=301447 GN=ahpC PE=3 SV=1	tr|Q99XR7|Q99XR7_STRP1	-0.242523	18.295
906	2.40275e+06	1.22652e+06	2.9014e+06	4.09738e+06	641724	575375	1.12983e+06	730976	660053	1210810	1.64446e+06	1787830	1	1	0	1	6	5	1	12	28	37	905	3	3	1.05644e-64	1/tr|Q99XS2|Q99XS2_STRP1	tr|Q99XS2|Q99XS2_STRP1 Uncharacterized protein OS=Streptococcus pyogenes serotype M1 OX=301447 GN=SPy_2065 PE=4 SV=1	tr|Q99XS2|Q99XS2_STRP1	-10.0164	-7.95876
907	1.86881e+06	1.29209e+06	6.75996e+06	4.94252e+06	562381	506756	1.01854e+06	661903	489674	852728	618332	858451	1	1	2	1	6	5	1	7	13	15	906	3	3	1.5292e-58	1/tr|Q99XS5|Q99XS5_STRP1	tr|Q99XS5|Q99XS5_STRP1 Penicillin-binding protein 2a OS=Streptococcus pyogenes serotype M1 OX=301447 GN=pbp2A PE=4 SV=1	tr|Q99XS5|Q99XS5_STRP1	-12.6207	-2.97927
911	2.57983e+06	1.89669e+06	4.4391e+06	4.58757e+06	2517607	224856	1.00115e+06	1.20304e+06	1.32427e+06	2931049	4.56164e+06	8356080	1	1	0	2	4	11	7	25	3	1	910	3	4	6.58397e-73	1/tr|Q99XU1|Q99XU1_STRP1	tr|Q99XU1|Q99XU1_STRP1 Uncharacterized protein OS=Streptococcus pyogenes serotype M1 OX=301447 GN=SPy_2033 PE=4 SV=1	tr|Q99XU1|Q99XU1_STRP1	-4.21028	-13.0988
912	3.40513e+06	4.65082e+06	7.87341e+06	9.56686e+06	4.24857e+06	1.11257e+06	3.33318e+06	3.06044e+06	3.02054e+06	5.2825e+06	7.8127e+06	1.11504e+07	1	1	0	2	4	11	12	0	17	11	911	7	8	1.03776e-78	1/tr|Q99XU2|Q99XU2_STRP1	tr|Q99XU2|Q99XU2_STRP1 Putative ATP-binding cassette transporter-like protein OS=Streptococcus pyogenes serotype M1 OX=301447 GN=SPy_2032 PE=4 SV=1	tr|Q99XU2|Q99XU2_STRP1	-0.444948	-13.2556
913	1.50516e+08	1.78267e+08	1.9527e+08	2.13421e+08	2.0467e+06	1.30496e+07	4.87253e+07	3.39707e+06	2.35488e+06	5.33547e+06	5.45456e+06	1.13797e+07	0	2	3	3	5	13	14	14	16	41	912	7	10	7.24001e-46	1/tr|Q99XV0|Q99XV0_STRP1	tr|Q99XV0|Q99XV0_STRP1 M protein type 1 OS=Streptococcus pyogenes serotype M1 OX=301447 GN=emm1 PE=4 SV=1	tr|Q99XV0|Q99XV0_STRP1	8.17968	-1.69602
914	4.94236e+08	4.96266e+08	5.65601e+08	4.58564e+08	7.80919e+07	4.82897e+07	8.94144e+07	8.77164e+07	8.72104e+07	1.86067e+08	1.21506e+08	1.47111e+08	0	2	3	2	5	13	14	8	30	44	913	7	12	5.33377e-64	1/tr|Q99XV2|Q99XV2_STRP1	tr|Q99XV2|Q99XV2_STRP1 Uncharacterized protein OS=Streptococcus pyogenes serotype M1 OX=301447 GN=SPy_2009 PE=4 SV=1	tr|Q99XV2|Q99XV2_STRP1	3.54193	-3.08476
915	7.63197e+06	1.1472e+07	2.58171e+07	2.23653e+07	2.52666e+06	938856	3.01369e+06	3458302	3.42148e+06	4555278	7.14061e+06	6.76081e+06	0	0	2	4	9	6	19	21	18	24	914	5	5	8.94565e-65	1/tr|Q99XV4|Q99XV4_STRP1	tr|Q99XV4|Q99XV4_STRP1 Uncharacterized protein OS=Streptococcus pyogenes serotype M1 OX=301447 GN=SPy_2006 PE=4 SV=1	tr|Q99XV4|Q99XV4_STRP1	-16.2567	9.84545
916	1.81683e+06	1.58594e+06	4.79477e+06	3.52971e+06	1.09549e+06	240183	559354	727697	824824	1.5739e+06	2.80592e+06	4.21398e+06	1	1	0	2	4	11	7	25	22	1	915	9	9	7.30548e-42	1/tr|Q99XV9|Q99XV9_STRP1	tr|Q99XV9|Q99XV9_STRP1 Surface lipoprotein OS=Streptococcus pyogenes serotype M1 OX=301447 GN=dppA PE=4 SV=1	tr|Q99XV9|Q99XV9_STRP1	-6.96576	-12.2462
917	1.62343e+07	9.73137e+06	1.84271e+07	1.51797e+07	1.24444e+06	819145	1.7153e+06	1.48714e+06	1.32685e+06	2.59996e+06	3.0036e+06	3.424e+06	0	0	2	4	9	6	19	21	18	24	916	9	9	6.60076e-43	1/tr|Q99XX8|Q99XX8_STRP1	tr|Q99XX8|Q99XX8_STRP1 Putative pullulanase OS=Streptococcus pyogenes serotype M1 OX=301447 GN=pulA PE=3 SV=1	tr|Q99XX8|Q99XX8_STRP1	-17.6154	8.88127
918	794641	442940	847060	809427	107970	334576	271638	296985	168998	309530	299258	461537	1	1	0	1	3	0	16	17	38	6	917	3	3	4.02706e-19	1/tr|Q99XX9|Q99XX9_STRP1	tr|Q99XX9|Q99XX9_STRP1 Uncharacterized protein OS=Streptococcus pyogenes serotype M1 OX=301447 GN=SPy_1971 PE=4 SV=1	tr|Q99XX9|Q99XX9_STRP1	-12.5076	-20.9418
919	4.89196e+07	2.64546e+07	6.50654e+07	5.75402e+07	8.94713e+06	4.08792e+06	9.77118e+06	9.73214e+06	9.82475e+06	1.37267e+07	2.03944e+07	22088764	0	0	1	0	2	3	17	23	29	29	918	8	11	2.97153e-89	1/tr|Q99Y01|Q99Y01_STRP1	tr|Q99Y01|Q99Y01_STRP1 Uncharacterized protein OS=Streptococcus pyogenes serotype M1 OX=301447 GN=SPy_1939 PE=4 SV=1	tr|Q99Y01|Q99Y01_STRP1	0.280697	21.1104
920	1.48421e+07	5.91216e+06	2.60917e+07	1.22305e+07	1.04116e+07	1.92283e+07	1.85285e+07	1.69443e+07	1.11656e+07	1.49494e+07	24474264	2.51927e+07	0	2	3	2	4	4	15	8	37	27	919	8	9	1.51617e-74	1/tr|Q99Y07|Q99Y07_STRP1	tr|Q99Y07|Q99Y07_STRP1 50S ribosomal protein L13 OS=Streptococcus pyogenes serotype M1 OX=301447 GN=rplM PE=3 SV=1	tr|Q99Y07|Q99Y07_STRP1	0.440599	-5.42561
921	5.25722e+06	2.66321e+06	7.72861e+06	8.66719e+06	838670	510799	932993	864428	707200	1.49765e+06	1.46182e+06	2069578	0	0	2	4	1	1	18	27	8	21	920	4	4	1.22794e-40	1/tr|Q99Y34|Q99Y34_STRP1	tr|Q99Y34|Q99Y34_STRP1 Uncharacterized protein OS=Streptococcus pyogenes serotype M1 OX=301447 GN=SPy_1892 PE=4 SV=1	tr|Q99Y34|Q99Y34_STRP1	-7.06652	2.30836
922	1.4846e+07	1.38015e+07	2.65653e+07	1.94823e+07	6.30076e+06	5.16563e+06	7.45517e+06	6.80749e+06	6.06903e+06	1.04492e+07	1.27174e+07	1.47073e+07	0	0	1	0	5	8	2	28	21	5	921	17	22	2.42863e-62	1/tr|Q99Y36|Q99Y36_STRP1	tr|Q99Y36|Q99Y36_STRP1 Uncharacterized protein OS=Streptococcus pyogenes serotype M1 OX=301447 GN=SPy_1885 PE=4 SV=1	tr|Q99Y36|Q99Y36_STRP1	-0.0540085	2.02722
924	1.80324e+07	1.45121e+07	2.52021e+07	2.42761e+07	7.27897e+07	3.18705e+07	7.78629e+07	8.6679e+07	8.38519e+07	1.39333e+08	1.44064e+08	1.50636e+08	1	2	3	2	4	4	15	16	36	16	923	18	27	1.86268e-93	1/tr|Q99Y38|Q99Y38_STRP1	tr|Q99Y38|Q99Y38_STRP1 Putative acid phosphatase OS=Streptococcus pyogenes serotype M1 OX=301447 GN=lppC PE=4 SV=1	tr|Q99Y38|Q99Y38_STRP1	3.38982	-9.60349
925	6.31164e+06	2.3988e+06	1.17988e+07	7.61219e+06	807571	890569	1.24293e+06	1.21036e+06	601985	1.14143e+06	2.15051e+06	1.79934e+06	0	0	2	4	1	1	11	27	35	47	924	5	5	1.20552e-21	1/tr|Q99Y40|Q99Y40_STRP1	tr|Q99Y40|Q99Y40_STRP1 Putative transcriptional regulator OS=Streptococcus pyogenes serotype M1 OX=301447 GN=SPy_1878 PE=4 SV=1	tr|Q99Y40|Q99Y40_STRP1	-7.06987	5.62859
926	1.02556e+07	6.47402e+06	1.76581e+07	1.21448e+07	5.94803e+06	9.93229e+06	9.23228e+06	1.01417e+07	7.37414e+06	1.00513e+07	1.31485e+07	12712609	0	2	1	0	5	8	2	28	21	38	925	10	11	5.5894e-87	1/tr|Q99Y41|Q99Y41_STRP1	tr|Q99Y41|Q99Y41_STRP1 Putative glutamine synthetase OS=Streptococcus pyogenes serotype M1 OX=301447 GN=glnA PE=3 SV=1	tr|Q99Y41|Q99Y41_STRP1	3.37372	2.39612
927	3.94169e+06	2.16384e+06	5.22005e+06	3.47829e+06	2.01888e+06	1.82659e+06	2.39746e+06	2.44131e+06	1.91945e+06	3.27191e+06	3.98598e+06	5.0014e+06	1	1	0	2	4	11	7	25	22	1	926	10	11	1.44251e-49	1/tr|Q99Y42|Q99Y42_STRP1	tr|Q99Y42|Q99Y42_STRP1 Ribonuclease J OS=Streptococcus pyogenes serotype M1 OX=301447 GN=rnj PE=3 SV=1	tr|Q99Y42|Q99Y42_STRP1	-5.02099	-12.2503
930	6.7101e+07	7.75773e+07	1.28575e+08	9.39149e+07	1.13842e+07	1.36698e+07	1.96466e+07	1.85507e+07	1.48748e+07	1.93518e+07	3.17824e+07	2.84962e+07	0	0	1	0	8	7	8	29	6	7	929	23	25	9.19226e-74	1/tr|Q99Y65|Q99Y65_STRP1	tr|Q99Y65|Q99Y65_STRP1 Putative pyruvate formate-lyase OS=Streptococcus pyogenes serotype M1 OX=301447 GN=pfl PE=4 SV=1	tr|Q99Y65|Q99Y65_STRP1	8.81802	13.6702
932	9.93323e+06	1.60724e+07	1.7341e+07	1.50851e+07	528757	1166349	1.08583e+06	798699	537453	1.20787e+06	1.30958e+06	1.45821e+06	0	0	2	4	9	6	19	21	18	3	931	3	3	8.57642e-38	1/tr|Q99Y75|Q99Y75_STRP1	tr|Q99Y75|Q99Y75_STRP1 Thioredoxin OS=Streptococcus pyogenes serotype M1 OX=301447 GN=trx PE=3 SV=1	tr|Q99Y75|Q99Y75_STRP1	-18.4353	9.82413
933	1.23617e+07	7.58172e+06	1.67257e+07	1.08763e+07	993049	828519	1.85895e+06	1.81568e+06	1.3647e+06	2.64571e+06	2591113	2.41382e+06	0	0	1	0	1	12	11	1	15	34	932	3	4	4.14489e-74	1/tr|Q99Y82|Q99Y82_STRP1	tr|Q99Y82|Q99Y82_STRP1 Uncharacterized protein OS=Streptococcus pyogenes serotype M1 OX=301447 GN=SPy_1828 PE=4 SV=1	tr|Q99Y82|Q99Y82_STRP1	-2.72482	6.35668
936	2.27908e+07	2.61753e+07	4.51726e+07	4.92196e+07	3.05871e+06	1.72075e+06	3.91528e+06	2.80463e+06	3.13853e+06	4.42814e+06	7.41795e+06	7.7391e+06	0	0	1	0	2	3	17	23	29	29	935	15	15	4.12101e-56	1/tr|Q99YA0|Q99YA0_STRP1	tr|Q99YA0|Q99YA0_STRP1 Uncharacterized protein OS=Streptococcus pyogenes serotype M1 OX=301447 GN=SPy_1798 PE=4 SV=1	tr|Q99YA0|Q99YA0_STRP1	-0.729265	19.2698
938	1.31803e+07	5.17e+06	1.52968e+07	5.80448e+06	644232	959258	1.22273e+06	1.40713e+06	1.07331e+06	1.43163e+06	2.09553e+06	1.94612e+06	0	0	1	0	1	12	11	1	15	34	937	3	4	2.79279e-57	1/tr|Q99YB6|Q99YB6_STRP1	tr|Q99YB6|Q99YB6_STRP1 Putative aminotransferase OS=Streptococcus pyogenes serotype M1 OX=301447 GN=SPy_1779 PE=4 SV=1	tr|Q99YB6|Q99YB6_STRP1	-3.21772	5.89944
939	3.30988e+06	1.51635e+06	4.16398e+06	3.33838e+06	2.37565e+06	703794	1.63432e+06	1.75401e+06	1.79611e+06	2.78816e+06	4.58807e+06	4.85566e+06	1	1	0	2	4	11	7	25	22	1	938	4	4	4.94752e-45	1/tr|Q99YC5|Q99YC5_STRP1	tr|Q99YC5|Q99YC5_STRP1 Putative D,D-carboxypeptidase OS=Streptococcus pyogenes serotype M1 OX=301447 GN=SPy_1765 PE=4 SV=1	tr|Q99YC5|Q99YC5_STRP1	-5.07573	-12.7742
943	1.5401e+06	1.61168e+06	2.34775e+06	1.65799e+06	621228	1141288	983223	1.08842e+06	782555	1.00556e+06	1.56616e+06	1.20468e+06	1	1	0	1	6	5	1	12	28	37	942	4	4	7.7236e-32	1/tr|Q99YD5|Q99YD5_STRP1	tr|Q99YD5|Q99YD5_STRP1 Malonyl CoA-acyl carrier protein transacylase OS=Streptococcus pyogenes serotype M1 OX=301447 GN=fabD PE=3 SV=1	tr|Q99YD5|Q99YD5_STRP1	-11.5172	-11.1396
944	8.82267e+06	6.40343e+06	1.42278e+07	1.00015e+07	980522	4.15327e+06	2.58319e+06	2.35268e+06	1.3754e+06	2.35094e+06	1.75949e+06	1.64864e+06	0	0	1	0	1	12	11	1	15	34	943	6	6	1.55561e-60	1/tr|Q99YD6|Q99YD6_STRP1	tr|Q99YD6|Q99YD6_STRP1 Putative beta-ketoacyl-ACP reductase OS=Streptococcus pyogenes serotype M1 OX=301447 GN=fabG PE=4 SV=2	tr|Q99YD6|Q99YD6_STRP1	-2.72166	6.78267
945	2.18434e+07	2.46364e+07	4.12588e+07	3.71353e+07	7.50563e+06	1.20305e+07	1.11262e+07	1.15389e+07	8.13525e+06	1.2556e+07	1.89288e+07	1.90314e+07	0	0	1	0	2	3	17	13	10	0	944	21	23	2.32426e-85	1/tr|Q99YD7|Q99YD7_STRP1	tr|Q99YD7|Q99YD7_STRP1 3-oxoacyl-[acyl-carrier-protein] synthase 2 OS=Streptococcus pyogenes serotype M1 OX=301447 GN=fabF PE=3 SV=1	tr|Q99YD7|Q99YD7_STRP1	-5.9412	20.1534
947	2.39175e+07	1.49195e+07	3.37764e+07	3.74116e+07	2.41677e+06	2.58259e+06	3.35574e+06	3548220	2.81334e+06	3.58546e+06	6.15524e+06	6.19371e+06	0	0	2	4	9	6	19	4	4	20	946	7	7	4.8193e-66	1/tr|Q99YD9|Q99YD9_STRP1	tr|Q99YD9|Q99YD9_STRP1 Biotin carboxylase OS=Streptococcus pyogenes serotype M1 OX=301447 GN=accC PE=4 SV=1	tr|Q99YD9|Q99YD9_STRP1	-11.7641	11.9702
948	1.32308e+06	1.17381e+06	2.17799e+06	4.07526e+06	711811	1.5344e+06	1.10338e+06	1.56292e+06	1.10184e+06	1.47691e+06	2.32944e+06	2.38862e+06	1	1	0	1	6	5	1	12	28	37	947	4	4	2.54901e-62	1/tr|Q99YE1|Q99YE1_STRP1	tr|Q99YE1|Q99YE1_STRP1 Acetyl-coenzyme A carboxylase carboxyl transferase subunit alpha OS=Streptococcus pyogenes serotype M1 OX=301447 GN=accA PE=3 SV=1	tr|Q99YE1|Q99YE1_STRP1	-9.67193	-10.3843
950	9.92881e+06	6.08074e+06	1.60065e+07	1.26786e+07	6.10007e+06	4.84058e+06	6.63935e+06	7.36977e+06	6.34795e+06	1.02096e+07	1.45084e+07	1.74404e+07	0	2	1	0	5	8	2	28	21	38	949	12	14	7.8079e-59	1/tr|Q99YE6|Q99YE6_STRP1	tr|Q99YE6|Q99YE6_STRP1 Mannose-specific phosphotransferase system component IIAB OS=Streptococcus pyogenes serotype M1 OX=301447 GN=manL PE=4 SV=1	tr|Q99YE6|Q99YE6_STRP1	3.04166	2.58702
951	4.61696e+06	4.98529e+06	1.10308e+07	1.07975e+07	1.38941e+06	705241	1.00403e+06	1.1604e+06	1.26607e+06	1.64109e+06	3.07919e+06	3.21066e+06	0	0	2	4	1	1	11	27	8	47	950	4	4	6.0734e-79	1/tr|Q99YF1|Q99YF1_STRP1	tr|Q99YF1|Q99YF1_STRP1 Putative transcription regulator OS=Streptococcus pyogenes serotype M1 OX=301447 GN=SPy_1733 PE=4 SV=1	tr|Q99YF1|Q99YF1_STRP1	-5.74262	5.33394
953	1.23677e+07	6.0061e+06	1.02666e+07	2.00177e+07	868242	521277	560197	770091	599004	1.64712e+06	1.31993e+06	2.26248e+06	0	0	1	0	1	12	11	1	34	9	952	6	6	3.81759e-43	1/tr|Q99YF8|Q99YF8_STRP1	tr|Q99YF8|Q99YF8_STRP1 Transcription termination/antitermination protein NusA OS=Streptococcus pyogenes serotype M1 OX=301447 GN=nusA PE=3 SV=1	tr|Q99YF8|Q99YF8_STRP1	-4.62507	10.3211
955	1.86879e+07	1.00758e+07	3.83045e+07	2.38646e+07	20549516	7.0496e+06	1.84849e+07	2.01302e+07	20698408	33474780	58356850	85009640	1	2	0	2	4	4	15	16	36	16	954	4	7	2.05053e-97	1/tr|Q99YI6|Q99YI6_STRP1	tr|Q99YI6|Q99YI6_STRP1 Uncharacterized protein OS=Streptococcus pyogenes serotype M1 OX=301447 GN=SPy_1686 PE=4 SV=1	tr|Q99YI6|Q99YI6_STRP1	1.31708	-9.1984
956	2.55349e+07	1.98353e+07	3.49632e+07	4.63486e+07	7.7199e+06	5.56945e+06	1.11538e+07	9.49029e+06	8.46966e+06	1.17033e+07	2.23376e+07	2.40179e+07	0	0	1	0	2	3	17	13	10	0	955	22	26	1.94697e-65	1/tr|Q99YJ3|Q99YJ3_STRP1	tr|Q99YJ3|Q99YJ3_STRP1 Putative transketolase OS=Streptococcus pyogenes serotype M1 OX=301447 GN=tkt PE=3 SV=1	tr|Q99YJ3|Q99YJ3_STRP1	-5.77691	19.9206
958	3.33526e+07	3.09992e+07	7.00453e+07	4.87116e+07	4.11382e+06	1.21844e+06	3.40765e+06	4.14819e+06	4.03904e+06	6.06372e+06	1.02153e+07	1.03005e+07	0	0	1	0	2	3	17	23	29	29	957	10	11	5.09341e-76	1/tr|Q99YK1|Q99YK1_STRP1	tr|Q99YK1|Q99YK1_STRP1 Putative penicillin binding protein 2X OS=Streptococcus pyogenes serotype M1 OX=301447 GN=pbpX PE=4 SV=1	tr|Q99YK1|Q99YK1_STRP1	-0.87277	19.2288
959	2.06491e+08	8.15545e+07	2.9553e+08	3.24485e+08	639586	868235	1.01727e+06	1.11936e+06	905570	1.34844e+06	2.55554e+06	2.41223e+06	0	2	3	3	5	13	14	14	16	12	958	3	3	1.70386e-21	1/tr|Q99YK3|Q99YK3_STRP1	tr|Q99YK3|Q99YK3_STRP1 DEAD-box ATP-dependent RNA helicase CshB OS=Streptococcus pyogenes serotype M1 OX=301447 GN=cshB PE=3 SV=1	tr|Q99YK3|Q99YK3_STRP1	7.02828	-2.32971
960	1.09833e+07	7.37127e+06	2.21872e+07	1.33939e+07	958742	598141	1.22304e+06	870087	937979	1.60999e+06	2.03584e+06	2.5903e+06	0	0	2	4	9	6	3	18	12	25	959	3	3	1.33996e-60	1/tr|Q99YK5|Q99YK5_STRP1	tr|Q99YK5|Q99YK5_STRP1 Putative amino acid ABC transport system (ATP-binding protein) OS=Streptococcus pyogenes serotype M1 OX=301447 GN=SPy_1657 PE=4 SV=1	tr|Q99YK5|Q99YK5_STRP1	-20.729	15.8389
961	1.07872e+06	1.09174e+06	2.18703e+06	2.49782e+06	1.25226e+06	989278	1.57237e+06	1.60665e+06	1.65221e+06	1.74524e+06	3097680	2.8521e+06	1	1	0	2	4	11	7	5	3	42	960	3	3	3.37711e-14	1/tr|Q99YK8|Q99YK8_STRP1	tr|Q99YK8|Q99YK8_STRP1 Nicotinate phosphoribosyltransferase OS=Streptococcus pyogenes serotype M1 OX=301447 GN=SPy_1653 PE=3 SV=1	tr|Q99YK8|Q99YK8_STRP1	-6.14415	-15.9816
962	2.01382e+06	2.34222e+06	3.8795e+06	2.85005e+06	537239	989492	607962	987967	526255	933625	1.39763e+06	1.24741e+06	1	1	0	1	6	5	1	12	28	37	961	4	4	8.23705e-33	1/tr|Q99YL0|Q99YL0_STRP1	tr|Q99YL0|Q99YL0_STRP1 Putative cysteine aminopeptidase C OS=Streptococcus pyogenes serotype M1 OX=301447 GN=pepC PE=4 SV=1	tr|Q99YL0|Q99YL0_STRP1	-11.7688	-8.54497
963	3.90679e+07	1.84288e+07	5.34347e+07	3.88118e+07	6.92813e+06	3.9606e+06	7.68145e+06	8.55568e+06	7.66219e+06	1.02065e+07	1.51771e+07	1.59101e+07	0	0	1	0	2	3	17	13	10	0	962	14	18	3.02619e-80	1/tr|Q99YL1|Q99YL1_STRP1	tr|Q99YL1|Q99YL1_STRP1 Putative penicillin-binding protein 1a OS=Streptococcus pyogenes serotype M1 OX=301447 GN=pbp1A PE=4 SV=1	tr|Q99YL1|Q99YL1_STRP1	-4.11304	19.6252
964	8.22797e+07	9.20038e+07	1.28425e+08	1.12411e+08	22971823	2.56465e+06	1.63298e+07	22969357	26495494	32053116	47444894	50656579	0	0	1	0	8	7	8	29	6	7	963	5	6	4.74099e-82	1/tr|Q99YL6|Q99YL6_STRP1	tr|Q99YL6|Q99YL6_STRP1 Mid-cell-anchored protein Z OS=Streptococcus pyogenes serotype M1 OX=301447 GN=mapZ PE=3 SV=1	tr|Q99YL6|Q99YL6_STRP1	9.36051	13.0824
966	3.35307e+06	4.2055e+06	1.05585e+07	1.14472e+07	559775	204216	420769	440365	381283	888094	1.09963e+06	1563823	0	0	2	4	1	1	11	27	35	47	965	3	3	6.74493e-26	1/tr|Q99YN0|Q99YN0_STRP1	tr|Q99YN0|Q99YN0_STRP1 Uncharacterized protein OS=Streptococcus pyogenes serotype M1 OX=301447 GN=SPy_1625 PE=4 SV=1	tr|Q99YN0|Q99YN0_STRP1	-6.97364	6.02867
967	1.03433e+08	1.11579e+08	1.37547e+08	1.14631e+08	6.15417e+06	7.55089e+06	7.87212e+06	9.1761e+06	5.60857e+06	1.05986e+07	11945515	1.40533e+07	0	0	1	0	8	7	8	29	6	7	966	8	9	3.9863e-67	1/tr|Q99YN5|Q99YN5_STRP1	tr|Q99YN5|Q99YN5_STRP1 Cysteine synthase OS=Streptococcus pyogenes serotype M1 OX=301447 GN=cysM PE=3 SV=1	tr|Q99YN5|Q99YN5_STRP1	8.32954	12.632
968	1.31479e+06	2.2281e+06	8.85081e+06	3.34517e+06	2.45867e+06	5001920	3783628	4.3703e+06	2602810	4.95369e+06	5.68374e+06	6.12015e+06	1	1	0	2	4	11	12	0	17	11	967	4	4	2.78506e-68	1/tr|Q99YN9|Q99YN9_STRP1	tr|Q99YN9|Q99YN9_STRP1 Ribosome hibernation promoting factor OS=Streptococcus pyogenes serotype M1 OX=301447 GN=hpf PE=3 SV=1	tr|Q99YN9|Q99YN9_STRP1	-1.93667	-14.3636
973	4.88759e+06	4.08881e+06	8.09467e+06	6.43044e+06	1.23056e+06	2.06029e+06	2.00681e+06	2.40453e+06	1.70029e+06	3.00933e+06	3.01097e+06	2.96466e+06	1	1	0	2	4	11	7	25	22	30	972	7	8	8.35158e-51	1/tr|Q99YV1|Q99YV1_STRP1	tr|Q99YV1|Q99YV1_STRP1 Putative GTP-binding protein TypA/BipA (Tyrosine phosphorylated protein A) OS=Streptococcus pyogenes serotype M1 OX=301447 GN=SPy_1527 PE=4 SV=1	tr|Q99YV1|Q99YV1_STRP1	-4.90765	-8.66787
974	2.13102e+06	679929	2.70299e+06	1.66525e+06	500262	71660.4	328080	339666	449463	583394	1052663	1.15841e+06	1	1	0	1	6	10	13	3	39	43	973	3	3	2.60821e-59	1/tr|Q99YV5|Q99YV5_STRP1	tr|Q99YV5|Q99YV5_STRP1 Cell division protein DivIB OS=Streptococcus pyogenes serotype M1 OX=301447 GN=divIB PE=3 SV=1	tr|Q99YV5|Q99YV5_STRP1	-22.4307	-12.1643
975	4.79004e+06	2.55194e+06	7.05926e+06	7.584e+06	3.86379e+06	4.32741e+06	6.78438e+06	5.57907e+06	4.77523e+06	6.76379e+06	1.12417e+07	1.01986e+07	1	1	0	2	4	11	12	0	17	11	974	13	14	1.5463e-67	1/tr|Q99YV6|Q99YV6_STRP1	tr|Q99YV6|Q99YV6_STRP1 Cell division protein FtsA OS=Streptococcus pyogenes serotype M1 OX=301447 GN=ftsA PE=3 SV=1	tr|Q99YV6|Q99YV6_STRP1	0.0834645	-14.2211
976	4.43985e+07	4.01921e+07	6.27378e+07	5.51866e+07	8.56656e+06	1.05141e+07	1.32432e+07	1.21333e+07	9.7329e+06	1.53634e+07	2.0533e+07	2.18204e+07	0	0	1	0	2	3	17	23	29	29	975	19	22	3.93916e-72	1/tr|Q99YV7|Q99YV7_STRP1	tr|Q99YV7|Q99YV7_STRP1 Cell division protein FtsZ OS=Streptococcus pyogenes serotype M1 OX=301447 GN=ftsZ PE=3 SV=1	tr|Q99YV7|Q99YV7_STRP1	0.408468	21.1834
977	3.86329e+06	2.98501e+06	6.67738e+06	5.74699e+06	3.0055e+06	872017	2.22896e+06	2.20309e+06	2.09566e+06	3.73731e+06	6.75058e+06	9.30595e+06	1	1	0	2	4	11	7	0	17	11	976	5	6	4.6335e-93	1/tr|Q99YW2|Q99YW2_STRP1	tr|Q99YW2|Q99YW2_STRP1 Cell-division initiation protein (Septum placement) OS=Streptococcus pyogenes serotype M1 OX=301447 GN=divIVAS PE=4 SV=1	tr|Q99YW2|Q99YW2_STRP1	-1.93892	-13.0299
978	8.51786e+06	8.15649e+06	1.21773e+07	1.52592e+07	3.00976e+06	9.77678e+06	7.54204e+06	4.09219e+06	4.13357e+06	4.47774e+06	5.02961e+06	4.73722e+06	0	0	1	0	5	8	4	26	1	19	977	10	10	1.79887e-39	1/tr|Q99YW6|Q99YW6_STRP1	tr|Q99YW6|Q99YW6_STRP1 Putative ATP-dependent protease OS=Streptococcus pyogenes serotype M1 OX=301447 GN=clpE PE=3 SV=1	tr|Q99YW6|Q99YW6_STRP1	0.38473	7.17714
980	705526	772692	1.24269e+06	916054	2.1397e+06	2.05191e+06	3.72587e+06	3.1504e+06	3.12433e+06	5582883	5335416	5345682	0	2	3	3	0	2	0	9	5	10	979	4	4	5.08336e-62	1/tr|Q99YX9|Q99YX9_STRP1	tr|Q99YX9|Q99YX9_STRP1 Uncharacterized protein OS=Streptococcus pyogenes serotype M1 OX=301447 GN=SPy_1494 PE=4 SV=1	tr|Q99YX9|Q99YX9_STRP1	24.4327	8.90577
983	4.30608e+06	3.00635e+06	9.80521e+06	6.97441e+06	3.76069e+06	5.71663e+06	4.54519e+06	5.46755e+06	4.18813e+06	6.00037e+06	8.7034e+06	9.03251e+06	1	1	0	2	4	11	12	0	17	11	982	9	12	1.13279e-68	1/tr|Q99Z38|Q99Z38_STRP1	tr|Q99Z38|Q99Z38_STRP1 DEAD-box ATP-dependent RNA helicase CshA OS=Streptococcus pyogenes serotype M1 OX=301447 GN=deaD PE=3 SV=1	tr|Q99Z38|Q99Z38_STRP1	0.0202521	-13.8004
986	7.58593e+06	3.45081e+06	1.37471e+07	1.36581e+07	1.78638e+06	1.10762e+06	2.67435e+06	2.30839e+06	2.16298e+06	3.19199e+06	5.23701e+06	5.79401e+06	0	0	1	0	5	8	4	26	1	19	985	7	7	1.94969e-86	1/tr|Q99Z63|Q99Z63_STRP1	tr|Q99Z63|Q99Z63_STRP1 Ribonucleoside-diphosphate reductase OS=Streptococcus pyogenes serotype M1 OX=301447 GN=nrdE.2 PE=3 SV=1	tr|Q99Z63|Q99Z63_STRP1	1.25462	7.99394
989	4.16688e+07	2.61944e+07	5.09825e+07	5.8278e+07	7.4053e+06	9.49622e+06	9.99109e+06	1.14497e+07	8.47406e+06	1.27805e+07	1.42756e+07	1.41501e+07	0	0	1	0	2	3	17	23	29	29	988	17	22	1.273e-84	1/tr|Q99Z66|Q99Z66_STRP1	tr|Q99Z66|Q99Z66_STRP1 Phosphoenolpyruvate-protein phosphotransferase OS=Streptococcus pyogenes serotype M1 OX=301447 GN=pstI PE=3 SV=1	tr|Q99Z66|Q99Z66_STRP1	-0.233084	20.8723
990	1.32557e+07	8.01872e+06	1.8644e+07	1.85072e+07	1.75407e+07	5.9074e+07	3.93213e+07	3.54649e+07	1.72857e+07	2.72822e+07	3.34462e+07	3.69039e+07	1	2	0	2	4	4	15	8	37	27	989	23	27	1.12739e-76	1/tr|Q99Z67|Q99Z67_STRP1	tr|Q99Z67|Q99Z67_STRP1 Putative NADP-dependent glyceraldehyde-3-phosphate dehydrogenase OS=Streptococcus pyogenes serotype M1 OX=301447 GN=gapN PE=4 SV=1	tr|Q99Z67|Q99Z67_STRP1	0.552242	-7.40968
991	2.0431e+07	1.60988e+07	3.66809e+07	3.70146e+07	2.72944e+06	1.23036e+06	3.64792e+06	3.17192e+06	2.77579e+06	4.23299e+06	5.53146e+06	5.70077e+06	0	0	2	4	9	6	19	4	4	20	990	12	12	1.58788e-59	1/tr|Q99Z68|Q99Z68_STRP1	tr|Q99Z68|Q99Z68_STRP1 Putative deacetylase OS=Streptococcus pyogenes serotype M1 OX=301447 GN=SPy_1370 PE=4 SV=1	tr|Q99Z68|Q99Z68_STRP1	-11.9111	12.0297
996	2.37944e+07	4.78224e+06	6.4264e+06	5.28389e+06	763601	2059708	998962	1.52395e+06	790944	1.06195e+06	1.7958e+06	1.94255e+06	0	0	1	0	1	12	11	1	15	34	995	3	3	9.59345e-65	1/tr|Q99ZA3|Q99ZA3_STRP1	tr|Q99ZA3|Q99ZA3_STRP1 Putative ABC transporter (ATP-binding protein) OS=Streptococcus pyogenes serotype M1 OX=301447 GN=SPy_1316 PE=4 SV=1	tr|Q99ZA3|Q99ZA3_STRP1	-3.69473	4.74601
997	1.83839e+07	1.27522e+07	2.79561e+07	3.42229e+07	3.56707e+07	1.97167e+07	3.84667e+07	4.13866e+07	3.77251e+07	5.42589e+07	7.42852e+07	8.15973e+07	1	2	3	2	4	4	15	16	36	16	996	21	27	2.18895e-102	1/tr|Q99ZA4|Q99ZA4_STRP1	tr|Q99ZA4|Q99ZA4_STRP1 Uncharacterized protein OS=Streptococcus pyogenes serotype M1 OX=301447 GN=SPy_1315 PE=3 SV=1	tr|Q99ZA4|Q99ZA4_STRP1	1.90007	-9.34561
998	8.66995e+06	8.04984e+06	6.62487e+06	8.88517e+06	1.26474e+06	435293	1.37047e+06	1.46064e+06	1413231	1948093	3108092	2.99282e+06	0	0	2	4	1	1	11	27	8	21	997	3	3	5.0093e-60	1/tr|Q99ZA9|Q99ZA9_STRP1	tr|Q99ZA9|Q99ZA9_STRP1 Protein DltD OS=Streptococcus pyogenes serotype M1 OX=301447 GN=dltD PE=3 SV=1	tr|Q99ZA9|Q99ZA9_STRP1	-5.1612	3.38035
1000	3.84026e+06	4.98522e+06	1.03089e+07	7.09612e+06	2.04332e+06	1.15731e+06	2.27355e+06	2.45121e+06	2.18287e+06	3.20353e+06	5.64468e+06	6.39875e+06	0	0	1	0	5	8	4	26	1	19	999	9	10	3.17223e-60	1/tr|Q99ZC0|Q99ZC0_STRP1	tr|Q99ZC0|Q99ZC0_STRP1 Putative maltose/maltodextrin-binding protein OS=Streptococcus pyogenes serotype M1 OX=301447 GN=SPy_1294 PE=4 SV=1	tr|Q99ZC0|Q99ZC0_STRP1	3.45568	8.31415
1002	1.94981e+06	1.86955e+06	2.29409e+06	2.27404e+06	824846	861138	978879	1.18729e+06	924321	1.65407e+06	2.27495e+06	2.38764e+06	1	1	0	1	6	5	1	12	28	37	1001	4	4	2.18797e-46	1/tr|Q99ZC8|Q99ZC8_STRP1	tr|Q99ZC8|Q99ZC8_STRP1 Putative ABC transporter (ATP-binding protein) OS=Streptococcus pyogenes serotype M1 OX=301447 GN=SPy_1286 PE=4 SV=1	tr|Q99ZC8|Q99ZC8_STRP1	-10.6074	-10.9478
1003	6.13469e+07	3.52956e+07	9.10016e+07	9.42364e+07	5.69305e+07	5.7935e+07	7.84119e+07	6.90708e+07	5.46349e+07	8.9857e+07	1.22207e+08	1.31538e+08	0	2	3	2	4	4	15	16	36	16	1002	38	48	8.94778e-85	1/tr|Q99ZD1|Q99ZD1_STRP1	tr|Q99ZD1|Q99ZD1_STRP1 Pyruvate kinase OS=Streptococcus pyogenes serotype M1 OX=301447 GN=pyk PE=3 SV=1	tr|Q99ZD1|Q99ZD1_STRP1	4.223	-8.19044
1004	4.065e+07	2.44763e+07	6.29373e+07	5.94924e+07	1.02262e+07	4.21328e+06	8.95125e+06	8.59179e+06	9.29647e+06	1.44656e+07	2.16721e+07	2.36855e+07	0	0	1	0	2	3	17	23	29	29	1003	13	16	2.75796e-70	1/tr|Q99ZD7|Q99ZD7_STRP1	tr|Q99ZD7|Q99ZD7_STRP1 Putative amino acid ABC transporter, periplasmic amino acid-binding protein OS=Streptococcus pyogenes serotype M1 OX=301447 GN=SPy_1274 PE=4 SV=1	tr|Q99ZD7|Q99ZD7_STRP1	0.0548681	21.0581
1006	4.75035e+06	3.3809e+06	1.10972e+07	4.59028e+06	2.00626e+06	2.84499e+06	2.95464e+06	2.55811e+06	1.74347e+06	2.94624e+06	3.81859e+06	5.37006e+06	1	1	0	2	4	5	7	25	22	30	1005	8	10	3.86458e-82	1/tr|Q99ZE7|Q99ZE7_STRP1	tr|Q99ZE7|Q99ZE7_STRP1 Uncharacterized protein OS=Streptococcus pyogenes serotype M1 OX=301447 GN=SPy_1260 PE=4 SV=1	tr|Q99ZE7|Q99ZE7_STRP1	-4.87242	-7.63546
1007	2.02321e+07	8.3817e+06	4.0479e+07	1.56391e+07	679113	516835	894039	745053	719354	843168	1.56741e+06	1.52913e+06	0	0	2	4	9	6	19	4	31	3	1006	4	4	2.84836e-66	1/tr|Q99ZG1|Q99ZG1_STRP1	tr|Q99ZG1|Q99ZG1_STRP1 Putative phosphate ABC transporter, periplasmic phosphate-binding protein OS=Streptococcus pyogenes serotype M1 OX=301447 GN=pstS PE=4 SV=1	tr|Q99ZG1|Q99ZG1_STRP1	-16.3746	15.3633
1008	2.64667e+06	1.78965e+06	3.77283e+06	3.85844e+06	1.06187e+06	1.49889e+06	1.86382e+06	1.54046e+06	1.22039e+06	2.79451e+06	3.23848e+06	2.90096e+06	1	1	0	2	4	11	7	25	22	1	1007	7	7	1.00578e-61	1/tr|Q99ZG7|Q99ZG7_STRP1	tr|Q99ZG7|Q99ZG7_STRP1 Aminopeptidase OS=Streptococcus pyogenes serotype M1 OX=301447 GN=pepN PE=3 SV=1	tr|Q99ZG7|Q99ZG7_STRP1	-6.32844	-12.0734
1009	5.15733e+07	4.80175e+07	1.25503e+08	9.77778e+07	7.44552e+06	4.87101e+06	1.02885e+07	9.51666e+06	8.11483e+06	1.46057e+07	1.59162e+07	17942146	0	0	1	0	8	7	8	29	6	26	1008	8	9	2.37575e-69	1/tr|Q99ZH4|Q99ZH4_STRP1	tr|Q99ZH4|Q99ZH4_STRP1 Putative lipoprotein OS=Streptococcus pyogenes serotype M1 OX=301447 GN=SPy_1228 PE=4 SV=1	tr|Q99ZH4|Q99ZH4_STRP1	8.44393	15.4645
1010	1.29374e+07	8.71329e+06	2.34294e+07	1.23804e+07	779012	819832	1.2165e+06	798070	681959	1.14039e+06	1.51489e+06	1.25588e+06	0	0	2	4	9	6	3	18	12	25	1009	3	4	6.17956e-33	1/tr|Q99ZH5|Q99ZH5_STRP1	tr|Q99ZH5|Q99ZH5_STRP1 Putative sugar ABC transporter (ATP-binding protein) OS=Streptococcus pyogenes serotype M1 OX=301447 GN=SPy_1227 PE=4 SV=1	tr|Q99ZH5|Q99ZH5_STRP1	-20.8088	15.7599
1011	7.53108e+07	7.32535e+07	8.35874e+07	7.14258e+07	689679	2149409	1.27079e+06	1479130	771411	1.29317e+06	1.45612e+06	1.39461e+06	0	0	1	0	8	7	8	15	26	22	1010	3	4	3.21648e-49	1/tr|Q99ZH8|Q99ZH8_STRP1	tr|Q99ZH8|Q99ZH8_STRP1 Putative phosphoglucomutase OS=Streptococcus pyogenes serotype M1 OX=301447 GN=pgmA PE=3 SV=1	tr|Q99ZH8|Q99ZH8_STRP1	4.99165	17.9901
1012	6.79226e+06	5.26937e+06	8.88457e+06	9.31067e+06	2.02394e+06	2.08785e+06	3.56013e+06	3.13457e+06	2.65174e+06	4.94458e+06	4.8777e+06	5.12802e+06	0	0	1	0	5	8	4	26	1	19	1011	7	7	1.44919e-54	1/tr|Q99ZK1|Q99ZK1_STRP1	tr|Q99ZK1|Q99ZK1_STRP1 Signal recognition particle protein OS=Streptococcus pyogenes serotype M1 OX=301447 GN=ffh PE=3 SV=2	tr|Q99ZK1|Q99ZK1_STRP1	3.0001	7.73756
1014	7.24084e+06	7.29572e+06	1.24268e+07	1.25352e+07	9.3753e+06	4.53174e+06	1.17076e+07	1.07734e+07	1.04062e+07	1.46678e+07	2.39806e+07	2.73195e+07	0	1	0	2	4	4	15	8	37	27	1013	12	14	1.86663e-72	1/tr|Q99ZN4|Q99ZN4_STRP1	tr|Q99ZN4|Q99ZN4_STRP1 Uncharacterized protein OS=Streptococcus pyogenes serotype M1 OX=301447 GN=SPy_1154 PE=1 SV=1	tr|Q99ZN4|Q99ZN4_STRP1	-0.58263	-5.64683
1015	2.50154e+07	1.86867e+07	3.50774e+07	2.74633e+07	6.79899e+06	5.56802e+06	8.39682e+06	9.12648e+06	6.93423e+06	1.13835e+07	1.54417e+07	1.5392e+07	0	0	1	2	5	8	2	28	21	5	1014	9	10	3.40441e-76	1/tr|Q99ZN6|Q99ZN6_STRP1	tr|Q99ZN6|Q99ZN6_STRP1 NADH Oxidase OS=Streptococcus pyogenes serotype M1 OX=301447 GN=nox PE=4 SV=1	tr|Q99ZN6|Q99ZN6_STRP1	-1.81449	1.82591
1016	3.43926e+06	2.71894e+06	4.3574e+06	6.60152e+06	1.55631e+06	749699	1.70004e+06	1.70625e+06	1.58398e+06	2.85054e+06	3089821	3.12864e+06	1	1	0	2	4	11	7	25	22	1	1015	5	5	2.2575e-62	1/tr|Q99ZQ2|Q99ZQ2_STRP1	tr|Q99ZQ2|Q99ZQ2_STRP1 Putative ABC transporter (Binding protein) OS=Streptococcus pyogenes serotype M1 OX=301447 GN=SPy_1134 PE=3 SV=1	tr|Q99ZQ2|Q99ZQ2_STRP1	-5.64345	-10.7822
1017	1.79616e+06	980464	2.28718e+06	1.54519e+06	934979	4.74992e+06	2.60623e+06	2.18677e+06	1.21408e+06	2.061e+06	1.97504e+06	1.84285e+06	1	1	0	2	4	11	7	5	3	42	1016	6	7	2.52751e-57	1/tr|Q99ZQ5|Q99ZQ5_STRP1	tr|Q99ZQ5|Q99ZQ5_STRP1 Putative phosphotransacetylase OS=Streptococcus pyogenes serotype M1 OX=301447 GN=pta PE=1 SV=1	tr|Q99ZQ5|Q99ZQ5_STRP1	-4.83561	-18.8349
1022	4.71911e+07	3.4574e+07	8.68057e+07	1.31118e+08	1.85563e+07	4.87692e+06	2.78654e+07	1.36273e+07	1.10432e+07	1.49015e+07	2.36269e+07	2.64364e+07	0	0	1	0	8	7	8	29	6	7	1021	15	18	2.4592e-67	1/tr|Q99ZT1|Q99ZT1_STRP1	tr|Q99ZT1|Q99ZT1_STRP1 Uncharacterized protein OS=Streptococcus pyogenes serotype M1 OX=301447 GN=SPy_1094 PE=4 SV=1	tr|Q99ZT1|Q99ZT1_STRP1	9.45706	14.9029
1023	2.84134e+06	2.8049e+06	4.06741e+06	3.31668e+06	574365	1.4291e+06	1.65845e+06	995564	560246	1.03491e+06	1.26392e+06	1.33895e+06	1	1	0	1	6	5	1	12	28	37	1022	4	4	3.49014e-22	1/tr|Q99ZU1|Q99ZU1_STRP1	tr|Q99ZU1|Q99ZU1_STRP1 Putative dipeptidase OS=Streptococcus pyogenes serotype M1 OX=301447 GN=SPy_1070 PE=4 SV=1	tr|Q99ZU1|Q99ZU1_STRP1	-10.8611	-8.30382
1026	6.29511e+06	5.89422e+06	1.15271e+07	1.94995e+07	1.70419e+06	963830	2.69328e+06	1.98433e+06	1.98692e+06	3.50755e+06	4.02136e+06	3.62956e+06	0	0	1	0	1	12	4	6	1	19	1025	7	9	9.23703e-37	1/tr|Q99ZW9|Q99ZW9_STRP1	tr|Q99ZW9|Q99ZW9_STRP1 Uncharacterized protein OS=Streptococcus pyogenes serotype M1 OX=301447 GN=SPy_1037 PE=4 SV=1	tr|Q99ZW9|Q99ZW9_STRP1	-0.535871	8.8539
1030	9.78109e+06	6.61228e+06	8.91001e+06	8.99838e+06	2.9702e+06	3.79689e+06	3.91004e+06	3.91883e+06	3.28137e+06	4.35343e+06	4.75001e+06	5.3853e+06	0	0	1	0	5	8	4	26	1	19	1029	8	9	2.01038e-86	1/tr|Q99ZX5|Q99ZX5_STRP1	tr|Q99ZX5|Q99ZX5_STRP1 Dihydrolipoyl dehydrogenase OS=Streptococcus pyogenes serotype M1 OX=301447 GN=acoL PE=3 SV=1	tr|Q99ZX5|Q99ZX5_STRP1	2.94033	7.39983
1031	5.63611e+06	4.76209e+06	1.0577e+07	1.05181e+07	2.38556e+06	1.71401e+06	2.83748e+06	2.56031e+06	2.28285e+06	3.66384e+06	6.55417e+06	7.82765e+06	0	0	1	0	5	8	4	26	1	19	1030	9	10	1.2048e-85	1/tr|Q99ZX6|Q99ZX6_STRP1	tr|Q99ZX6|Q99ZX6_STRP1 Dihydrolipoamide acetyltransferase component of pyruvate dehydrogenase complex OS=Streptococcus pyogenes serotype M1 OX=301447 GN=acoC PE=3 SV=1	tr|Q99ZX6|Q99ZX6_STRP1	2.67942	8.13371
1032	6.40984e+06	4.74806e+06	1.13811e+07	8.264e+06	7.83983e+06	6.5465e+06	1.00373e+07	9.54287e+06	8.38482e+06	1.34825e+07	1.9894e+07	2.26385e+07	1	1	0	2	4	4	15	8	37	27	1031	11	13	1.40799e-55	1/tr|Q99ZX7|Q99ZX7_STRP1	tr|Q99ZX7|Q99ZX7_STRP1 Putative acetoin dehydrogenase (TPP-dependent) beta chain OS=Streptococcus pyogenes serotype M1 OX=301447 GN=acoB PE=4 SV=1	tr|Q99ZX7|Q99ZX7_STRP1	-1.00649	-6.01631
1033	1.39521e+07	1.30299e+07	2.68956e+07	2.91362e+07	1.53218e+06	1.36516e+06	1.7644e+06	2.22663e+06	1.74944e+06	2.25648e+06	3.2052e+06	2.69581e+06	0	0	2	4	9	6	19	4	4	20	1032	5	6	6.33096e-97	1/tr|Q99ZX8|Q99ZX8_STRP1	tr|Q99ZX8|Q99ZX8_STRP1 Putative acetoin dehydrogenase (TPP-dependent) alpha chain OS=Streptococcus pyogenes serotype M1 OX=301447 GN=acoA PE=4 SV=1	tr|Q99ZX8|Q99ZX8_STRP1	-14.211	11.2958
1034	4.65313e+06	3.71817e+06	1.01627e+07	9.93018e+06	1.6528e+06	896044	1.93003e+06	1.48079e+06	1.49007e+06	2.55384e+06	3.41157e+06	3.70961e+06	0	0	2	4	1	1	11	27	8	47	1033	7	7	8.40538e-38	1/tr|Q99ZY2|Q99ZY2_STRP1	tr|Q99ZY2|Q99ZY2_STRP1 Ribonuclease J OS=Streptococcus pyogenes serotype M1 OX=301447 GN=rnj PE=3 SV=1	tr|Q99ZY2|Q99ZY2_STRP1	-5.57125	5.0695
1037	2.68473e+06	1.08283e+06	1.68113e+06	2.21747e+06	857786	2.1067e+06	1.76558e+06	1.75661e+06	1.12677e+06	2.10469e+06	3.02223e+06	2.57286e+06	1	1	0	2	4	11	7	5	3	42	1036	6	7	2.24861e-60	1/tr|Q9A045|Q9A045_STRP1	tr|Q9A045|Q9A045_STRP1 dTDP-glucose 4,6-dehydratase OS=Streptococcus pyogenes serotype M1 OX=301447 GN=cpsFQ PE=3 SV=1	tr|Q9A045|Q9A045_STRP1	-6.60774	-15.7789
1039	8.33231e+06	7.13246e+06	1.732e+07	1.32817e+07	659442	1.18084e+06	988701	1.04341e+06	586802	1.24705e+06	1.21278e+06	1.84026e+06	0	0	2	4	9	6	19	4	4	20	1038	4	4	1.09119e-22	1/tr|Q9A047|Q9A047_STRP1	tr|Q9A047|Q9A047_STRP1 Glucose-1-phosphate thymidylyltransferase OS=Streptococcus pyogenes serotype M1 OX=301447 GN=cpsFO PE=3 SV=1	tr|Q9A047|Q9A047_STRP1	-9.17221	14.1189
1041	8.5526e+07	8.37776e+07	173191544	2.02212e+08	2.297e+07	2.53488e+07	3.36128e+07	2.99304e+07	2.27756e+07	4.28284e+07	53895054	8.22691e+07	0	2	3	3	5	13	14	14	16	41	1040	12	12	1.51974e-70	1/tr|Q9A066|Q9A066_STRP1	tr|Q9A066|Q9A066_STRP1 Putative ribosomal protein S1-like DNA-binding protein OS=Streptococcus pyogenes serotype M1 OX=301447 GN=SPy_0913 PE=4 SV=1	tr|Q9A066|Q9A066_STRP1	9.55698	0.268746
1043	3.65901e+06	4.39885e+06	9.07906e+06	8.19724e+06	658873	916881	1.0093e+06	699275	495123	806168	1.21993e+06	1.34715e+06	0	0	2	4	1	1	18	27	8	21	1042	5	5	8.53379e-31	1/tr|Q9A068|Q9A068_STRP1	tr|Q9A068|Q9A068_STRP1 Branched-chain-amino-acid aminotransferase OS=Streptococcus pyogenes serotype M1 OX=301447 GN=bcaT PE=3 SV=1	tr|Q9A068|Q9A068_STRP1	-7.5367	3.02994
1045	2.69048e+07	1.56147e+07	2.88964e+07	3.42185e+07	1.07277e+07	2.97908e+06	7.8903e+06	8.62468e+06	9.71687e+06	1.29912e+07	2.42241e+07	2.47762e+07	0	0	1	0	2	3	17	13	10	0	1044	14	17	7.54725e-79	1/tr|Q9A074|Q9A074_STRP1	tr|Q9A074|Q9A074_STRP1 Putative ABC transporter (Binding protein) OS=Streptococcus pyogenes serotype M1 OX=301447 GN=SPy_0903 PE=3 SV=1	tr|Q9A074|Q9A074_STRP1	-6.09829	19.0306
1048	4.55074e+06	3.72117e+06	1.09162e+07	9.25787e+06	256638	71923.6	228966	185290	179781	448995	626880	786809	0	0	2	4	1	1	11	27	35	47	1047	4	4	2.17801e-33	1/tr|Q9A086|Q9A086_STRP1	tr|Q9A086|Q9A086_STRP1 Putative ATP-dependent Clp proteinase (ATP-binding subunit) OS=Streptococcus pyogenes serotype M1 OX=301447 GN=clpL PE=3 SV=1	tr|Q9A086|Q9A086_STRP1	-7.50727	5.72066
1050	1.83348e+07	1.1384e+07	2.37188e+07	2.4384e+07	4.08233e+06	2.48875e+06	6.80188e+06	3.81019e+06	4.1212e+06	7.75134e+06	1.08901e+07	1.256e+07	0	0	1	0	5	8	2	28	21	5	1049	13	15	2.21686e-49	1/tr|Q9A0A2|Q9A0A2_STRP1	tr|Q9A0A2|Q9A0A2_STRP1 Putative secreted 5'-nucleotidase OS=Streptococcus pyogenes serotype M1 OX=301447 GN=SPy_0872 PE=3 SV=1	tr|Q9A0A2|Q9A0A2_STRP1	-0.454381	2.83947
1053	3.72789e+06	2.79868e+06	5.63466e+06	3.72549e+06	2.83438e+06	1.10192e+06	2.92521e+06	3.11534e+06	3.1597e+06	5.11083e+06	6.44254e+06	7.13968e+06	1	1	0	2	4	11	7	0	17	11	1052	6	8	1.0458e-64	1/tr|Q9A0B0|Q9A0B0_STRP1	tr|Q9A0B0|Q9A0B0_STRP1 Putative fructose-specific enzyme II, PTS system BC component OS=Streptococcus pyogenes serotype M1 OX=301447 GN=SPy_0855 PE=4 SV=1	tr|Q9A0B0|Q9A0B0_STRP1	-2.41123	-12.9253
1055	2.18158e+07	1.64074e+07	2.94799e+07	3.26238e+07	2.17645e+07	1.1448e+07	2.80038e+07	2.36616e+07	2.32184e+07	3.88023e+07	4.64266e+07	4.947e+07	1	2	0	2	4	4	15	16	36	27	1054	28	30	1.22456e-77	1/tr|Q9A0C0|Q9A0C0_STRP1	tr|Q9A0C0|Q9A0C0_STRP1 Uncharacterized protein OS=Streptococcus pyogenes serotype M1 OX=301447 GN=SPy_0843 PE=4 SV=1	tr|Q9A0C0|Q9A0C0_STRP1	1.00835	-8.69776
1056	2.85854e+07	2.46593e+07	6.39976e+07	3.9886e+07	3.54066e+07	8.32294e+06	2.85114e+07	2.99813e+07	3.16963e+07	4.71494e+07	7.20828e+07	8.33292e+07	1	2	3	2	4	4	15	16	36	16	1055	20	29	5.90458e-97	1/tr|Q9A0C5|Q9A0C5_STRP1	tr|Q9A0C5|Q9A0C5_STRP1 Uncharacterized protein OS=Streptococcus pyogenes serotype M1 OX=301447 GN=SPy_0836 PE=3 SV=1	tr|Q9A0C5|Q9A0C5_STRP1	2.16932	-8.66554
1057	6.72508e+06	5.41262e+06	1.06409e+07	8.33636e+06	1.2926e+06	640016	1.32354e+06	1.40551e+06	1.31266e+06	2.00597e+06	2.58752e+06	3.03281e+06	0	0	2	4	1	12	11	1	8	47	1056	5	6	6.65389e-23	1/tr|Q9A0D7|Q9A0D7_STRP1	tr|Q9A0D7|Q9A0D7_STRP1 Uncharacterized protein OS=Streptococcus pyogenes serotype M1 OX=301447 GN=SPy_0818 PE=4 SV=1	tr|Q9A0D7|Q9A0D7_STRP1	-5.25564	5.33363
1058	8.87183e+06	6.14751e+06	7.09276e+06	3.29446e+07	2.21781e+06	680850	1.61646e+06	2.25254e+06	2.3236e+06	3.88915e+06	4.70849e+06	5.49594e+06	0	0	1	0	2	12	4	6	20	46	1057	5	8	5.62088e-39	1/tr|Q9A0E7|Q9A0E7_STRP1	tr|Q9A0E7|Q9A0E7_STRP1 Uncharacterized protein OS=Streptococcus pyogenes serotype M1 OX=301447 GN=SPy_0807 PE=4 SV=1	tr|Q9A0E7|Q9A0E7_STRP1	-0.634123	11.0683
1060	3.93688e+06	3.01155e+06	5.19879e+06	7.21746e+06	311863	62317.6	238641	194312	211644	528244	682930	1.04647e+06	1	1	2	4	1	1	18	7	27	8	1059	3	3	2.49618e-13	1/tr|Q9A0F9|Q9A0F9_STRP1	tr|Q9A0F9|Q9A0F9_STRP1 Uncharacterized protein OS=Streptococcus pyogenes serotype M1 OX=301447 GN=SPy_0793 PE=1 SV=1	tr|Q9A0F9|Q9A0F9_STRP1	-9.81084	-0.864682
1061	1.40477e+06	894808	2.1588e+06	1.70682e+06	7.78856e+06	2.70163e+06	5.63819e+06	5.91851e+06	4.04152e+06	1.08206e+07	1.34241e+07	2.10511e+07	1	1	0	2	4	11	12	0	17	49	1060	5	6	9.41566e-56	1/tr|Q9A0G8|Q9A0G8_STRP1	tr|Q9A0G8|Q9A0G8_STRP1 RNA polymerase sigma factor SigA OS=Streptococcus pyogenes serotype M1 OX=301447 GN=rpoD PE=3 SV=1	tr|Q9A0G8|Q9A0G8_STRP1	1.46526	-17.2197
1063	6.41138e+06	3.80107e+06	9.08959e+06	9.30941e+06	3.61303e+06	2.7002e+06	4.79704e+06	5.23161e+06	4.67894e+06	7.41044e+06	7.6329e+06	8.17738e+06	1	1	0	2	4	11	12	0	17	11	1062	9	12	3.12406e-69	1/tr|Q9A0H2|Q9A0H2_STRP1	tr|Q9A0H2|Q9A0H2_STRP1 Putative ABC transporter (Substrate-binding protein) OS=Streptococcus pyogenes serotype M1 OX=301447 GN=SPy_0778 PE=4 SV=1	tr|Q9A0H2|Q9A0H2_STRP1	0.0729457	-13.4947
1064	2.93297e+06	2.83794e+06	4.22033e+06	3.43455e+06	1456461	787403	2347813	1874918	1793169	2048214	5.53412e+06	4795560	1	1	0	2	4	11	7	25	22	1	1063	3	3	9.72475e-70	1/tr|Q9A0H5|Q9A0H5_STRP1	tr|Q9A0H5|Q9A0H5_STRP1 Uncharacterized protein OS=Streptococcus pyogenes serotype M1 OX=301447 GN=SPy_0775 PE=4 SV=1	tr|Q9A0H5|Q9A0H5_STRP1	-4.84095	-12.7191
1066	1.23805e+08	9.873e+07	2.27254e+08	1.63782e+08	3.14073e+07	1.68457e+07	3.82181e+07	3.1335e+07	3.12682e+07	4.43625e+07	7.30023e+07	7.98435e+07	0	2	3	3	5	13	14	14	16	41	1065	31	41	1.56259e-77	1/tr|Q9A0J7|Q9A0J7_STRP1	tr|Q9A0J7|Q9A0J7_STRP1 Uncharacterized protein OS=Streptococcus pyogenes serotype M1 OX=301447 GN=SPy_0747 PE=4 SV=1	tr|Q9A0J7|Q9A0J7_STRP1	9.10755	0.365303
1067	2.243e+06	1.3705e+06	3.2921e+06	4.57732e+06	314448	83537.6	230754	254887	276130	394749	1.02845e+06	1.22778e+06	1	1	0	1	6	5	1	12	13	15	1066	3	3	2.05731e-52	1/tr|Q9A0K5|Q9A0K5_STRP1	tr|Q9A0K5|Q9A0K5_STRP1 Putative extracellular matrix binding protein OS=Streptococcus pyogenes serotype M1 OX=301447 GN=epf PE=4 SV=1	tr|Q9A0K5|Q9A0K5_STRP1	-11.6118	-5.8169
1073	1.12919e+07	1.21871e+07	1.71972e+07	1.4925e+07	2.81547e+06	3.08564e+06	5.47499e+06	3.61679e+06	3.39367e+06	5.16361e+06	6.84849e+06	7.31552e+06	0	0	1	0	5	8	2	28	1	38	1072	6	7	4.87331e-69	1/tr|Q9A0T9|Q9A0T9_STRP1	tr|Q9A0T9|Q9A0T9_STRP1 Putative calcium-transporting ATPase OS=Streptococcus pyogenes serotype M1 OX=301447 GN=pacL PE=4 SV=1	tr|Q9A0T9|Q9A0T9_STRP1	1.36285	5.18858
1074	1.78352e+06	2.07807e+06	2.44068e+06	2.4596e+06	155594	680216	462068	467691	267172	232368	555488	513737	1	1	0	1	6	10	13	22	0	48	1073	3	4	1.20111e-15	1/tr|Q9A0U8|Q9A0U8_STRP1	tr|Q9A0U8|Q9A0U8_STRP1 Putative oligopeptidase OS=Streptococcus pyogenes serotype M1 OX=301447 GN=pepF PE=3 SV=1	tr|Q9A0U8|Q9A0U8_STRP1	-17.1365	-9.01313
1085	7.10013e+06	6.80378e+06	1.9644e+07	1.45392e+07	1.52311e+07	3.61763e+06	1.72931e+07	1.09998e+07	1.36059e+07	2.73028e+07	4.08053e+07	5.99867e+07	1	1	0	2	4	4	15	16	36	27	1084	14	17	9.81765e-92	1/tr|Q9A147|Q9A147_STRP1	tr|Q9A147|Q9A147_STRP1 Putative 42 kDa protein OS=Streptococcus pyogenes serotype M1 OX=301447 GN=SPy_0469 PE=4 SV=1	tr|Q9A147|Q9A147_STRP1	0.61264	-8.8338
1086	8.48668e+06	7.05766e+06	1.27055e+07	1.3875e+07	9.52391e+06	4.27068e+06	8.69099e+06	8.68202e+06	8.35842e+06	1.28877e+07	1.94933e+07	21418452	1	1	0	2	4	4	15	8	37	27	1085	12	13	6.08737e-74	1/tr|Q9A156|Q9A156_STRP1	tr|Q9A156|Q9A156_STRP1 Peptidyl-prolyl cis-trans isomerase OS=Streptococcus pyogenes serotype M1 OX=301447 GN=SPy_0457 PE=3 SV=1	tr|Q9A156|Q9A156_STRP1	-0.920046	-5.57322
1093	9.92182e+06	9.5503e+06	1.40226e+07	8.33518e+06	6.70772e+06	2.11894e+06	4.50084e+06	4.32694e+06	4.5887e+06	9.2637e+06	1.18705e+07	1.90963e+07	0	0	1	0	5	8	2	28	21	38	1092	8	9	6.06385e-67	1/tr|Q9A1E4|Q9A1E4_STRP1	tr|Q9A1E4|Q9A1E4_STRP1 Lipoprotein OS=Streptococcus pyogenes serotype M1 OX=301447 GN=SPy_0319 PE=3 SV=1	tr|Q9A1E4|Q9A1E4_STRP1	3.24323	3.39841
1094	8.57091e+06	5.58422e+06	1.1371e+07	1.30321e+07	1.05104e+06	1.12347e+06	1.46142e+06	1.40158e+06	1.30979e+06	2.30783e+06	2.75407e+06	3.18386e+06	0	0	1	0	1	12	11	1	15	34	1093	4	5	2.85521e-30	1/tr|Q9A1E5|Q9A1E5_STRP1	tr|Q9A1E5|Q9A1E5_STRP1 Uncharacterized protein OS=Streptococcus pyogenes serotype M1 OX=301447 GN=SPy_0317 PE=4 SV=1	tr|Q9A1E5|Q9A1E5_STRP1	-2.92157	8.16788
1098	537383	389127	995542	666873	562223	477524	993686	836569	871397	1.46926e+06	1.47375e+06	1406781	1	1	2	1	6	10	9	10	23	17	1097	3	4	3.51505e-68	1/tr|Q9A1G0|Q9A1G0_STRP1	tr|Q9A1G0|Q9A1G0_STRP1 Penicillin-binding protein (D-alanyl-D-alanine carboxypeptidase) OS=Streptococcus pyogenes serotype M1 OX=301447 GN=dacA PE=3 SV=1	tr|Q9A1G0|Q9A1G0_STRP1	-21.018	-3.69876
1099	1.22466e+07	9.40265e+06	2.87344e+07	2.21627e+07	5.17264e+06	1.21128e+06	3.85506e+06	5.24951e+06	5.22661e+06	8.45375e+06	1.07764e+07	1.20821e+07	0	0	1	2	5	8	2	28	21	5	1098	10	12	1.17002e-66	1/tr|Q9A1H0|Q9A1H0_STRP1	tr|Q9A1H0|Q9A1H0_STRP1 Putative glutamine-binding periplasmic protein OS=Streptococcus pyogenes serotype M1 OX=301447 GN=SPy_0277 PE=3 SV=2	tr|Q9A1H0|Q9A1H0_STRP1	-0.104698	1.96971
1101	1.87743e+07	1.44746e+07	6.59242e+07	2.4646e+07	5.70553e+06	2.3178e+06	4.88297e+06	4.78438e+06	5.01152e+06	7.95418e+06	1.30471e+07	1.52726e+07	0	0	1	0	2	3	17	13	10	0	1100	17	19	8.24449e-109	1/tr|Q9A1H3|Q9A1H3_STRP1	tr|Q9A1H3|Q9A1H3_STRP1 Putative surface exclusion protein OS=Streptococcus pyogenes serotype M1 OX=301447 GN=prgA PE=4 SV=1	tr|Q9A1H3|Q9A1H3_STRP1	-2.85864	20.0908
1102	3.19178e+06	1.65831e+06	2.79244e+06	1.83784e+06	497414	656497	586713	644017	414696	684878	579082	722011	1	1	0	1	6	10	13	3	32	39	1101	3	3	2.28812e-29	1/tr|Q9A1H4|Q9A1H4_STRP1	tr|Q9A1H4|Q9A1H4_STRP1 Putative purine operon repressor OS=Streptococcus pyogenes serotype M1 OX=301447 GN=purR PE=4 SV=1	tr|Q9A1H4|Q9A1H4_STRP1	-18.8695	-13.2661
1103	2.62424e+06	3.02583e+06	7.45918e+06	9.41806e+06	770474	898589	2.89392e+06	1.157e+06	841389	1.81827e+06	1.71568e+06	2.27382e+06	0	0	2	4	1	1	18	7	27	21	1102	5	6	1.01723e-38	1/tr|Q9A1J2|Q9A1J2_STRP1	tr|Q9A1J2|Q9A1J2_STRP1 Uncharacterized protein OS=Streptococcus pyogenes serotype M1 OX=301447 GN=SPy_0248 PE=4 SV=1	tr|Q9A1J2|Q9A1J2_STRP1	-6.9519	0.818789
1104	2.49396e+06	1.88754e+06	4.30753e+06	3.75262e+06	787642	1.39162e+06	2.29587e+06	1.71171e+06	1.23392e+06	1.56027e+06	1.82171e+06	1.55746e+06	1	1	0	1	6	5	1	12	28	37	1103	4	6	5.94291e-48	1/tr|Q9A1L2|Q9A1L2_STRP1	tr|Q9A1L2|Q9A1L2_STRP1 Uncharacterized protein OS=Streptococcus pyogenes serotype M1 OX=301447 GN=SPy_0210 PE=4 SV=1	tr|Q9A1L2|Q9A1L2_STRP1	-9.95864	-9.40656
1107	2.60219e+06	1.65743e+06	3.67416e+06	4.15518e+06	2.51465e+06	466626	1.18123e+06	1.27884e+06	1.20465e+06	2.30137e+06	3.36419e+06	5.28839e+06	1	1	0	2	4	11	7	25	22	1	1106	6	7	3.52453e-70	1/tr|Q9A1M9|Q9A1M9_STRP1	tr|Q9A1M9|Q9A1M9_STRP1 Putative glycine-betaine binding permease protein OS=Streptococcus pyogenes serotype M1 OX=301447 GN=opuABC PE=3 SV=1	tr|Q9A1M9|Q9A1M9_STRP1	-5.20983	-12.9561
1108	925540	870467	1.68955e+06	1.52992e+06	976383	1.49669e+06	2370330	1.41529e+06	1.10941e+06	2.17041e+06	2.38381e+06	3.41141e+06	1	1	0	2	4	11	7	5	3	42	1107	4	5	4.36371e-79	1/tr|Q9A1N0|Q9A1N0_STRP1	tr|Q9A1N0|Q9A1N0_STRP1 Putative glycine betaine/proline ABC transporter (ATP-binding protein) OS=Streptococcus pyogenes serotype M1 OX=301447 GN=opuAA PE=4 SV=1	tr|Q9A1N0|Q9A1N0_STRP1	-5.9683	-16.1837
1110	9.74198e+06	6.56382e+06	1.61884e+07	1.50505e+07	6.04468e+06	2.92533e+06	5.86357e+06	6.41844e+06	5.91694e+06	9.04067e+06	1.47338e+07	1.67555e+07	0	0	1	0	5	8	2	28	21	38	1109	12	12	2.20072e-79	1/tr|Q9A1P7|Q9A1P7_STRP1	tr|Q9A1P7|Q9A1P7_STRP1 Putative ABC transporter (Lipoprotein) OS=Streptococcus pyogenes serotype M1 OX=301447 GN=SPy_0163 PE=4 SV=1	tr|Q9A1P7|Q9A1P7_STRP1	2.78343	2.74185
1114	1.57304e+07	1.12157e+07	2.42516e+07	1.88675e+07	1.78667e+06	3.03707e+06	4.52027e+06	2.13675e+06	1.7711e+06	2.90151e+06	3.14948e+06	3.45423e+06	0	0	2	4	9	6	19	21	18	3	1113	9	12	8.15856e-59	1/tr|Q9A1U2|Q9A1U2_STRP1	tr|Q9A1U2|Q9A1U2_STRP1 Putative penicillin-binding protein 1b OS=Streptococcus pyogenes serotype M1 OX=301447 GN=pbp1b PE=4 SV=1	tr|Q9A1U2|Q9A1U2_STRP1	-17.2161	11.1059
1116	3.4626e+07	3.17624e+07	5.30893e+07	3.79212e+07	7344727	3.82325e+06	8.68618e+06	9640090	9071919	11362600	17609152	17611138	0	0	1	0	2	3	17	13	10	0	1115	6	6	9.77827e-55	1/tr|Q9A1X8|Q9A1X8_STRP1	tr|Q9A1X8|Q9A1X8_STRP1 Putative acyltransferase OS=Streptococcus pyogenes serotype M1 OX=301447 GN=SPy_0041 PE=4 SV=1	tr|Q9A1X8|Q9A1X8_STRP1	-4.09364	19.7272
1118	4.89379e+06	4.85066e+06	5.54848e+06	6.21372e+06	701486	956652	970950	1.05087e+06	835086	1092202	1.47638e+06	1.73884e+06	1	1	2	4	1	1	18	7	27	8	1117	4	4	4.85067e-41	1/tr|Q9A1Y3|Q9A1Y3_STRP1	tr|Q9A1Y3|Q9A1Y3_STRP1 Adenylosuccinate lyase OS=Streptococcus pyogenes serotype M1 OX=301447 GN=purB PE=3 SV=1	tr|Q9A1Y3|Q9A1Y3_STRP1	-10.5948	0.0600885
1119	2.49975e+06	4.9778e+06	4.69724e+06	4.15115e+06	585842	825227	1.19019e+06	566606	540590	772067	1206587	1.23968e+06	1	1	2	4	1	1	18	7	27	8	1118	3	3	1.31754e-46	1/tr|Q9A1Z8|Q9A1Z8_STRP1	tr|Q9A1Z8|Q9A1Z8_STRP1 Putative secreted protein OS=Streptococcus pyogenes serotype M1 OX=301447 GN=SPy_0019 PE=4 SV=1	tr|Q9A1Z8|Q9A1Z8_STRP1	-11.5771	-0.586181
1120	8.28229e+07	5.92303e+07	1.70526e+08	1.58638e+08	9.64986e+06	7.52448e+06	1.47181e+07	9.66367e+06	8.26534e+06	1.39746e+07	1.84983e+07	2.07369e+07	0	2	3	3	5	13	14	14	16	41	1119	21	25	3.54449e-76	1/tr|Q9A200|Q9A200_STRP1	tr|Q9A200|Q9A200_STRP1 ATP-dependent zinc metalloprotease FtsH OS=Streptococcus pyogenes serotype M1 OX=301447 GN=ftsH PE=3 SV=1	tr|Q9A200|Q9A200_STRP1	9.62794	-1.04525
1122	5.1302e+06	2.20725e+06	5.7081e+06	4.63419e+06	751589	2.40998e+06	1.35539e+06	1.52674e+06	1.05085e+06	1.3872e+06	1.43902e+06	1.27458e+06	1	1	2	4	1	5	18	7	13	8	1121	5	5	5.47312e-66	1/tr|Q9A207|Q9A207_STRP1	tr|Q9A207|Q9A207_STRP1 Ribosome-binding ATPase YchF OS=Streptococcus pyogenes serotype M1 OX=301447 GN=ychF PE=3 SV=1	tr|Q9A207|Q9A207_STRP1	-10.8002	-2.35336
1131	6.10715e+06	4.28002e+06	9.00971e+06	1.01829e+07	2.08866e+06	840532	1.39949e+06	1.49624e+06	1.67648e+06	2.54678e+06	4.06597e+06	5.14104e+06	0	0	1	0	5	8	4	26	1	19	1130	6	6	8.91206e-40	3/tr|A0A1D5RLD8|A0A1D5RLD8_MOUSE/sp|P16858|G3P_MOUSE/tr|S4R1W1|S4R1W1_MOUSE	tr|S4R1W1|S4R1W1_MOUSE Glyceraldehyde-3-phosphate dehydrogenase OS=Mus musculus OX=10090 GN=Gm3839 PE=1 SV=1	tr|S4R1W1|S4R1W1_MOUSE	1.9411	8.67742

## Sheet: Mouse
	sfGFP control(Ctrl): 25µl of BALB/c mouse blood plasma with 10 µg of sfGFP protein							samples with M1 protein (BALB/c): 25µl of BALB/c mouse blood plasma with 10 µg of M1 protein							naïve samples with M1 protein (naïve): 25µl of C57BL/J6 mouse blood plasma with 10 µg of M1 protein							immunized samples with M1 protein (immunized): 25µl of C57BL/J6 mouse blood plasma with 10 µg of M1 protein							BALB/c blood plasma			naïve C57BL/J6 blood plasma			immunized C57BL/J6 blood plasma
	replicate 01	replicate 02	replicate 03	replicate 04	replicate 05	replicate 06	replicate 07	replicate 01	replicate 02	replicate 03	replicate 04	replicate 05	replicate 06	replicate 07	replicate 01	replicate 02	replicate 03	replicate 04	replicate 05	replicate 06	replicate 07	replicate 01	replicate 02	replicate 03	replicate 04	replicate 05	replicate 06	replicate 07	replicate 01	replicate 02	replicate 03	replicate 01	replicate 02	replicate 03	replicate 01	replicate 02	replicate 03
	eva_m1809_155	eva_m1809_156	eva_m1809_157	eva_m1809_159	eva_m1809_160	eva_m1809_161	eva_m1809_163	eva_m1809_167	eva_m1809_168	eva_m1809_169	eva_m1809_171	eva_m1809_172	eva_m1809_173	eva_m1809_175	eva_m1809_179	eva_m1809_180	eva_m1809_181	eva_m1809_183	eva_m1809_184	eva_m1809_185	eva_m1809_187	eva_m1809_191	eva_m1809_192	eva_m1809_193	eva_m1809_195	eva_m1809_196	eva_m1809_197	eva_m1809_199	eva_m1809_204	eva_m1809_205	eva_m1809_206	eva_m1809_209	eva_m1809_210	eva_m1809_211	eva_m1809_213	eva_m1809_214	eva_m1809_215	index	k02	k03	k04	k05	k10	k15	k20	k30	k40	k50	Unique peptide sequences (pep)
1	1.14086e+10	1.22704e+10	1.65602e+10	1.25563e+10	11334462408	1.27301e+10	1.24644e+10	1.15363e+10	1.14855e+10	1.34308e+10	1.22353e+10	1.41556e+10	1.34993e+10	1.83372e+10	9.9986e+09	1.09501e+10	1.09275e+10	11124887003	1.22962e+10	1.13745e+10	1.41038e+10	9.7603e+09	1.0042e+10	1.04162e+10	1.15031e+10	1.19956e+10	1.33955e+10	9.38053e+09	8.54586e+09	8.36842e+09	8.7196e+09	8.47532e+09	1.2025e+10	1.22515e+10	8.81351e+09	10260304891	1.69667e+10	0	1	2	2	3	4	4	0	9	27	9	9
5	2.74364e+07	2.44347e+07	3.05268e+07	1.9848e+07	2.06694e+07	2.02412e+07	1.31972e+07	1.11229e+07	1.10981e+07	1.3542e+07	1.41578e+07	1.12303e+07	9.8254e+06	1.46463e+07	5.9974e+06	4.2417e+06	4.54015e+06	4.06747e+06	3.97347e+06	4.15889e+06	3.89607e+06	3.00116e+06	4.57819e+06	4.42628e+06	3.95716e+06	4.89139e+06	4.3366e+06	3.71678e+06	1.06724e+07	8.01045e+06	8.74447e+06	1.27573e+07	1.47036e+07	6.19275e+06	7.60918e+06	1.30356e+07	1.70921e+07	4	1	1	3	0	3	9	17	14	15	14	8
6	805130	730518	502250	627962	661941	580452	416678	1.0989e+06	957561	609443	3.73263e+06	2.36173e+06	844058	910374	3.37369e+06	218916	189318	288260	338002	328026	343200	183056	247822	214342	153088	264886	231961	175551	1.02866e+07	1.05266e+07	6.58076e+06	1.84315e+07	2.57184e+07	6.77382e+06	9.53682e+06	8.55693e+06	1.80257e+07	5	1	1	3	0	3	9	6	7	10	7	8
8	1.04737e+08	6.40313e+07	6.08143e+07	6.80886e+07	1.1821e+08	8.60321e+07	4.28935e+07	1.58739e+08	9.5281e+07	1.4061e+08	2.35094e+08	2.23386e+08	1.72622e+08	1.05023e+08	9.09935e+07	4.53177e+07	6.7987e+07	4.11298e+07	3.93352e+07	5.47673e+07	5.00627e+07	1.645e+07	3.80896e+07	2.50021e+07	3.13739e+07	2.09682e+07	4.16567e+07	7.54738e+07	2.08713e+08	1.60525e+08	1.78814e+08	2.85469e+08	7.83664e+07	5.30571e+07	8.88242e+07	7.04251e+07	1.26898e+08	7	1	2	2	3	6	11	0	18	37	44	39
9	3.14556e+06	3.2903e+06	3.367e+06	1.98145e+06	3.36376e+06	9.00993e+06	3.57132e+06	6.44226e+06	5.91825e+06	2.97938e+06	3.15931e+06	2.90231e+06	3.16305e+06	4.89982e+06	3.52093e+06	1.62443e+06	1.05625e+06	2.13563e+06	1.21855e+06	2.20233e+06	3.21012e+06	2.19493e+06	1.49259e+07	1.3407e+06	2.18923e+06	2.70199e+06	1.89097e+06	2.70844e+06	1.75694e+06	1.09563e+06	828535	3.21293e+06	2.92454e+07	2.00646e+06	6.85218e+06	1.99352e+07	8.7205e+06	8	1	2	3	2	8	10	15	20	6	20	4
11	805130	730518	502250	627962	661941	580452	416678	1.0989e+06	957561	609443	3.73263e+06	2.36173e+06	844058	910374	3.37369e+06	218916	189318	288260	338002	328026	343200	183056	247822	214342	153088	264886	231961	175551	1.02866e+07	1.05266e+07	6.58076e+06	1.84315e+07	2.57184e+07	6.77382e+06	9.53682e+06	8.55693e+06	1.80257e+07	10	1	1	3	0	3	9	6	7	10	7	8
12	2.55956e+08	3.09727e+08	1.73159e+08	1.90521e+08	2.0616e+08	1.87633e+08	1.03887e+08	2.86926e+09	4.23872e+09	4.05844e+09	4.26869e+09	5.3749e+09	3.8205e+09	3.52296e+09	4.47909e+09	4.11615e+09	3.82523e+09	3.55764e+09	2.24332e+09	4.53781e+09	3.5966e+09	1.91404e+09	1.57718e+09	2.49307e+09	2.21627e+09	3.46066e+09	2.75866e+09	2.26581e+09	5.01839e+08	3.85703e+08	4.1598e+08	4.79185e+08	4.78328e+08	2.59288e+08	6.61571e+08	6.32313e+08	9.59239e+08	11	1	2	2	3	4	4	0	9	27	9	54
15	1.12767e+07	6.34635e+06	4.61926e+06	6.22438e+06	7.97841e+06	6.39618e+06	2.76738e+06	4.05265e+07	1.06929e+07	1.4556e+07	2.35727e+07	2.14719e+07	1.97003e+07	9.15971e+06	7.13378e+06	5.01947e+06	4.1911e+06	4.36263e+06	4.14964e+06	5.83187e+06	2.87589e+06	3.07161e+06	6.18562e+06	3.07894e+06	4.0548e+06	3.32492e+06	3.72245e+06	1.34764e+07	2.91086e+07	1.69693e+07	2.01947e+07	1.76145e+07	1.60542e+07	9.60467e+06	1.95919e+07	1.97213e+07	3.64915e+07	14	1	1	3	2	5	3	9	8	22	8	29
16	2.00959e+06	687294	605640	572058	753705	4.88124e+06	1.55206e+06	2.09698e+06	3.40597e+06	1.07422e+06	1.88917e+06	2.27449e+06	2.01238e+06	3.33139e+06	1.8417e+06	499910	1.89257e+06	820104	449640	705101	765419	1.34946e+06	2.77953e+06	1.02508e+06	739848	770709	690037	886698	1.62588e+06	1.53058e+06	1.60337e+06	3.65774e+06	5.23286e+06	1.366e+06	4.12948e+06	4.04955e+06	7.62177e+06	15	0	0	1	4	0	6	4	10	30	10	9
18	8.84163e+07	6.2504e+07	6.24508e+07	6.26724e+07	7.47846e+07	8.18622e+07	4.14897e+07	1.30256e+08	1.05371e+08	1.11332e+08	2.39222e+08	2.25112e+08	1.12184e+08	1.17897e+08	8.60832e+07	2.63207e+07	2.7899e+07	4.48442e+07	3.01335e+07	4.36626e+07	4.49364e+07	1.85229e+07	2.71552e+07	2.32125e+07	1.58573e+07	1.88416e+07	3.43478e+07	2.69e+07	3.57779e+08	3.44741e+08	3.85726e+08	2.67229e+08	3.66201e+08	1.93728e+08	3.33894e+08	4.08951e+08	4.40274e+08	17	1	2	2	3	6	4	0	24	12	24	22
22	2.26364e+06	3.01586e+06	981819	750227	4.16763e+06	912701	899720	2.49617e+06	2.15694e+06	2.69369e+06	3.20592e+06	3.33906e+06	2.27808e+06	2.32349e+06	824771	590240	72751.2	724472	202651	423465	531408	540223	340117	366114	235429	416592	430202	289430	833079	909836	1.21137e+06	2.2331e+06	3.52878e+06	984151	1.8262e+06	2.65038e+06	2.25881e+06	21	0	0	1	4	0	6	14	10	30	10	7
23	1.48184e+07	9.5974e+06	6.57684e+06	8.6575e+06	1.14058e+07	9.98202e+06	4.96634e+06	2.45437e+07	1.58377e+07	2.10886e+07	2.91907e+07	2.85824e+07	1.87089e+07	1.33583e+07	9.18852e+06	3.37481e+06	2.85675e+06	3.22809e+06	1.80613e+06	2.6714e+06	2.68565e+06	1.32777e+06	3.78041e+06	1.80804e+06	2.01307e+06	2.23461e+06	3.28166e+06	7.3397e+06	2.56173e+07	2.2165e+07	2.477e+07	3.95316e+07	3.97371e+07	2.25199e+07	4.09099e+07	3.41289e+07	5.14509e+07	22	1	2	2	2	5	11	3	26	2	26	14
25	1.20423e+07	7.47744e+06	8.90772e+06	5.98042e+06	1.06204e+07	8.76829e+06	4.93668e+06	1.4514e+07	1.12211e+07	1.3488e+07	2.04941e+07	2.02712e+07	1.75329e+07	1.13715e+07	3.83995e+06	1.50931e+06	2.79264e+06	1.87664e+06	1.43889e+06	2.84705e+06	2.27184e+06	860404	1.18577e+06	960696	931716	1.03171e+06	2.05288e+06	2.74392e+06	9.45312e+06	7.47134e+06	8.30015e+06	4.5686e+06	6.33738e+06	2.54565e+06	6.09589e+06	6.85841e+06	9.62713e+06	24	1	1	3	2	5	3	9	22	5	37	11
26	3.15363e+06	2.16756e+06	2.30395e+06	1.95022e+06	2.58751e+06	2.52792e+06	1.27477e+06	4.50254e+06	4.2544e+06	3.93786e+06	5.92028e+06	6.85445e+06	3.92219e+06	4.68682e+06	3.34441e+06	1.62054e+06	1.36375e+06	1.93371e+06	1.30516e+06	1.84015e+06	2.04905e+06	1.62481e+06	1.7679e+06	1.68234e+06	1.18676e+06	1.85619e+06	1.83842e+06	1.32158e+06	9.52767e+06	1.01576e+07	1.06483e+07	8.70773e+06	1.76798e+07	5.30193e+06	7.50684e+06	1.06113e+07	1.21584e+07	25	1	1	3	0	3	9	6	19	25	35	7
27	7.29394e+06	5.1896e+06	3.68391e+06	5.58607e+06	3.48301e+06	7.19062e+06	2.68728e+06	1.03993e+07	3.29402e+06	4.03799e+06	2.08094e+07	1.50431e+07	4.01329e+06	7.62902e+06	7.77059e+06	452973	325935	394915	482595	674680	851994	369338	359839	468508	197672	308244	398275	383170	5.54425e+07	4.87467e+07	5.38653e+07	4.56721e+07	7.55743e+07	3.10052e+07	3.9986e+07	6.36003e+07	6.90866e+07	26	1	2	2	2	6	11	3	26	23	26	17
31	1.28263e+08	8.81369e+07	7.00717e+07	7.00416e+07	9.76991e+07	1.02266e+08	4.61491e+07	2.04261e+08	1.35022e+08	1.64587e+08	3.79981e+08	2.9621e+08	1.59664e+08	1.33256e+08	2.48058e+08	8.08141e+07	1.12942e+08	8.77033e+07	7.93128e+07	9.60895e+07	8.86206e+07	5.05672e+07	1.08454e+08	7.37515e+07	7.23965e+07	6.46692e+07	9.37413e+07	2.18328e+08	8.34125e+08	7.02735e+08	7.58152e+08	6.21522e+08	8.98043e+08	4.02987e+08	7.2578e+08	7.04437e+08	9.36072e+08	30	1	2	2	3	6	4	0	24	12	24	107
32	4.32096e+07	3.37566e+07	2.61178e+07	2.33554e+07	2.96355e+07	2.89452e+07	1.44537e+07	4.96826e+07	2.91904e+07	4.19394e+07	7.42633e+07	7.90083e+07	4.80331e+07	3.28895e+07	1.71867e+07	9.23757e+06	8.27394e+06	7.83127e+06	6.79282e+06	9.93787e+06	8.78383e+06	4.12301e+06	7.2025e+06	5.31742e+06	6.24641e+06	5.38905e+06	6.9415e+06	1.18923e+07	8.80145e+07	7.29078e+07	7.52938e+07	6.38144e+07	5.00602e+07	3.91472e+07	6.45371e+07	4.77649e+07	9.90679e+07	31	1	2	2	2	6	11	3	26	37	2	37
33	1.18334e+07	8.89877e+06	1.19819e+07	1.0746e+07	1.11027e+07	1.02468e+07	8.74466e+06	68948438	79069870	5.37703e+07	4.9038e+07	75444438	62898993	85374095	5.48715e+06	1.83673e+06	1.96993e+06	2.63902e+06	1.398e+06	2.63433e+06	4.48665e+06	2.1248e+06	3.38394e+06	3.50067e+06	3.86514e+06	5.11038e+06	5.72526e+06	5.15773e+06	1.39564e+07	1.00252e+07	1.09438e+07	8.75397e+06	1.39902e+07	4.73229e+06	8.36125e+06	1.37613e+07	1.59148e+07	32	1	2	2	2	1	7	10	23	38	23	9
36	1.86816e+07	1.44434e+07	1.76802e+07	1.80282e+07	1.46248e+07	1.52996e+07	7.87303e+06	45543713	40182267	3.39619e+07	4.48959e+07	5.05048e+07	3.32638e+07	41167075	3.68334e+06	1.6609e+06	1.12426e+06	1.34869e+06	1.24424e+06	1.4647e+06	964835	2.65308e+07	4.94422e+07	3.05421e+07	3.28974e+07	3.99282e+07	3.78129e+07	4.65307e+07	3.94853e+07	3.11006e+07	3.42442e+07	1.12985e+07	1.24642e+07	6.28514e+06	9.79081e+06	9.96623e+06	9.83659e+06	35	1	2	2	3	4	4	16	4	3	4	7
38	5.12198e+06	2.45407e+06	2.93488e+06	2.63804e+06	3.19845e+06	3.22385e+06	1.72669e+06	1.28494e+07	1.23167e+07	9.75252e+06	1.30499e+07	1.62274e+07	1.07772e+07	1.17607e+07	3.01714e+06	890688	1.05014e+06	1.39632e+06	745936	1.11973e+06	773944	2.57823e+06	7.79425e+06	3.12451e+06	3.17252e+06	4.40427e+06	5.43395e+06	1.1031e+07	1.64606e+07	1.31676e+07	1.33242e+07	8.84348e+06	2.00511e+07	5.78419e+06	1.52205e+07	2.04613e+07	1.90576e+07	37	1	1	3	2	5	3	9	22	35	19	6
39	1.88146e+06	1.1742e+06	1.67011e+06	1.04865e+06	1.28247e+06	1.25209e+06	741871	4028029	5380347	3.10634e+06	2.35514e+06	6602525	3.21122e+06	5667968	127684	48011.8	45174.5	46491.1	43152.8	39251.3	43049.6	86383.1	350479	186477	175612	216862	194108	331972	4701482	3.34937e+06	3.09872e+06	553824	2.28355e+06	257010	534356	2.93627e+06	705162	38	0	0	1	4	0	1	14	1	21	33	3
40	1.90784e+06	1.09608e+06	1.10046e+06	945760	1.16656e+06	1.17332e+06	616895	5.84248e+06	7.09539e+06	4.29362e+06	6.47077e+06	7.79128e+06	4.18959e+06	6.5766e+06	357076	79609.3	55157.9	79340.5	34144	38037.2	58950	113536	409658	131277	140941	352104	276920	581660	9.45251e+06	7.20872e+06	7.79839e+06	1.57043e+06	5.52718e+06	871220	1.96148e+06	2.26797e+06	2.09985e+06	39	1	1	1	4	0	1	7	28	7	1	5
43	1.4828e+06	733229	803199	771036	813541	1.08314e+06	485821	4364347	3769683	3.4638e+06	5446017	5.00792e+06	3.27436e+06	3828934	608745	384989	430377	334051	184245	405197	414974	1.25511e+06	3.06112e+06	1.7775e+06	1.45441e+06	2.37105e+06	2.24709e+06	2.51035e+06	6140156	5367778	5808691	2.23485e+06	1.58691e+06	1.12624e+06	2.52788e+06	2.29537e+06	2.82242e+06	42	1	1	3	0	9	5	11	3	28	36	4
44	4526739	2.91482e+06	2.61201e+06	2.76985e+06	3072089	3.03656e+06	1.95402e+06	11195739	10101300	9.87511e+06	1.21911e+07	14547480	1.14093e+07	12701220	1.91543e+06	622959	429017	548827	305589	515096	398500	376807	1.23803e+06	623484	485629	1.0855e+06	1.10227e+06	1.58274e+06	9136443	6.71647e+06	7.18578e+06	8.62704e+06	6.03764e+06	4.72981e+06	9.44753e+06	8.10356e+06	1.0868e+07	43	1	1	3	0	5	3	9	22	5	22	4
46	8.77559e+06	5.95623e+06	5.54705e+06	7.55604e+06	7.18901e+06	7.28806e+06	5.37111e+06	1.43606e+07	1.19213e+07	1.2348e+07	1.72579e+07	1.93919e+07	1.34071e+07	1.47865e+07	4.72119e+06	1.87343e+06	3.22161e+06	3.0035e+06	1.87076e+06	2.85274e+06	3.41518e+06	1.7604e+06	3.29779e+06	2.69297e+06	2.26861e+06	2.4279e+06	2.62758e+06	3.46402e+06	1.88076e+07	1.84559e+07	2.11649e+07	1.30389e+07	8.34182e+06	7.20021e+06	9.47549e+06	8.81736e+06	1.38461e+07	45	1	1	3	2	5	3	9	22	22	37	4
47	1.57543e+07	9.27377e+06	8.43225e+06	1.0697e+07	1.12942e+07	1.2271e+07	7.28888e+06	2.89533e+07	2.22993e+07	2.03076e+07	3.72715e+07	3.65758e+07	2.23599e+07	2.56368e+07	7.8102e+06	2.32069e+06	3.54329e+06	3.29756e+06	1.92919e+06	3.38479e+06	3.69522e+06	2.62356e+06	5.37899e+06	3.49131e+06	3.12683e+06	4.26363e+06	4.52811e+06	6.0726e+06	5.47638e+07	4.9875e+07	5.46205e+07	2.71371e+07	2.28985e+07	1.40739e+07	3.12271e+07	2.8078e+07	3.51391e+07	46	1	2	2	2	5	7	3	26	2	41	5
48	1.57543e+07	9.27377e+06	8.43225e+06	1.0697e+07	1.12942e+07	1.2271e+07	7.28888e+06	2.89533e+07	2.22993e+07	2.03076e+07	3.72715e+07	3.65758e+07	2.23599e+07	2.56368e+07	7.8102e+06	2.32069e+06	3.54329e+06	3.29756e+06	1.92919e+06	3.38479e+06	3.69522e+06	2.62356e+06	5.37899e+06	3.49131e+06	3.12683e+06	4.26363e+06	4.52811e+06	6.0726e+06	5.47638e+07	4.9875e+07	5.46205e+07	2.71371e+07	2.28985e+07	1.40739e+07	3.12271e+07	2.8078e+07	3.51391e+07	47	1	2	2	2	5	7	3	26	2	41	5
49	10573940	5.59544e+06	5.18283e+06	5.19831e+06	6.29198e+06	7.61287e+06	3.03701e+06	19681059	14638120	1.19836e+07	2.74399e+07	24043840	1.332e+07	15216480	3.56733e+06	597623	507636	434779	158081	750283	485394	1.01314e+06	2.88261e+06	1.03707e+06	1.04363e+06	2.20955e+06	2.35113e+06	3.59355e+06	46103753	3.96263e+07	4.2922e+07	1.69582e+07	1.69976e+07	8.69468e+06	2.56284e+07	2.18972e+07	2.54222e+07	48	1	2	2	2	5	7	3	26	2	41	4
50	1.08067e+07	6.5763e+06	6.61613e+06	8.51003e+06	8.33911e+06	8.83304e+06	6.10949e+06	2.44583e+07	1.94692e+07	1.64473e+07	2.80668e+07	3.00577e+07	1.85588e+07	2.22689e+07	6.8285e+06	1.97467e+06	3.32587e+06	3.11264e+06	1.85129e+06	3.08142e+06	3.48643e+06	2.28977e+06	4.19446e+06	2.95816e+06	2.62616e+06	3.37501e+06	3.74566e+06	4.70332e+06	4.16782e+07	3.99554e+07	4.26368e+07	2.25475e+07	2.03798e+07	1.1155e+07	2.28641e+07	2.24738e+07	2.67218e+07	49	1	2	2	2	5	7	3	26	2	41	4
56	11238850	8.93845e+06	1.29587e+07	1.47632e+07	14874555	1.16855e+07	9.46764e+06	22417669	16288790	2.266e+07	3.50256e+07	31727220	1.90568e+07	40744710	7.74313e+06	4.50729e+06	3.93871e+06	4.52615e+06	4.10584e+06	4744505	4772422	9.18715e+06	2.10863e+07	1.32366e+07	1.36861e+07	1.7526e+07	1.61952e+07	2.22516e+07	33777883	2.7782e+07	2.93812e+07	1.70374e+07	1.21657e+07	1.01727e+07	2.33829e+07	1.59387e+07	2.3567e+07	55	1	2	2	3	4	2	16	4	3	4	3
57	11238850	8.93845e+06	1.29587e+07	1.47632e+07	14874555	1.16855e+07	9.46764e+06	22417669	16288790	2.266e+07	3.50256e+07	31727220	1.90568e+07	40744710	7.74313e+06	4.50729e+06	3.93871e+06	4.52615e+06	4.10584e+06	4744505	4772422	9.18715e+06	2.10863e+07	1.32366e+07	1.36861e+07	1.7526e+07	1.61952e+07	2.22516e+07	33777883	2.7782e+07	2.93812e+07	1.70374e+07	1.21657e+07	1.01727e+07	2.33829e+07	1.59387e+07	2.3567e+07	56	1	2	2	3	4	2	16	4	3	4	3
58	11238850	8.93845e+06	1.29587e+07	1.47632e+07	14874555	1.16855e+07	9.46764e+06	22417669	16288790	2.266e+07	3.50256e+07	31727220	1.90568e+07	40744710	7.74313e+06	4.50729e+06	3.93871e+06	4.52615e+06	4.10584e+06	4744505	4772422	9.18715e+06	2.10863e+07	1.32366e+07	1.36861e+07	1.7526e+07	1.61952e+07	2.22516e+07	33777883	2.7782e+07	2.93812e+07	1.70374e+07	1.21657e+07	1.01727e+07	2.33829e+07	1.59387e+07	2.3567e+07	57	1	2	2	3	4	2	16	4	3	4	3
62	1.00324e+07	8461127	1.25707e+07	1.42501e+07	1.46242e+07	1.1144e+07	9.18767e+06	2.07624e+07	1.54532e+07	2.14052e+07	3.27188e+07	2.93261e+07	1.76911e+07	3.94445e+07	6.50609e+06	4242180	3482980	4167740	4.01537e+06	4194250	4.37249e+06	8.84912e+06	1.98297e+07	1.28074e+07	1.30971e+07	1.67671e+07	1.51485e+07	2.07611e+07	3.12347e+07	2.57424e+07	2.72601e+07	1.46175e+07	1.16527e+07	8.77745e+06	2.14053e+07	1.4362e+07	2.16133e+07	61	1	2	2	3	4	2	16	4	3	4	3
63	2.94209e+06	2795117	2.03084e+06	1.95459e+06	2.80558e+06	3.01695e+06	1.26599e+06	5076699	4370820	5.49347e+06	7.8685e+06	8117420	4.42602e+06	5247980	226818	120672	124793	143815	34380.7	56129.6	126895	327791	1.2527e+06	589218	494300	895754	684579	1.22647e+06	7262153	7.03687e+06	7.60059e+06	1.24438e+06	1.09662e+06	722226	2.79263e+06	1.61966e+06	3.01746e+06	62	1	1	1	4	0	1	7	28	7	28	3
64	2.94209e+06	2795117	2.03084e+06	1.95459e+06	2.80558e+06	3.01695e+06	1.26599e+06	5076699	4370820	5.49347e+06	7.8685e+06	8117420	4.42602e+06	5247980	226818	120672	124793	143815	34380.7	56129.6	126895	327791	1.2527e+06	589218	494300	895754	684579	1.22647e+06	7262153	7.03687e+06	7.60059e+06	1.24438e+06	1.09662e+06	722226	2.79263e+06	1.61966e+06	3.01746e+06	63	1	1	1	4	0	1	7	28	7	28	3
66	1.34602e+07	11226277	1.42671e+07	1.65122e+07	1.68301e+07	1.44282e+07	1.06285e+07	2.69087e+07	2.0239e+07	2.81902e+07	4.42167e+07	3.86997e+07	2.34853e+07	4.57235e+07	7.39946e+06	4986544	3962319	4770369	4.50476e+06	4708900	4.68192e+06	1.03666e+07	2.21619e+07	1.46103e+07	1.50244e+07	1.9427e+07	1.73392e+07	2.33402e+07	4.00552e+07	3.39362e+07	3.59418e+07	1.58967e+07	1.24869e+07	9.67481e+06	2.46639e+07	1.68929e+07	2.48427e+07	65	1	2	2	3	4	2	16	4	3	4	4
67	1.31044e+07	1.08131e+07	1.35759e+07	1.62628e+07	1.66761e+07	1.42181e+07	1.05076e+07	2.66947e+07	1.94217e+07	2.80956e+07	4.58899e+07	3.87196e+07	2.31567e+07	4.52096e+07	7.68092e+06	5.07097e+06	4.00179e+06	4.81054e+06	4.5366e+06	4.73233e+06	4.69445e+06	1.05258e+07	2.26937e+07	1.50527e+07	1.54085e+07	1.9962e+07	1.79453e+07	2.40039e+07	4.17212e+07	3.54204e+07	3.79296e+07	1.71759e+07	1.309e+07	1.02289e+07	2.58279e+07	1.82059e+07	2.71409e+07	66	1	2	2	3	4	2	16	4	3	4	5
68	1.31044e+07	1.08131e+07	1.35759e+07	1.62628e+07	1.66761e+07	1.42181e+07	1.05076e+07	2.66947e+07	1.94217e+07	2.80956e+07	4.58899e+07	3.87196e+07	2.31567e+07	4.52096e+07	7.68092e+06	5.07097e+06	4.00179e+06	4.81054e+06	4.5366e+06	4.73233e+06	4.69445e+06	1.05258e+07	2.26937e+07	1.50527e+07	1.54085e+07	1.9962e+07	1.79453e+07	2.40039e+07	4.17212e+07	3.54204e+07	3.79296e+07	1.71759e+07	1.309e+07	1.02289e+07	2.58279e+07	1.82059e+07	2.71409e+07	67	1	2	2	3	4	2	16	4	3	4	5
69	9.67664e+06	8.04797e+06	1.18795e+07	1.40007e+07	1.44703e+07	1.0934e+07	9.06672e+06	2.05484e+07	1.46359e+07	2.13107e+07	3.4392e+07	2.9346e+07	1.73625e+07	3.89306e+07	6.78755e+06	4.32661e+06	3.52245e+06	4.20791e+06	4.04721e+06	4.21768e+06	4.38502e+06	9.00836e+06	2.03615e+07	1.32499e+07	1.34813e+07	1.7302e+07	1.57546e+07	2.14249e+07	3.29007e+07	2.72266e+07	2.92479e+07	1.58967e+07	1.22558e+07	9.33156e+06	2.25693e+07	1.5675e+07	2.39115e+07	68	1	2	2	3	4	2	16	4	3	4	4
70	1.27802e+07	10699080	1.34941e+07	16162720	1.64204e+07	1.40501e+07	10477680	2.60775e+07	1.89462e+07	2.77229e+07	4.38564e+07	3.75051e+07	2.27737e+07	4.46467e+07	7389261	4986544	3962319	4770369	4.49893e+06	4708900	4.68192e+06	1.03597e+07	2.20978e+07	1.45887e+07	1.50154e+07	1.93707e+07	1.72973e+07	2.33007e+07	3.92594e+07	3.34923e+07	3.56695e+07	1.58368e+07	12074324	9661060	24603060	1.68834e+07	2.47961e+07	69	1	2	2	3	4	2	16	4	3	4	3
71	9.67664e+06	8.04797e+06	1.18795e+07	1.40007e+07	1.44703e+07	1.0934e+07	9.06672e+06	2.05484e+07	1.46359e+07	2.13107e+07	3.4392e+07	2.9346e+07	1.73625e+07	3.89306e+07	6.78755e+06	4.32661e+06	3.52245e+06	4.20791e+06	4.04721e+06	4.21768e+06	4.38502e+06	9.00836e+06	2.03615e+07	1.32499e+07	1.34813e+07	1.7302e+07	1.57546e+07	2.14249e+07	3.29007e+07	2.72266e+07	2.92479e+07	1.58967e+07	1.22558e+07	9.33156e+06	2.25693e+07	1.5675e+07	2.39115e+07	70	1	2	2	3	4	2	16	4	3	4	4
72	1.17905e+07	1.00419e+07	1.34108e+07	1.52482e+07	1.63389e+07	1.28537e+07	9.75885e+06	23781359	17163141	2.3949e+07	3.84592e+07	33648200	1.97748e+07	4.14642e+07	6.83256e+06	4.44386e+06	3.66198e+06	4.31685e+06	4.09298e+06	4.32163e+06	4.41816e+06	9.12182e+06	2.11989e+07	1.33043e+07	1.35514e+07	1.76143e+07	1.57675e+07	2.20563e+07	38520173	3.29872e+07	3.55934e+07	1.68513e+07	1.15719e+07	1.01643e+07	2.41147e+07	1.58478e+07	2.43126e+07	71	1	2	2	3	4	2	16	4	3	4	4
73	1.11105e+07	9.51472e+06	1.26377e+07	1.48988e+07	1.59292e+07	1.24757e+07	9.60802e+06	22950200	15870361	23481795	38098910	32453600	19063232	4.03874e+07	6.82236e+06	4.44386e+06	3.66198e+06	4.31685e+06	4.08716e+06	4.32163e+06	4.41816e+06	9.11493e+06	21134876	1.32826e+07	1.35425e+07	17557926	1.57256e+07	22016863	37724360	32543420	35321120	1.67913e+07	1.11594e+07	1.01506e+07	24053850	1.58383e+07	2.4266e+07	72	1	2	2	3	4	2	16	4	3	4	3
74	1.09192e+07	9662927	1.31566e+07	1.49455e+07	1.6024e+07	1.23149e+07	9.66183e+06	22494209	16505420	2.31552e+07	3.59671e+07	32147680	1.90121e+07	40711640	6.62646e+06	4.32061e+06	3.56222e+06	4.25803e+06	4.04058e+06	4.22171e+06	4.38114e+06	8.99556e+06	2.06136e+07	1.30714e+07	1.33476e+07	1.72488e+07	1.54715e+07	2.14708e+07	33897673	2.92325e+07	3.07546e+07	1.5322e+07	1.07392e+07	9.23986e+06	2.27377e+07	1.50277e+07	2.27743e+07	73	1	2	2	3	4	2	16	4	3	4	3
77	3270323	1.92391e+06	2.43757e+06	1.86364e+06	2.54963e+06	2.04973e+06	883685	9.7264e+06	7.36054e+06	1.05769e+07	6.35072e+06	10275280	7.73636e+06	6.78091e+06	4.19787e+06	1.32374e+06	2.44139e+06	3.08425e+06	1.51317e+06	2.09775e+06	1.83294e+06	499199	1.66585e+06	1.41771e+06	872271	1.11224e+06	1.74403e+06	2.89461e+06	2.28217e+06	1.74046e+06	1.66394e+06	1.59523e+06	1.69187e+06	1.00542e+06	1.8055e+06	1.9742e+06	2.63488e+06	76	0	1	1	4	0	1	14	1	7	1	3
80	3270323	1.92391e+06	2.43757e+06	1.86364e+06	2.54963e+06	2.04973e+06	883685	9.7264e+06	7.36054e+06	1.05769e+07	6.35072e+06	10275280	7.73636e+06	6.78091e+06	4.19787e+06	1.32374e+06	2.44139e+06	3.08425e+06	1.51317e+06	2.09775e+06	1.83294e+06	499199	1.66585e+06	1.41771e+06	872271	1.11224e+06	1.74403e+06	2.89461e+06	2.28217e+06	1.74046e+06	1.66394e+06	1.59523e+06	1.69187e+06	1.00542e+06	1.8055e+06	1.9742e+06	2.63488e+06	79	0	1	1	4	0	1	14	1	7	1	3
83	6.24225e+06	2.98048e+06	3.82224e+06	3.95163e+06	4.58804e+06	4.43299e+06	2.36383e+06	22023194	1.57584e+07	1.79974e+07	2.71462e+07	2.37087e+07	1.79935e+07	1.7776e+07	3.58204e+06	1.39229e+06	1.16454e+06	1.19899e+06	880116	1.36629e+06	1.28904e+06	2.71468e+06	6.28873e+06	4.19277e+06	4.25729e+06	6.12755e+06	6.97463e+06	7.70869e+06	2.12065e+07	1.60577e+07	2.18363e+07	1.6052e+07	1.37548e+07	7.1402e+06	1.83123e+07	1.4323e+07	2.08771e+07	82	1	1	3	2	5	3	9	22	22	8	4
87	6.24225e+06	2.98048e+06	3.82224e+06	3.95163e+06	4.58804e+06	4.43299e+06	2.36383e+06	22023194	1.57584e+07	1.79974e+07	2.71462e+07	2.37087e+07	1.79935e+07	1.7776e+07	3.58204e+06	1.39229e+06	1.16454e+06	1.19899e+06	880116	1.36629e+06	1.28904e+06	2.71468e+06	6.28873e+06	4.19277e+06	4.25729e+06	6.12755e+06	6.97463e+06	7.70869e+06	2.12065e+07	1.60577e+07	2.18363e+07	1.6052e+07	1.37548e+07	7.1402e+06	1.83123e+07	1.4323e+07	2.08771e+07	86	1	1	3	2	5	3	9	22	22	8	4
90	1.13815e+06	1.50611e+06	872649	611577	747163	667934	394067	4.2414e+06	4449236	2.03343e+06	3606494	4046476	2.06628e+06	3147697	257418	281951	94587	188023	75477.3	170671	105403	1.57285e+06	2.71143e+06	1.14474e+06	1.43541e+06	2.00656e+06	2.92729e+06	3.70673e+06	6716494	5625800	6.24763e+06	2.52717e+06	4.08628e+06	1.53124e+06	1.8076e+06	3.32775e+06	4.2929e+06	89	1	1	3	0	9	5	11	3	28	36	4
91	1.13815e+06	1.50611e+06	872649	611577	747163	667934	394067	4.2414e+06	4449236	2.03343e+06	3606494	4046476	2.06628e+06	3147697	257418	281951	94587	188023	75477.3	170671	105403	1.57285e+06	2.71143e+06	1.14474e+06	1.43541e+06	2.00656e+06	2.92729e+06	3.70673e+06	6716494	5625800	6.24763e+06	2.52717e+06	4.08628e+06	1.53124e+06	1.8076e+06	3.32775e+06	4.2929e+06	90	1	1	3	0	9	5	11	3	28	36	4
95	1.0974e+06	791242	1.40058e+06	736533	901330	685403	478685	5.07655e+06	7.00115e+06	2.70188e+06	3.25704e+06	5.44878e+06	3.06535e+06	4.82486e+06	1.16996e+06	1.05707e+06	1.03064e+06	547190	89590.4	768906	193043	593578	508284	196267	403868	764298	613167	581980	6694051	5133943	5512907	3.22671e+06	1.19819e+07	2.15941e+06	2.1308e+06	4.52375e+06	3.00548e+06	94	1	1	3	0	9	5	11	3	28	3	3
97	1.0974e+06	791242	1.40058e+06	736533	901330	685403	478685	5.07655e+06	7.00115e+06	2.70188e+06	3.25704e+06	5.44878e+06	3.06535e+06	4.82486e+06	1.16996e+06	1.05707e+06	1.03064e+06	547190	89590.4	768906	193043	593578	508284	196267	403868	764298	613167	581980	6694051	5133943	5512907	3.22671e+06	1.19819e+07	2.15941e+06	2.1308e+06	4.52375e+06	3.00548e+06	96	1	1	3	0	9	5	11	3	28	3	3
99	7.02249e+06	4.24695e+06	9.60241e+06	6.47369e+06	7.7428e+06	5.9289e+06	6.55481e+06	3.9187e+07	4.11988e+07	2.18868e+07	1.80872e+07	4.29196e+07	2.77898e+07	4.63422e+07	5.218e+06	5.49231e+06	4.64679e+06	4.58595e+06	5.19915e+06	5.56046e+06	5.93468e+06	3.37569e+06	5.79866e+06	4.25603e+06	4.49243e+06	6.66498e+06	5.76527e+06	8.16283e+06	3.50195e+07	2.40317e+07	2.56636e+07	1.25787e+07	2.47249e+07	7.37017e+06	7.61288e+06	1.74526e+07	1.15329e+07	98	1	2	2	2	1	7	10	8	19	47	3
100	7.02249e+06	4.24695e+06	9.60241e+06	6.47369e+06	7.7428e+06	5.9289e+06	6.55481e+06	3.9187e+07	4.11988e+07	2.18868e+07	1.80872e+07	4.29196e+07	2.77898e+07	4.63422e+07	5.218e+06	5.49231e+06	4.64679e+06	4.58595e+06	5.19915e+06	5.56046e+06	5.93468e+06	3.37569e+06	5.79866e+06	4.25603e+06	4.49243e+06	6.66498e+06	5.76527e+06	8.16283e+06	3.50195e+07	2.40317e+07	2.56636e+07	1.25787e+07	2.47249e+07	7.37017e+06	7.61288e+06	1.74526e+07	1.15329e+07	99	1	2	2	2	1	7	10	8	19	47	3
101	4.68764e+06	2.89032e+06	8.49993e+06	4.51989e+06	4.87075e+06	4.3953e+06	3.96149e+06	3.76271e+07	3.93333e+07	1.78979e+07	1.59314e+07	3.82687e+07	2.40373e+07	3.97774e+07	2.76187e+06	351515	592301	231426	148361	485233	961823	2.1447e+06	2.82901e+06	2.38184e+06	2.83231e+06	3.3929e+06	4.37596e+06	5.14657e+06	3.26728e+07	2.23488e+07	2.26034e+07	1.15647e+07	2.38061e+07	6.67686e+06	6.17241e+06	1.6821e+07	9.31182e+06	100	1	2	2	2	1	7	10	8	19	47	3
105	741175	362643	912086	686027	693057	557081	418735	4.22371e+06	4.78165e+06	3.31779e+06	2.9115e+06	6.16986e+06	4.46794e+06	4.49194e+06	99162.2	100828	22978.1	97974.1	30442.3	55547.3	136051	27377.9	45342.7	92383.1	54389.2	59578.8	100965	55026.7	3.07726e+06	2.40195e+06	2.407e+06	417711	753757	13031.8	18203.2	21690.6	47372.7	104	0	0	1	4	0	1	14	1	21	33	3
106	741175	362643	912086	686027	693057	557081	418735	4.22371e+06	4.78165e+06	3.31779e+06	2.9115e+06	6.16986e+06	4.46794e+06	4.49194e+06	99162.2	100828	22978.1	97974.1	30442.3	55547.3	136051	27377.9	45342.7	92383.1	54389.2	59578.8	100965	55026.7	3.07726e+06	2.40195e+06	2.407e+06	417711	753757	13031.8	18203.2	21690.6	47372.7	105	0	0	1	4	0	1	14	1	21	33	3
107	741175	362643	912086	686027	693057	557081	418735	4.22371e+06	4.78165e+06	3.31779e+06	2.9115e+06	6.16986e+06	4.46794e+06	4.49194e+06	99162.2	100828	22978.1	97974.1	30442.3	55547.3	136051	27377.9	45342.7	92383.1	54389.2	59578.8	100965	55026.7	3.07726e+06	2.40195e+06	2.407e+06	417711	753757	13031.8	18203.2	21690.6	47372.7	106	0	0	1	4	0	1	14	1	21	33	3
108	741175	362643	912086	686027	693057	557081	418735	4.22371e+06	4.78165e+06	3.31779e+06	2.9115e+06	6.16986e+06	4.46794e+06	4.49194e+06	99162.2	100828	22978.1	97974.1	30442.3	55547.3	136051	27377.9	45342.7	92383.1	54389.2	59578.8	100965	55026.7	3.07726e+06	2.40195e+06	2.407e+06	417711	753757	13031.8	18203.2	21690.6	47372.7	107	0	0	1	4	0	1	14	1	21	33	3
109	741175	362643	912086	686027	693057	557081	418735	4.22371e+06	4.78165e+06	3.31779e+06	2.9115e+06	6.16986e+06	4.46794e+06	4.49194e+06	99162.2	100828	22978.1	97974.1	30442.3	55547.3	136051	27377.9	45342.7	92383.1	54389.2	59578.8	100965	55026.7	3.07726e+06	2.40195e+06	2.407e+06	417711	753757	13031.8	18203.2	21690.6	47372.7	108	0	0	1	4	0	1	14	1	21	33	3
110	741175	362643	912086	686027	693057	557081	418735	4.22371e+06	4.78165e+06	3.31779e+06	2.9115e+06	6.16986e+06	4.46794e+06	4.49194e+06	99162.2	100828	22978.1	97974.1	30442.3	55547.3	136051	27377.9	45342.7	92383.1	54389.2	59578.8	100965	55026.7	3.07726e+06	2.40195e+06	2.407e+06	417711	753757	13031.8	18203.2	21690.6	47372.7	109	0	0	1	4	0	1	14	1	21	33	3
111	741175	362643	912086	686027	693057	557081	418735	4.22371e+06	4.78165e+06	3.31779e+06	2.9115e+06	6.16986e+06	4.46794e+06	4.49194e+06	99162.2	100828	22978.1	97974.1	30442.3	55547.3	136051	27377.9	45342.7	92383.1	54389.2	59578.8	100965	55026.7	3.07726e+06	2.40195e+06	2.407e+06	417711	753757	13031.8	18203.2	21690.6	47372.7	110	0	0	1	4	0	1	14	1	21	33	3
112	741175	362643	912086	686027	693057	557081	418735	4.22371e+06	4.78165e+06	3.31779e+06	2.9115e+06	6.16986e+06	4.46794e+06	4.49194e+06	99162.2	100828	22978.1	97974.1	30442.3	55547.3	136051	27377.9	45342.7	92383.1	54389.2	59578.8	100965	55026.7	3.07726e+06	2.40195e+06	2.407e+06	417711	753757	13031.8	18203.2	21690.6	47372.7	111	0	0	1	4	0	1	14	1	21	33	3
113	3.71756e+06	3.58945e+06	2.6018e+06	3.67759e+06	3.20435e+06	2.81646e+06	1.27576e+06	6.90622e+06	7669424	4.97177e+06	5.50881e+06	9.3084e+06	6.3765e+06	7.9429e+06	1.05302e+06	218509	189377	163596	132115	265864	336487	15691507	20734606	16897449	1.5627e+07	27533285	31860659	28265191	6.46135e+06	5.58538e+06	5.59625e+06	3.68058e+06	7.14512e+06	2.13827e+06	2.51214e+06	6.26459e+06	4.02959e+06	112	1	1	3	0	9	5	2	13	9	13	5
114	3.71756e+06	3.58945e+06	2.6018e+06	3.67759e+06	3.20435e+06	2.81646e+06	1.27576e+06	6.90622e+06	7669424	4.97177e+06	5.50881e+06	9.3084e+06	6.3765e+06	7.9429e+06	1.05302e+06	218509	189377	163596	132115	265864	336487	15691507	20734606	16897449	1.5627e+07	27533285	31860659	28265191	6.46135e+06	5.58538e+06	5.59625e+06	3.68058e+06	7.14512e+06	2.13827e+06	2.51214e+06	6.26459e+06	4.02959e+06	113	1	1	3	0	9	5	2	13	9	13	5
115	2.2949e+06	2.5311e+06	1.42149e+06	2.44541e+06	2.07712e+06	1.4543e+06	569062	1.29959e+06	2.36694e+06	614907	522000	1765354	939143	1.85974e+06	190748	12671.9	14830.8	46518.2	9249.63	58435.4	49307.7	1.19904e+06	972918	1193599	936270	1.64465e+06	1.95712e+06	1.60375e+06	877620	579705	571581	571582	3.41132e+06	318684	255375	1.01013e+06	393899	114	0	0	0	1	7	8	12	27	1	27	4
116	3.71756e+06	3.58945e+06	2.6018e+06	3.67759e+06	3.20435e+06	2.81646e+06	1.27576e+06	6.90622e+06	7669424	4.97177e+06	5.50881e+06	9.3084e+06	6.3765e+06	7.9429e+06	1.05302e+06	218509	189377	163596	132115	265864	336487	15691507	20734606	16897449	1.5627e+07	27533285	31860659	28265191	6.46135e+06	5.58538e+06	5.59625e+06	3.68058e+06	7.14512e+06	2.13827e+06	2.51214e+06	6.26459e+06	4.02959e+06	115	1	1	3	0	9	5	2	13	9	13	5
117	3.71756e+06	3.58945e+06	2.6018e+06	3.67759e+06	3.20435e+06	2.81646e+06	1.27576e+06	6.90622e+06	7669424	4.97177e+06	5.50881e+06	9.3084e+06	6.3765e+06	7.9429e+06	1.05302e+06	218509	189377	163596	132115	265864	336487	15691507	20734606	16897449	1.5627e+07	27533285	31860659	28265191	6.46135e+06	5.58538e+06	5.59625e+06	3.68058e+06	7.14512e+06	2.13827e+06	2.51214e+06	6.26459e+06	4.02959e+06	116	1	1	3	0	9	5	2	13	9	13	5
118	3.75116e+06	3.66973e+06	2.76227e+06	3.80758e+06	3.28943e+06	2.92256e+06	1.36457e+06	7.85032e+06	8770024	5.47645e+06	5.96742e+06	1.02545e+07	7.19752e+06	8.81937e+06	1.1365e+06	228731	206677	188760	132115	265864	349470	1.57051e+07	2.07486e+07	1.69877e+07	1.5627e+07	2.75746e+07	3.18921e+07	2.83142e+07	6.87756e+06	5.90604e+06	6.06202e+06	4.28099e+06	1.0831e+07	2.57345e+06	2.84878e+06	7.59576e+06	4.62964e+06	117	1	1	3	0	9	5	2	13	9	13	6
119	3.71756e+06	3.58945e+06	2.6018e+06	3.67759e+06	3.20435e+06	2.81646e+06	1.27576e+06	6.90622e+06	7669424	4.97177e+06	5.50881e+06	9.3084e+06	6.3765e+06	7.9429e+06	1.05302e+06	218509	189377	163596	132115	265864	336487	15691507	20734606	16897449	1.5627e+07	27533285	31860659	28265191	6.46135e+06	5.58538e+06	5.59625e+06	3.68058e+06	7.14512e+06	2.13827e+06	2.51214e+06	6.26459e+06	4.02959e+06	118	1	1	3	0	9	5	2	13	9	13	5
121	1.44949e+06	1.13725e+06	1.19104e+06	1.25821e+06	1.15281e+06	1.38241e+06	706693	5.7767e+06	5.53085e+06	4.51455e+06	5.19541e+06	7.84402e+06	5.595e+06	6.29744e+06	921558	223943	190175	141983	131312	261019	310391	1.45003e+07	1.97829e+07	1.57096e+07	1.47164e+07	2.59017e+07	2.9928e+07	2.66881e+07	5.75998e+06	5.19496e+06	5.24777e+06	3.11609e+06	4.38624e+06	1.83579e+06	2.29301e+06	5.25446e+06	3.68681e+06	120	1	1	3	0	9	5	2	13	9	13	3
122	1.10322e+07	6.80085e+06	8.0433e+06	7.97923e+06	7.90015e+06	7.84055e+06	4.59497e+06	3.51191e+07	33687733	2.77682e+07	34942983	5.04547e+07	3.6074e+07	2.1579e+07	2.34817e+06	1.34484e+06	1.53832e+06	1.226e+06	936904	1.674e+06	1.03369e+06	2.10302e+06	4.05385e+06	3.17355e+06	2.27332e+06	4.58362e+06	4.23961e+06	4.98384e+06	1.7752e+07	1.89573e+07	1.98268e+07	7.06522e+06	5.91457e+06	3.04799e+06	4.09534e+06	3.31126e+06	5.21846e+06	121	1	2	2	2	5	7	10	8	19	8	6
123	1.10322e+07	6.80085e+06	8.0433e+06	7.97923e+06	7.90015e+06	7.84055e+06	4.59497e+06	3.51191e+07	33687733	2.77682e+07	34942983	5.04547e+07	3.6074e+07	2.1579e+07	2.34817e+06	1.34484e+06	1.53832e+06	1.226e+06	936904	1.674e+06	1.03369e+06	2.10302e+06	4.05385e+06	3.17355e+06	2.27332e+06	4.58362e+06	4.23961e+06	4.98384e+06	1.7752e+07	1.89573e+07	1.98268e+07	7.06522e+06	5.91457e+06	3.04799e+06	4.09534e+06	3.31126e+06	5.21846e+06	122	1	2	2	2	5	7	10	8	19	8	6
124	1.10322e+07	6.80085e+06	8.0433e+06	7.97923e+06	7.90015e+06	7.84055e+06	4.59497e+06	3.51191e+07	33687733	2.77682e+07	34942983	5.04547e+07	3.6074e+07	2.1579e+07	2.34817e+06	1.34484e+06	1.53832e+06	1.226e+06	936904	1.674e+06	1.03369e+06	2.10302e+06	4.05385e+06	3.17355e+06	2.27332e+06	4.58362e+06	4.23961e+06	4.98384e+06	1.7752e+07	1.89573e+07	1.98268e+07	7.06522e+06	5.91457e+06	3.04799e+06	4.09534e+06	3.31126e+06	5.21846e+06	123	1	2	2	2	5	7	10	8	19	8	6
125	3.51898e+06	2.02567e+06	2.48937e+06	2.84251e+06	2.82718e+06	2.72299e+06	1.8052e+06	1.14267e+07	12363743	8.99473e+06	9478493	1.79879e+07	1.18409e+07	1.33091e+07	119589	6580.88	23765.7	38410	0	36411.2	5880.51	64173.7	81474	55973.3	32592.9	65623.7	70507	91412.8	1.8124e+06	5.55838e+06	5.69775e+06	3.2908e+06	2.35683e+06	1.09066e+06	499730	819031	849317	124	1	1	1	4	5	1	7	28	34	45	3
126	1.14197e+07	7.85704e+06	9.64651e+06	8.47787e+06	7.77616e+06	8.28481e+06	4.4427e+06	2.48674e+07	22777787	1.97312e+07	26643777	3.50257e+07	2.5327e+07	9.8653e+06	2.27199e+06	1.40173e+06	1.54936e+06	1.25137e+06	997417	1.68358e+06	1.05244e+06	2.18787e+06	4.03761e+06	3.19336e+06	2.30987e+06	4.59555e+06	4.2522e+06	4.9443e+06	1.70851e+07	1.42028e+07	1.50899e+07	3.82599e+06	4.98384e+06	2.31255e+06	3.68839e+06	2.77086e+06	4.61208e+06	125	1	1	3	2	5	3	9	22	22	37	5
127	7513240	4775186	5.55393e+06	5.13672e+06	5.07297e+06	5117551	2.78977e+06	23692340	21323990	18773470	25464490	32466870	24233060	8269940	2.22858e+06	1.33826e+06	1.51456e+06	1.18759e+06	936904	1.63759e+06	1.0278e+06	2.03885e+06	3.97237e+06	3.11758e+06	2.24072e+06	4.518e+06	4.16911e+06	4.89243e+06	15939610	13398880	14129020	3.77441e+06	3.55774e+06	1.95733e+06	3595610	2.49223e+06	4.36914e+06	126	1	1	3	2	5	3	9	22	22	37	3
128	7.33072e+06	4.61994e+06	4.39784e+06	4.83206e+06	4.72913e+06	4.97237e+06	2.78161e+06	1.93818e+07	19062233	1.52305e+07	22756883	2.82684e+07	1.88534e+07	1.93139e+07	2.31663e+06	1.31658e+06	1.52963e+06	1.21164e+06	918437	1.65241e+06	1.02439e+06	2.10302e+06	4.03938e+06	3.15124e+06	2.26613e+06	4.53208e+06	4.21493e+06	4.958e+06	9.58709e+06	1.2525e+07	1.31178e+07	7.05628e+06	5.90817e+06	3.04079e+06	4.09534e+06	3.31126e+06	5.20524e+06	127	1	1	3	2	5	3	9	22	22	37	5
129	8.09473e+07	6.46771e+07	5.6437e+07	5.66206e+07	6.64149e+07	8.24854e+07	4.04534e+07	2.2257e+08	1.78044e+08	1.69161e+08	2.82862e+08	2.5432e+08	1.6373e+08	1.90471e+08	2.36186e+07	8.17459e+06	6.24549e+06	8.34194e+06	8.27957e+06	1.07797e+07	1.0972e+07	5.16633e+07	1.48272e+08	9.2785e+07	1.02471e+08	1.35092e+08	1.33169e+08	1.62692e+08	2.54782e+08	2.6745e+08	3.2379e+08	8.28406e+07	7.92974e+07	5.27495e+07	1.04291e+08	8.39132e+07	1.18521e+08	128	1	2	2	3	6	11	0	18	37	44	11
130	2.4916e+06	2.30938e+06	1.1499e+06	1.61529e+06	1.90606e+06	1.6411e+06	412190	7922460	5724130	6738540	10746210	8456130	5945290	5116340	545944	121412	161378	124811	82655	205550	185405	765450	3158592	1291030	1734310	2086607	2025380	4218200	9002700	5998220	7950700	1949636	1131055	1364282	4443660	2687430	4544510	129	1	1	1	4	0	1	7	28	34	28	3
131	1.58699e+06	1.83478e+06	1.49745e+06	577150	1.5128e+06	858680	238881	2.09001e+06	1.16621e+06	2.06058e+06	3289074	2.08886e+06	1.47474e+06	1.19226e+06	710845	419890	362359	240168	359417	487395	216809	1954659	4.92605e+06	2.76014e+06	1.7076e+06	4.72984e+06	4.01107e+06	5.76647e+06	1.79136e+06	2.03304e+06	2330069	1.64278e+06	953514	715660	2.02441e+06	1.31837e+06	2.46685e+06	130	0	0	0	1	7	12	19	25	13	25	4
133	8.46105e+07	4.70855e+07	5.60141e+07	4.57868e+07	5.24849e+07	5.91219e+07	3.12258e+07	1.44534e+08	113756584	9.68083e+07	2.45312e+08	1.91464e+08	1.26232e+08	1.20039e+08	1.76761e+07	7.54846e+06	7.09e+06	6.59798e+06	3.31011e+06	7.37931e+06	3.74343e+06	1.03745e+07	3.14515e+07	1.48261e+07	1.60687e+07	1.67331e+07	1.90703e+07	4.39414e+07	3.39354e+08	2.54627e+08	2.83149e+08	6.47742e+07	4.20195e+07	3.77746e+07	7.22345e+07	6.09228e+07	9.43159e+07	132	1	2	2	3	6	11	0	18	37	44	16
134	6.01777e+07	3.51735e+07	3.14705e+07	3.31608e+07	3.64381e+07	3.94598e+07	1.99951e+07	7.58738e+07	4.19511e+07	4.57587e+07	1.59229e+08	9.4411e+07	7.69537e+07	5.07367e+07	1.39564e+07	3.29337e+06	3.95512e+06	2.8386e+06	1.72228e+06	3.98899e+06	2.21792e+06	5.99587e+06	2.80249e+07	1.09672e+07	1.2925e+07	1.12341e+07	1.59573e+07	3.81164e+07	1.95268e+08	1.45735e+08	1.6111e+08	5.68765e+07	5.05196e+07	3.14052e+07	5.39053e+07	5.4514e+07	7.4028e+07	133	1	2	2	3	6	11	3	18	37	44	11
135	8.46105e+07	4.70855e+07	5.60141e+07	4.57868e+07	5.24849e+07	5.91219e+07	3.12258e+07	1.44534e+08	113756584	9.68083e+07	2.45312e+08	1.91464e+08	1.26232e+08	1.20039e+08	1.76761e+07	7.54846e+06	7.09e+06	6.59798e+06	3.31011e+06	7.37931e+06	3.74343e+06	1.03745e+07	3.14515e+07	1.48261e+07	1.60687e+07	1.67331e+07	1.90703e+07	4.39414e+07	3.39354e+08	2.54627e+08	2.83149e+08	6.47742e+07	4.20195e+07	3.77746e+07	7.22345e+07	6.09228e+07	9.43159e+07	134	1	2	2	3	6	11	0	18	37	44	16
136	8.77686e+07	4.17434e+07	3.59665e+07	3.23584e+07	5.42245e+07	6.42035e+07	1.94147e+07	1.90014e+08	1.12423e+08	1.58389e+08	2.9707e+08	2.52717e+08	1.52869e+08	1.48359e+08	3.78562e+07	1.17999e+07	1.0309e+07	9.97762e+06	6.7191e+06	9.69765e+06	8.79239e+06	1.87454e+07	4.93208e+07	2.55995e+07	2.35516e+07	2.84622e+07	3.60372e+07	7.40231e+07	5.35828e+08	4.14439e+08	4.68344e+08	1.71126e+08	1.55413e+08	1.11539e+08	1.66223e+08	1.7675e+08	2.22252e+08	135	1	2	2	3	6	4	0	18	37	44	18
137	1.11307e+08	7.06516e+07	6.66171e+07	6.4354e+07	7.86453e+07	1.20653e+08	4.82823e+07	1.593e+08	1.21808e+08	1.69655e+08	5.15476e+08	2.67487e+08	1.05178e+08	1.59459e+08	2.86528e+07	1.23528e+07	1.02291e+07	1.34046e+07	1.38537e+07	1.58363e+07	1.29935e+07	5.37656e+08	9.06323e+08	6.29581e+08	6.22031e+08	8.36692e+08	5.94487e+08	8.48464e+08	8.64774e+08	3.77543e+08	4.7275e+08	6.6796e+08	8.53414e+08	3.3099e+08	2.6968e+08	1.04369e+09	1.94416e+08	136	1	2	2	3	6	4	0	24	12	24	19
138	4.20829e+08	3.52874e+08	3.39421e+08	3.07549e+08	3.1703e+08	3.35104e+08	2.08601e+08	1.55718e+09	1.39295e+09	1.30031e+09	1.32195e+09	1.68325e+09	1.32365e+09	1.46246e+09	1.73745e+08	1.01838e+08	9.94971e+07	8.73185e+07	6.33812e+07	9.99212e+07	8.67825e+07	7.01181e+07	1.45374e+08	1.16515e+08	1.03754e+08	1.79258e+08	1.64325e+08	1.83439e+08	2.92604e+08	2.43743e+08	2.63894e+08	2.41512e+08	3.07385e+08	1.35746e+08	3.67174e+08	3.57113e+08	4.43838e+08	137	1	2	2	3	4	4	0	9	29	18	33
139	2.48884e+07	1.85498e+07	1.48335e+07	1.47597e+07	1.43837e+07	1.82004e+07	9.90208e+06	123375366	7.12106e+07	6.36723e+07	7.75091e+07	9.72224e+07	7.10127e+07	7.12749e+07	8.17303e+06	3.62899e+06	4.29561e+06	4.43882e+06	3.23807e+06	3.71248e+06	4.99706e+06	1.5673e+06	3.62058e+06	3.31087e+06	2.44052e+06	4.64483e+06	3.75902e+06	3.41756e+06	5.28964e+07	3.77248e+07	4.04845e+07	1.73634e+07	1.60744e+07	7.63265e+06	1.16545e+07	1.6493e+07	2.03081e+07	138	1	2	2	2	1	7	10	23	38	23	14
142	3.9184e+06	2.50062e+06	3.20271e+06	3.82951e+06	3.50508e+06	3.21383e+06	2.13262e+06	4.37515e+06	4.47637e+06	4.59041e+06	6.33089e+06	1.01085e+07	5.35226e+06	4.2649e+06	2.19687e+06	1.27667e+06	1.94403e+06	896966	706738	1.91678e+06	1.08331e+06	544643	856742	508939	538303	732152	1.10244e+06	2.37137e+06	8.50893e+06	8.21384e+06	8.4765e+06	1.06728e+07	1.16216e+07	7.75495e+06	1.13048e+07	11515009	1.88812e+07	141	1	1	3	0	3	9	6	19	25	35	6
143	9.91087e+06	7.21539e+06	1.00958e+07	1.19027e+07	1.10047e+07	9.82666e+06	7.78441e+06	1.74863e+07	1.6502e+07	1.55864e+07	2.03895e+07	3.21135e+07	1.73589e+07	1.56572e+07	9.32011e+06	4.83665e+06	5.84275e+06	5.2462e+06	3.58012e+06	7.01432e+06	5.94144e+06	2.97469e+06	4.10728e+06	2.98172e+06	3.40073e+06	3.52114e+06	5.25737e+06	8.52079e+06	3.26386e+07	2.63354e+07	2.86496e+07	3.79307e+07	3.82306e+07	2.64241e+07	3.95988e+07	45494060	5.91631e+07	142	1	2	2	2	5	11	3	26	2	26	12
145	1.22963e+07	7.80282e+06	9.23044e+06	8.82773e+06	5.07068e+06	9.34739e+06	6.07973e+06	2.17747e+07	2.15307e+07	1.16422e+07	2.58859e+07	4.97827e+07	2.27164e+07	1.51319e+07	3.57144e+07	3.71431e+06	2.42976e+06	1.65727e+06	1.26085e+06	4.91748e+06	1.28122e+06	1.34384e+06	1.64628e+06	1.07587e+06	692463	693797	1.06482e+06	6.68964e+06	1.3866e+08	9.63031e+07	5.11733e+07	4.04106e+08	6.89337e+08	1.36373e+08	1.47581e+08	8.26443e+07	2.41118e+08	144	1	2	2	3	6	4	0	18	29	18	10
146	2.59974e+07	1.72782e+07	1.30154e+07	1.52715e+07	1.58282e+07	1.77061e+07	9.39337e+06	3.29645e+07	2.40126e+07	3.07656e+07	6.53081e+07	7.39951e+07	3.84297e+07	2.29465e+07	5.5868e+07	1.12835e+07	9.17684e+06	6.26969e+06	5.88037e+06	1.16079e+07	4.0237e+06	4.01337e+06	4.66612e+06	4.16424e+06	3.6689e+06	4.41754e+06	4.77734e+06	1.88364e+07	2.27331e+08	1.97121e+08	1.18977e+08	4.16113e+08	3.35497e+08	1.26985e+08	1.84681e+08	7.97267e+07	2.35339e+08	145	1	2	2	3	6	4	0	18	29	18	15
147	1.37602e+07	6.14111e+06	4.69308e+06	5.21482e+06	6.1677e+06	7.11636e+06	3.10297e+06	2.50717e+07	1.78654e+07	2.18378e+07	4.99969e+07	5.54679e+07	2.87445e+07	1.64711e+07	4.31047e+07	8.03454e+06	6.62036e+06	4.37234e+06	4.33568e+06	8.43205e+06	2.32764e+06	3.07314e+06	3.42287e+06	2.98888e+06	2.69852e+06	3.22206e+06	3.60151e+06	1.50294e+07	1.79331e+08	1.54291e+08	9.24248e+07	3.17815e+08	2.31559e+08	9.31667e+07	1.35683e+08	5.70196e+07	1.57787e+08	146	1	2	2	3	6	4	0	18	29	18	7
149	7.97503e+06	5.81052e+06	6.38416e+06	3.9133e+06	4.59537e+06	42569760	1.25288e+07	14530968	22096682	8.05068e+06	8.29271e+06	6.50847e+06	7.76783e+06	2.19091e+07	1.06164e+07	3.24076e+06	3.71199e+06	7.08538e+06	4.4323e+06	7.54516e+06	1.86406e+07	5.152e+06	4.40431e+07	6.76019e+06	1.15421e+07	1.14867e+07	9.19418e+06	14520472	5.44519e+06	4.39436e+06	2.5988e+06	1.63901e+07	89013290	8.48005e+06	3.15983e+07	116309110	3.98966e+07	148	1	2	2	2	1	2	13	6	36	48	7
150	805130	730518	502250	627962	661941	580452	416678	1.0989e+06	957561	609443	3.73263e+06	2.36173e+06	844058	910374	3.37369e+06	218916	189318	288260	338002	328026	343200	183056	247822	214342	153088	264886	231961	175551	1.02866e+07	1.05266e+07	6.58076e+06	1.84315e+07	2.57184e+07	6.77382e+06	9.53682e+06	8.55693e+06	1.80257e+07	149	1	1	3	0	3	9	6	7	10	7	8
151	7.96184e+06	7.85236e+06	3.89642e+06	6.23762e+06	5.15454e+06	8.58882e+06	4.22752e+06	6.41017e+06	4.51776e+06	8.65989e+06	1.92788e+07	1.5106e+07	5.18898e+06	5.36318e+06	1.2146e+07	1.7196e+07	2.70751e+07	3.88091e+06	3.23715e+06	5.17313e+06	2.70342e+06	2.84365e+06	2.77077e+06	2.31834e+06	1.7033e+06	2.53493e+06	2.34003e+06	2.55727e+06	3.46386e+07	3.07889e+07	3.6414e+07	4.46449e+07	3.31224e+07	2.94587e+07	6.62161e+07	61769220	8.59639e+07	150	1	2	2	2	5	11	3	26	23	26	6
153	11238850	8.93845e+06	1.29587e+07	1.47632e+07	14874555	1.16855e+07	9.46764e+06	22417669	16288790	2.266e+07	3.50256e+07	31727220	1.90568e+07	40744710	7.74313e+06	4.50729e+06	3.93871e+06	4.52615e+06	4.10584e+06	4744505	4772422	9.18715e+06	2.10863e+07	1.32366e+07	1.36861e+07	1.7526e+07	1.61952e+07	2.22516e+07	33777883	2.7782e+07	2.93812e+07	1.70374e+07	1.21657e+07	1.01727e+07	2.33829e+07	1.59387e+07	2.3567e+07	152	1	2	2	3	4	2	16	4	3	4	3
154	3.88092e+07	1.81878e+07	2.14685e+07	1.95975e+07	2.02838e+07	2.17897e+07	1.28626e+07	1.06072e+08	7.68457e+07	1.02623e+08	1.57237e+08	1.43617e+08	7.08244e+07	7.60777e+07	1.49811e+07	1.04695e+07	1.07269e+07	1.06566e+07	8.71338e+06	1.06419e+07	8.92362e+06	7.33653e+06	1.39572e+07	1.07198e+07	1.01845e+07	9.72283e+06	1.08769e+07	1.55219e+07	3.27941e+08	2.72562e+08	3.01255e+08	8.36177e+07	6.17986e+07	4.8689e+07	1.28562e+08	1.07222e+08	1.62874e+08	153	1	2	2	3	6	11	0	18	37	44	15
156	5.63077e+07	1.91314e+07	3.58653e+07	1.47684e+07	2.87978e+07	1.11341e+08	7.27441e+07	8.11285e+07	1.39408e+08	3.5888e+07	2.56227e+07	4.6424e+07	4.5039e+07	1.60561e+08	6.28566e+07	1.14615e+07	3.05209e+07	3.31158e+07	1.30775e+07	2.42356e+07	5.37509e+07	2.71648e+07	1.29044e+08	1.57089e+07	2.43128e+07	3.43975e+07	3.17843e+07	3.46325e+07	4.34914e+07	3.14573e+07	1.63316e+07	1.09378e+08	1.33476e+08	4.36782e+07	1.06293e+08	1.47475e+08	1.0849e+08	155	1	2	2	3	1	2	13	15	14	15	9
157	2.10027e+07	1.60915e+07	2.18595e+07	1.41455e+07	2.14314e+07	1.89326e+07	1.62538e+07	1.58382e+07	1.30199e+07	1.51583e+07	3.1721e+07	2.5589e+07	1.54456e+07	1.50084e+07	2.64751e+07	8.75967e+06	1.62341e+07	1.17128e+07	9.00715e+06	1.72516e+07	1.21477e+07	5.28119e+06	1.00223e+07	7.69698e+06	8.22793e+06	8.5628e+06	1.15736e+07	1.5912e+07	7.42925e+07	6.23787e+07	6.84702e+07	6.20878e+07	6.74163e+07	3.57268e+07	7.19068e+07	6.6025e+07	1.00198e+08	156	1	2	2	2	6	11	3	26	23	2	23
158	805130	730518	502250	627962	661941	580452	416678	1.0989e+06	957561	609443	3.73263e+06	2.36173e+06	844058	910374	3.37369e+06	218916	189318	288260	338002	328026	343200	183056	247822	214342	153088	264886	231961	175551	1.02866e+07	1.05266e+07	6.58076e+06	1.84315e+07	2.57184e+07	6.77382e+06	9.53682e+06	8.55693e+06	1.80257e+07	157	1	1	3	0	3	9	6	7	10	7	8
167	6.9451e+06	3.66821e+06	6.77742e+06	3.55565e+06	8370596	3.47935e+06	3.80806e+06	17297997	15359336	7.37589e+06	15425378	1.95338e+07	1.62652e+07	9.0314e+06	985649	655304	875144	705969	941058	761116	392476	811673	582944	515997	1.04041e+06	1.08006e+06	976487	886252	29504746	2.13425e+07	1.39361e+07	3.00522e+06	3.2936e+06	1.1712e+06	2.87442e+06	3.29786e+06	3.99064e+06	166	1	1	3	2	5	3	9	22	22	37	4
175	768244	475247	417895	431107	602675	670426	310620	2.05275e+06	1.65923e+06	2.48478e+06	3.09842e+06	2.63898e+06	2.30381e+06	1.49699e+06	2.53032e+06	871083	1.58937e+06	1.18509e+06	1.00812e+06	1.60509e+06	1.65671e+06	681701	1.15018e+06	812937	920458	863320	1.06527e+06	1.43636e+06	3.87394e+06	3.67323e+06	4.0536e+06	5.25478e+06	4.09091e+06	2.90086e+06	5.85422e+06	4334560	1.09112e+07	174	1	1	3	0	3	9	11	14	0	14	5
176	3.96162e+07	3.54537e+07	1.54802e+07	3.00798e+07	3.01251e+07	2.92656e+07	2.00929e+07	5.97177e+06	6.77636e+06	5.32499e+06	7.23652e+06	8.31981e+06	5.51543e+06	5.58736e+06	6.87179e+06	4.08052e+06	3.98461e+06	3.73798e+06	1.7979e+06	3.51946e+06	3.28374e+06	1.8847e+06	2.30288e+06	2.08862e+06	1.5334e+06	2.23998e+06	2.07099e+06	2.51968e+06	2.24773e+07	1.8975e+07	2.01084e+07	2.24716e+07	2.95488e+07	1.28436e+07	2.76936e+07	3.30733e+07	4.21406e+07	175	1	1	3	2	5	7	10	8	19	40	31
177	6.5935e+07	9.22744e+07	1.02962e+08	5.10054e+07	1.48745e+08	5.64726e+07	5.15607e+07	8.61526e+07	6.82268e+07	4.97953e+07	1.69032e+08	1.36685e+08	9.80825e+07	4.45323e+07	5.15011e+07	1.36727e+07	1.97854e+07	1.64208e+07	1.48129e+07	2.97271e+07	1.7241e+07	7.47794e+06	9.91619e+06	8.22991e+06	8.98553e+06	1.22001e+07	1.15399e+07	1.73704e+07	2.81685e+08	2.24944e+08	2.03958e+08	1.92316e+08	2.40465e+08	1.05125e+08	6.77412e+07	8.67242e+07	2.38348e+08	176	1	2	2	3	6	4	0	18	37	44	30
178	1.17002e+08	1.01265e+08	8.39249e+07	8.29452e+07	9.16506e+07	1.09225e+08	5.73784e+07	2.30332e+08	2.01894e+08	2.21021e+08	3.60066e+08	3.79139e+08	2.53643e+08	2.25627e+08	1.05211e+08	4.93077e+07	5.55663e+07	6.22338e+07	4.27613e+07	6.31861e+07	6.11707e+07	2.9397e+07	5.00104e+07	3.72144e+07	3.43076e+07	3.98877e+07	5.97479e+07	4.46754e+07	2.53261e+08	1.98603e+08	2.18422e+08	2.18166e+08	2.28515e+08	1.2481e+08	2.54395e+08	2.86188e+08	3.44026e+08	177	1	2	2	3	6	4	0	18	29	44	58
180	2.78531e+07	1.28152e+07	1.39279e+07	1.16213e+07	1.34865e+07	2.44136e+07	6.1248e+06	4.39738e+07	3.13032e+07	3.47836e+07	1.20582e+08	9.25946e+07	3.53591e+07	3.59427e+07	4.79947e+07	8.51831e+06	8.09502e+06	4.85797e+06	3.88952e+06	7.87599e+06	3.65733e+06	2.5495e+06	3.8311e+06	3.30515e+06	3.17811e+06	4.266e+06	4.26566e+06	5.57428e+06	2.47288e+08	2.17272e+08	2.11774e+08	2.82345e+08	492890061	1.61043e+08	2.1064e+08	2.4353e+08	3.20863e+08	179	1	2	2	3	6	4	0	18	29	18	8
182	1.94183e+07	2.73453e+07	1.35159e+07	3.59946e+06	1.64574e+06	8.38639e+06	2.1483e+06	1.22781e+07	6.55499e+06	7.9766e+06	3.06243e+07	1.44093e+07	6.07136e+06	7.2009e+06	7.13682e+06	6.21508e+06	2.11848e+06	8.27729e+06	5.07325e+06	2.22827e+06	7.80637e+06	2.96797e+06	4.22254e+06	3.989e+06	4.18898e+06	3.59814e+06	4.56565e+06	1.59681e+06	5.45759e+07	4.72707e+07	6.49423e+07	1.20869e+07	1.06179e+07	8.53384e+06	1.9234e+07	1.88666e+07	2.58946e+07	181	1	2	2	2	5	7	3	8	2	41	9
183	5.11247e+09	9.28148e+08	9.87546e+08	1.01337e+09	1.43199e+09	5.01758e+09	7.37262e+08	8.25247e+09	3.98486e+09	5.61751e+09	2.25527e+10	1.33943e+10	5.37107e+09	6.60723e+09	1.13675e+10	1.24338e+09	5.86123e+08	9.89553e+08	7.05104e+08	1.19571e+09	5.80626e+08	3.44563e+08	6.95912e+08	4.75378e+08	4.18831e+08	5.20185e+08	5.95121e+08	8.07296e+08	6.15234e+10	4.98769e+10	5.66889e+10	7.28531e+10	6.67466e+10	3.97753e+10	2.35524e+10	4.47206e+10	8.74955e+10	182	1	2	2	3	4	4	0	9	27	9	103
184	5.4393e+07	2.17299e+07	2.56886e+07	1.8221e+07	2.64647e+07	1.3535e+08	7.17958e+07	2.90743e+07	1.09169e+08	4.05119e+07	3.93924e+07	4.7588e+07	4.33146e+07	1.19484e+08	7.50201e+07	2.10639e+07	6.13927e+07	3.14605e+07	1.51467e+07	4.64159e+07	5.67819e+07	2.32575e+07	1.40508e+08	2.14226e+07	2.7442e+07	4.46885e+07	3.82251e+07	5.59586e+07	3.34709e+07	3.41961e+07	1.41614e+07	4.44705e+07	7.16241e+07	4.63645e+07	1.86611e+08	1.38046e+08	2.29226e+08	183	1	2	2	3	1	2	13	15	14	15	10
185	7.62874e+07	3.899e+07	4.26296e+07	4.51971e+07	4.19834e+07	7.48933e+07	2.97234e+07	1.00666e+08	7.07927e+07	9.51637e+07	2.38838e+08	2.27663e+08	9.07558e+07	8.98851e+07	1.05219e+08	2.31075e+07	2.51231e+07	2.22086e+07	1.9533e+07	2.53631e+07	2.1217e+07	1.69478e+07	2.0126e+07	1.90236e+07	1.96077e+07	2.1426e+07	1.97135e+07	2.29928e+07	6.04736e+08	5.48467e+08	5.71554e+08	6.85975e+08	7.43056e+08	5.10054e+08	6.23975e+08	6.93823e+08	9.66195e+08	184	1	2	2	3	6	4	0	24	12	24	22
186	1.51839e+08	5.58226e+07	5.49154e+07	6.9703e+07	6.58519e+07	1.33357e+08	3.75549e+07	2.03423e+08	1.24502e+08	1.58801e+08	6.00905e+08	4.16862e+08	1.66041e+08	1.80198e+08	1.18199e+08	1.94909e+07	1.81843e+07	1.91186e+07	1.53211e+07	2.50112e+07	2.21889e+07	1.05611e+07	1.61259e+07	1.34264e+07	1.44636e+07	1.66819e+07	1.7717e+07	2.10651e+07	1.33969e+09	1.18493e+09	1.26272e+09	7.74051e+08	7.87345e+08	5.71448e+08	1.16183e+09	1.31341e+09	1.60974e+09	185	1	2	2	3	6	4	0	24	12	24	29
187	5.59042e+06	6.90395e+06	6.41483e+06	4.7093e+06	8.20766e+06	4.92133e+06	3.11607e+06	3.65612e+07	2.25478e+07	1.15696e+07	1.79023e+07	2.25338e+07	1.97954e+07	8.12048e+06	9.34588e+06	7.4255e+06	4.94063e+06	8.55592e+06	5.65399e+06	4.66957e+06	5.48834e+06	3.55249e+06	7.02401e+06	4.32305e+06	4.63696e+06	4.84925e+06	6.9304e+06	1.59185e+07	1.55366e+07	1.39438e+07	8.70542e+06	1.5162e+07	4.73431e+07	5.17391e+06	5.24697e+06	6.14198e+06	1.19063e+07	186	1	1	3	2	5	3	9	8	22	8	16
188	2.32965e+07	1.86345e+07	1.15044e+07	1.50257e+07	1.46411e+07	1.61027e+07	7.69447e+06	99066022	76629560	78885775	1.18804e+08	123765590	9.007e+07	5.93543e+07	1.37841e+07	9.08086e+06	9.77163e+06	8.81276e+06	7.03994e+06	1.10236e+07	8.19621e+06	4.06846e+06	5.58478e+06	4.55173e+06	4.32751e+06	6.641e+06	8.39889e+06	7.37622e+06	3.79106e+07	3.03089e+07	3.38699e+07	1.94406e+07	2.4634e+07	1.17037e+07	3.17649e+07	2.95826e+07	4.27766e+07	187	1	2	2	2	1	7	10	23	38	23	12
189	1.37085e+07	7.68034e+06	9.59706e+06	5.08475e+06	8.51835e+06	6.1538e+07	2.41582e+07	2.75807e+07	4.48144e+07	1.66203e+07	1.72239e+07	1.66164e+07	1.72823e+07	4.77146e+07	1.92663e+07	4.01809e+06	5.37656e+06	1.08541e+07	7.94478e+06	1.11521e+07	2.32411e+07	7.99465e+06	6.63666e+07	1.11347e+07	1.67363e+07	1.70119e+07	1.62606e+07	2.12602e+07	1.01128e+07	1.23873e+07	4.23853e+06	3.13463e+07	1.19806e+08	1.48449e+07	5.10887e+07	8.99979e+07	6.59703e+07	188	1	2	2	2	1	2	13	15	36	48	8
192	5.50209e+06	4.25683e+06	3.23639e+06	798335	3.67481e+06	526923	1.09634e+06	9.23316e+06	7.08829e+06	2.28077e+06	3916282	3.8428e+06	3.68695e+06	2.18323e+06	1.54972e+06	308290	32059.2	593141	321811	193082	358142	120305	387690	212047	444471	845516	973789	413431	17255590	1.40342e+07	2.68582e+06	4.9761e+06	3.17414e+07	2.13867e+06	6.551e+06	4.24462e+06	8.69237e+06	191	1	1	3	0	3	9	6	7	10	7	4
196	1.12257e+08	7.11112e+07	5.41585e+07	6.30076e+07	6.48413e+07	7.28043e+07	4.14533e+07	2.77669e+08	1.24717e+08	1.87581e+08	2.14492e+08	2.20584e+08	1.90801e+08	1.22507e+08	1.14206e+08	8.78066e+07	5.16701e+07	7.10595e+07	4.40973e+07	5.22463e+07	7.09929e+07	2.45631e+07	5.29381e+07	3.70301e+07	3.80893e+07	3.29632e+07	4.33929e+07	5.76587e+07	3.26593e+08	2.57117e+08	2.81755e+08	2.10892e+08	2.08438e+08	1.22821e+08	2.58409e+08	2.90485e+08	3.73587e+08	195	1	2	2	3	6	4	0	18	29	44	63
197	774133	732594	494689	637948	660621	573955	434731	938570	941149	586806	3.16615e+06	1.919e+06	703967	827528	2.31141e+06	225158	190765	288260	345641	328026	346674	183056	257124	214342	153088	264886	231961	173913	7.46373e+06	8.55738e+06	5.37059e+06	1.22182e+07	1.97967e+07	4.26559e+06	6.8287e+06	6.01919e+06	1.10664e+07	196	1	1	3	0	3	9	6	7	10	7	7
198	831790	730518	524643	645043	650395	565305	439052	1.03458e+06	1.00254e+06	631569	3.5206e+06	2.17391e+06	720345	942566	2.43541e+06	218916	189318	288260	323379	328026	365276	183056	247822	214342	153088	270797	231961	170785	8.48711e+06	9.3195e+06	5.7207e+06	1.28272e+07	1.95663e+07	4.5072e+06	7.08956e+06	6.73367e+06	1.2264e+07	197	1	1	3	0	3	9	6	7	10	7	6
200	3.76697e+07	1.286e+07	1.11245e+07	6.61581e+06	1.84979e+07	5.85699e+07	2.95258e+07	3.88691e+07	4.13179e+07	1.44652e+07	1.16612e+07	1.49315e+07	1.82914e+07	4.49375e+07	2.62413e+07	8.76132e+06	1.29351e+07	2.43316e+07	9.08356e+06	1.48336e+07	2.36535e+07	1.81866e+07	93300803	8.4042e+06	1.794e+07	2.36511e+07	2.15174e+07	2.29766e+07	2.49192e+07	1.7206e+07	4.18009e+06	4.24905e+07	4.72875e+07	1.29669e+07	6.05574e+07	103769179	4.31954e+07	199	1	2	2	2	1	2	13	15	36	48	6
201	7.75329e+06	7.80711e+06	1.4512e+07	1.88331e+07	7.85038e+06	1.52991e+07	6.72315e+06	1.2497e+07	1.58261e+07	1.00075e+07	1.00148e+07	1.53269e+07	9.76294e+06	1.28263e+07	1.6051e+07	1.04317e+07	1.05215e+07	1.36891e+07	7.79114e+06	1.35715e+07	1.40417e+07	7.49344e+06	8.84362e+06	7.5773e+06	7.14823e+06	9.69332e+06	1.09712e+07	1.02238e+07	8.66775e+06	5.93062e+06	6.60913e+06	7.8893e+06	1.56932e+07	4.62726e+06	5.82231e+06	8.06281e+06	7.34686e+06	200	1	1	1	4	9	13	2	17	17	17	8
202	696678	584697	307673	466856	452393	554383	271463	1.76185e+06	1.03274e+06	1.58651e+06	3.67693e+06	2.42542e+06	1.28888e+06	1.28224e+06	2.13452e+06	1.03835e+06	972112	936285	581254	925034	642670	397765	455616	459087	483020	727869	487438	519527	8302781	6736297	7629671	9191315	6725412	5.60069e+06	9.12638e+06	8797954	1.51726e+07	201	1	1	3	0	3	9	6	19	25	35	4
203	5.99539e+07	3.08881e+07	3.2052e+07	4.0858e+07	5.77513e+07	3.91729e+07	1.70877e+07	112764142	9.7381e+07	9.6046e+07	127634145	166133627	113001279	7.43716e+07	1.07543e+06	736357	680576	978700	581286	794419	700882	340355	360771	406517	331340	395412	307694	533218	1.07347e+08	7.99159e+07	8.6801e+07	3.80914e+06	5.42111e+06	2.50422e+06	3.12846e+06	3.97761e+06	4.35284e+06	202	1	2	2	2	1	7	10	23	38	23	7
205	3.59063e+07	3.41144e+07	1.93812e+07	2.59488e+07	2.52279e+07	2.55409e+07	1.52143e+07	1.95273e+07	1.34528e+07	2.01669e+07	2.59876e+07	2.30098e+07	1.5961e+07	1.32375e+07	2.4222e+07	6.06125e+06	6.55033e+06	5.0749e+06	3.63826e+06	6.07725e+06	5.01886e+06	3.02916e+06	5.07663e+06	3.55252e+06	3.86278e+06	4.31257e+06	4.77705e+06	6.10524e+06	8.97176e+07	7.03132e+07	7.6775e+07	1.21737e+08	1.44999e+08	6.65985e+07	1.20816e+08	1.38132e+08	1.64217e+08	204	1	2	2	2	6	11	3	26	23	2	26
206	3.14466e+07	2.00492e+07	2.56082e+07	2.29454e+07	2.85467e+07	2.57387e+07	1.421e+07	92046599	9.58423e+07	77228206	80196477	129375445	8.36377e+07	88190305	5.07408e+06	2.51461e+06	2.08353e+06	2.71345e+06	2.18483e+06	2.45082e+06	2.45036e+06	5.27063e+06	6.53326e+06	4.56883e+06	7.00553e+06	7.37754e+06	8.69871e+06	9.49993e+06	12861341	1.17531e+07	1.16669e+07	7.37033e+06	7.2545e+06	5.14541e+06	9.77298e+06	6.80501e+06	1.10165e+07	205	1	2	2	2	1	7	10	23	38	23	4
208	3.86511e+06	2.1445e+06	2.29199e+06	3.29414e+06	3.0085e+06	2.96753e+06	1.83669e+06	4.08652e+06	3.72363e+06	4.74887e+06	6.53042e+06	8.68006e+06	5.02561e+06	3.62261e+06	1.57857e+06	644304	1.2072e+06	636414	459097	1.33383e+06	911943	346656	605932	325694	459825	538149	786362	2.04984e+06	6.49237e+06	6.03834e+06	6.30498e+06	7.40801e+06	7.29859e+06	5.22325e+06	1.05386e+07	7.01799e+06	1.43384e+07	207	1	1	3	0	3	9	6	19	25	35	3
209	4.88841e+06	3.91375e+06	3.30477e+06	5.10907e+06	4.20932e+06	5.05455e+06	2.96932e+06	5.69801e+06	5.0949e+06	7.05218e+06	9.32261e+06	1.17474e+07	6.66023e+06	5.24035e+06	3.29185e+06	2.47986e+06	2.6611e+06	2361895	2.02749e+06	3.10497e+06	2.06521e+06	1.35043e+06	1.93131e+06	1.44281e+06	1.61912e+06	1.68571e+06	2.11488e+06	3.73711e+06	1.07218e+07	10495842	1.21753e+07	12660250	11260290	9125058	19286446	13810391	2.45389e+07	208	1	1	3	0	3	3	6	19	35	19	3
213	2.32129e+06	1.19822e+06	900562	1.2201e+06	1.96876e+06	1.96543e+06	541261	2923322	1.93436e+06	2.8078e+06	4.78416e+06	4.64895e+06	2.72471e+06	1.80427e+06	195229	144455	276049	93492.1	94019.1	138345	118572	31271.5	85193.1	65933.1	38278.9	40946	59117.6	125843	2.87593e+06	3.05146e+06	3.74893e+06	1.87489e+06	1.80541e+06	1.13266e+06	1.87343e+06	1.93516e+06	3.03751e+06	212	0	0	1	4	0	6	14	10	30	10	4
214	3.28618e+06	1.39129e+06	915857	1.38155e+06	2.14654e+06	1.92699e+06	782151	4.3386e+06	2.4242e+06	4.62553e+06	7.35831e+06	5.62853e+06	4.29235e+06	2.11059e+06	1.34776e+06	852365	245100	498601	368627	659007	263689	240788	352766	100385	170551	183339	218772	1.05742e+06	6.24246e+06	8.97228e+06	9.67057e+06	7.34962e+06	7699637	4.46992e+06	9.93696e+06	9.20097e+06	1.83334e+07	213	1	1	3	0	3	9	6	19	25	35	5
218	5.38033e+06	3.83679e+06	4.82504e+06	3.84628e+06	4.03114e+06	4.46303e+06	2.12841e+06	4.54719e+06	3.86901e+06	4157532	4104384	5.32334e+06	3.7084e+06	3.11968e+06	6.09986e+06	1.57072e+06	4.73784e+06	2.16687e+06	909349	3.27783e+06	2.24299e+06	3.19385e+06	5.19391e+06	2.92166e+06	3.05414e+06	4.98401e+06	6.40288e+06	1.73664e+06	5.75366e+06	1.98072e+06	1836731	4306721	4.62161e+06	2.71786e+06	4919220	5.60663e+06	6882510	217	0	0	1	4	0	6	14	10	30	38	3
219	6.44324e+06	4.30444e+06	6.985e+06	5.33261e+06	5.44486e+06	5.44751e+06	2.86644e+06	1.64613e+07	1.41365e+07	10546292	11553915	2.06595e+07	1.39133e+07	1.5189e+07	3.26783e+06	829160	2.96281e+06	967368	561822	1.2863e+06	1.20751e+06	2.61392e+06	4.35702e+06	2.69541e+06	3.0432e+06	4.13204e+06	5.62098e+06	7.63727e+06	1.98126e+07	1.48293e+07	14793272	4303431	5.93453e+06	2.83981e+06	4045730	8.30115e+06	7309520	218	1	1	3	2	5	3	9	22	22	37	4
220	1.61443e+06	2.14741e+06	1.2089e+06	797684	1.15362e+06	1.71022e+06	461529	3.96331e+06	3.87142e+06	3034640	4056145	6.19001e+06	3.39255e+06	3.89044e+06	232925	119312	55941.1	102635	101363	106478	218707	180153	447336	301281	236233	405493	441055	251027	6.98039e+06	5.27096e+06	5742049	95987.7	789660	27324.7	39958.6	65624.5	106526	219	1	1	1	4	0	1	7	1	7	1	4
221	6.66247e+06	4.39173e+06	7.01681e+06	5.3335e+06	5.52055e+06	5.7101e+06	3.08436e+06	1.64212e+07	1.41365e+07	10546292	11560515	2.06658e+07	1.39133e+07	1.51925e+07	3.3647e+06	1.01433e+06	2.99779e+06	1.085e+06	561822	1.2863e+06	1.21066e+06	2.68118e+06	4.34671e+06	2.69541e+06	3.06534e+06	4.13966e+06	5.62098e+06	7.63936e+06	1.98129e+07	1.24041e+07	12365648	4269641	5.93453e+06	2.83981e+06	4180440	8.30115e+06	7303850	220	1	1	3	2	5	3	9	22	22	37	4
226	1.80231e+07	9.14328e+06	1.1962e+07	6.37035e+06	1.58672e+07	7.01194e+07	3.3956e+07	3.54005e+07	6.42357e+07	1.88625e+07	1.9181e+07	1.95681e+07	1.94949e+07	5.51706e+07	2.41104e+07	4.97486e+06	9.60636e+06	1.23058e+07	8.20588e+06	1.35802e+07	2.56365e+07	9.2069e+06	7.50715e+07	1.13848e+07	1.74728e+07	1.92866e+07	1.86813e+07	2.41649e+07	1.25994e+07	1.49532e+07	6.50863e+06	3.81846e+07	1.28952e+08	1.8348e+07	6.17037e+07	9.86905e+07	8.34945e+07	225	1	2	2	2	1	2	13	15	36	48	8
228	9.29378e+07	9.49636e+07	4.0356e+07	1.00087e+08	7.85099e+07	8.94974e+07	2.4656e+07	2.86916e+07	2.55914e+07	2.29789e+07	3.15424e+07	3.35439e+07	2.03009e+07	1.67345e+07	1.5465e+07	1.01131e+07	5.29009e+06	6.9909e+06	5.10509e+06	9.67455e+06	9.91657e+06	4.14397e+06	5.68499e+06	5.74983e+06	4.36597e+06	5.10841e+06	6.17343e+06	6.80674e+06	4.00393e+07	3.84168e+07	4.06756e+07	4.59298e+07	8.55346e+07	2.74097e+07	4.57068e+07	6.10408e+07	7.23209e+07	227	1	2	2	2	1	7	10	8	19	40	27
230	1.47083e+07	1.2218e+07	2.12248e+07	1.68692e+07	1.85904e+07	1.30829e+07	1.2535e+07	7.24286e+06	7.51801e+06	6.81536e+06	7.31794e+06	8.85672e+06	6.5974e+06	7.78167e+06	3.43816e+06	3.21786e+06	2.27629e+06	2.99791e+06	1.18651e+06	2.13237e+06	1.84958e+06	1.70178e+06	2.26973e+06	1.44226e+06	1.50619e+06	2.23071e+06	2.10202e+06	2.27111e+06	1.2414e+06	885654	914932	1.20959e+06	523928	392088	875792	707318	1.436e+06	229	1	1	3	0	3	9	17	12	15	12	10
232	9.87404e+07	1.03838e+08	7.84712e+07	5.77263e+07	7.40687e+07	7.89875e+07	3.5227e+07	1.50061e+08	1.61177e+08	1.12317e+08	2.0334e+08	2.53923e+08	1.47566e+08	1.448e+08	9.03419e+07	2.20587e+07	2.02526e+07	3.35121e+07	2.68511e+07	3.5236e+07	5.51678e+07	1.53796e+07	3.24462e+07	3.03158e+07	3.01892e+07	2.93592e+07	4.38419e+07	3.44867e+07	2.3304e+08	1.88795e+08	2.07426e+08	2.86985e+08	3.33247e+08	1.61497e+08	2.31766e+08	3.2212e+08	3.38392e+08	231	1	2	2	3	6	4	0	18	29	18	53
234	4.41327e+07	3.18921e+07	2.89697e+07	3.85283e+07	3.60665e+07	3.805e+07	2.12423e+07	6.92041e+07	6.63314e+07	5.63447e+07	1.244e+08	1.10606e+08	6.49751e+07	6.52119e+07	4.83836e+07	9.29053e+06	7.56593e+06	1.08465e+07	6.72719e+06	1.098e+07	9.55759e+06	4.5117e+06	8.41086e+06	5.27106e+06	4.68522e+06	5.86569e+06	6.96049e+06	6.82226e+06	2.45581e+08	2.03588e+08	2.27015e+08	2.47654e+08	3.52373e+08	1.63148e+08	1.10001e+08	2.9778e+08	3.93686e+08	233	1	2	2	3	6	4	0	18	29	18	35
237	5.29912e+07	2.57772e+07	2.69742e+07	2.97099e+07	3.70758e+07	5.35006e+07	1.45043e+07	6.384e+07	3.98733e+07	6.43677e+07	1.70538e+08	1.63647e+08	5.62216e+07	5.55894e+07	7.54144e+07	9.89793e+06	9.53916e+06	7.43741e+06	5.77377e+06	1.07393e+07	8.92489e+06	4.53803e+06	7.00659e+06	5.44967e+06	6.46641e+06	7.89127e+06	7.68389e+06	9.84418e+06	4.76949e+08	4.14759e+08	4.37871e+08	5.54685e+08	6.09352e+08	4.04847e+08	4.89172e+08	5.87772e+08	8.72812e+08	236	1	2	2	3	6	4	0	24	12	24	24
238	4.23269e+07	5.99255e+06	4.55416e+06	7.03724e+06	6.12262e+06	2.71358e+07	3.19028e+06	5.34988e+07	1.53098e+07	2.35301e+07	2.10022e+08	8.31114e+07	2.1851e+07	3.03358e+07	6.14181e+07	7.91681e+06	9.6666e+06	5.85514e+06	3.69736e+06	7.78443e+06	3.42119e+06	3.87919e+06	4.10391e+06	3.04514e+06	3.75438e+06	4.40798e+06	4.38995e+06	4.55728e+06	6.08588e+08	4.37867e+08	4.94655e+08	3.86397e+08	2.97578e+08	2.37855e+08	4.15251e+08	3.41394e+08	5.0356e+08	237	1	2	2	3	6	4	0	24	12	24	18
239	1.90097e+07	2.06905e+07	1.63868e+07	1.67479e+07	1.49927e+07	1.76536e+07	1.16596e+07	8.92945e+06	7.30966e+06	8.8036e+06	1.65616e+07	1.57178e+07	8.06393e+06	6.48078e+06	5.91303e+06	3.2517e+06	2.26454e+06	3.18158e+06	1.74256e+06	2.41801e+06	2.27058e+06	1.31187e+06	1.72891e+06	2.11874e+06	1.49694e+06	2.53303e+06	2.48989e+06	1.80655e+06	2.69588e+07	2.26491e+07	2.4533e+07	2.95423e+07	3.07975e+07	1.86487e+07	3.83656e+07	3.55907e+07	4.95576e+07	238	1	2	2	2	5	11	3	26	2	26	17
240	51045.5	116118	4677.61	39516.6	41389.4	36558.3	0	205389	195130	188156	350136	347738	209121	164249	68329.1	11006.5	13543.7	17222	2072.27	14781.6	18574.9	0	35512.3	685.024	10486.3	13123.5	14516.1	18716.2	685007	539249	586715	629424	636601	288351	539679	873708	880368	239	0	0	0	1	2	0	8	16	39	30	3
242	2.01778e+08	2.42859e+08	1.22687e+08	1.07858e+08	1.11328e+08	1.42509e+08	6.20262e+07	3.32818e+08	1.865e+08	2.63621e+08	4.1344e+08	3.90797e+08	2.47254e+08	1.95259e+08	1.50436e+08	5.46374e+07	5.12066e+07	5.3175e+07	4.475e+07	5.73982e+07	5.29856e+07	2.96007e+07	5.26169e+07	3.68406e+07	3.63439e+07	3.46252e+07	4.29282e+07	5.18076e+07	7.64884e+08	6.2466e+08	7.04621e+08	6.47839e+08	6.90947e+08	3.99293e+08	8.63325e+08	8.0599e+08	1.22381e+09	241	1	2	2	3	6	4	0	24	12	24	73
243	1.05322e+08	1.53305e+08	7.58305e+07	4.49084e+07	4.45411e+07	6.50376e+07	2.34563e+07	1.46971e+08	7.89327e+07	1.15191e+08	1.86832e+08	1.77899e+08	1.17074e+08	8.4637e+07	6.00122e+07	1.35209e+07	1.32786e+07	1.4067e+07	1.05279e+07	1.53987e+07	1.32917e+07	6.65035e+06	1.2332e+07	5.95101e+06	1.00608e+07	7.22643e+06	1.09132e+07	1.59955e+07	3.20658e+08	2.50867e+08	2.80939e+08	2.76142e+08	3.17739e+08	1.73073e+08	3.85482e+08	3.46925e+08	5.5191e+08	242	1	2	2	3	6	4	0	24	12	24	23
247	6.74394e+06	3.94863e+06	6.12071e+06	1.51535e+07	3.1711e+06	6.52807e+06	7.31057e+06	1.33631e+07	1.14526e+07	6.3079e+06	2.02548e+07	2.00127e+07	8.12892e+06	1.40832e+07	7.31321e+06	1.24254e+06	999748	1.02488e+06	779855	1.03791e+06	1.31603e+06	686185	992515	691028	969923	1.03879e+06	1.00104e+06	858379	5.52829e+07	4.88842e+07	4.96087e+07	5.0465e+07	1.29337e+08	2.87925e+07	3.29697e+07	8.49247e+07	4.95266e+07	246	1	2	2	2	6	11	3	26	23	2	6
248	4.50803e+07	3.15681e+07	5.76237e+07	5.14713e+07	5.47439e+07	3.36375e+07	3.54708e+07	1.57294e+08	1.88312e+08	1.38557e+08	1.62253e+08	2.29209e+08	1.50265e+08	1.47016e+08	7.0552e+07	2.06072e+07	3.05335e+07	3.93996e+07	2.31039e+07	4.30513e+07	6.15377e+07	1.80534e+07	2.03748e+07	1.99882e+07	1.8733e+07	2.02528e+07	3.35053e+07	2.51836e+07	1.79877e+08	1.24244e+08	1.30007e+08	1.47417e+08	2.1064e+08	9.30142e+07	1.33729e+08	2.26866e+08	2.17463e+08	247	1	2	2	3	6	4	0	18	29	44	9
249	6.48704e+07	1.00487e+08	3.41432e+07	5.24394e+07	3.59503e+07	4.89267e+07	3.57753e+07	7.2262e+07	6.90664e+07	6.3503e+07	7.37281e+07	8.08849e+07	5.44749e+07	4.54389e+07	1.02983e+07	4.0498e+06	3.93451e+06	6.02907e+06	3.34435e+06	4.11525e+06	3.35655e+06	1.65691e+06	3.89401e+06	1.8614e+06	1.87971e+06	2.08178e+06	3.38438e+06	3.67579e+06	4.61386e+07	4.00574e+07	4.20173e+07	3.26272e+07	5.69715e+07	2.11583e+07	3.65696e+07	4.88745e+07	4.50881e+07	248	1	2	2	2	1	7	10	23	38	23	12
250	7.85809e+06	5.12778e+06	5.34319e+06	2.89149e+06	4.44504e+06	3.15543e+06	3.53003e+06	6.30787e+06	4.93558e+06	4.26946e+06	7.85593e+06	7.72321e+06	6.01873e+06	4.79365e+06	3.97814e+06	1.50522e+06	2.87862e+06	1.82493e+06	1.057e+06	1.85952e+06	2.90731e+06	1.00153e+06	3.62082e+06	1.14006e+06	1.40817e+06	1.43544e+06	1.24678e+06	2.28573e+06	3.27992e+07	2.44291e+07	1.51732e+07	1.60415e+07	9.97264e+06	6.45745e+06	1.01345e+07	8.10342e+06	1.53017e+07	249	1	1	3	2	5	3	9	19	35	19	7
251	2.66423e+07	2.24674e+07	1.412e+07	1.78319e+07	1.77136e+07	2.88052e+07	1.33167e+07	3.8036e+07	2.80774e+07	4.15413e+07	8.65837e+07	6.63937e+07	3.515e+07	3.32722e+07	3.34772e+07	6.98376e+06	5.72775e+06	7.55189e+06	4.63054e+06	7.00645e+06	7.86813e+06	3.58213e+06	6.33064e+06	5.66571e+06	4.31746e+06	4.57354e+06	5.72142e+06	7.08761e+06	1.37612e+08	1.20855e+08	1.32043e+08	1.78504e+08	2.06199e+08	1.13247e+08	2.34866e+08	2.09889e+08	3.03012e+08	250	1	2	2	3	6	4	0	18	29	18	30
256	1.2789e+07	8.40276e+06	6.23851e+06	6.86911e+06	9.96502e+06	8.01035e+06	4.99476e+06	3.49112e+07	2.27773e+07	2.44964e+07	2.37416e+07	3.71717e+07	2.66014e+07	2.04539e+07	4.36957e+06	1.42862e+06	1.97668e+06	1.64996e+06	1.06287e+06	1.91263e+06	1.90097e+06	1.1174e+06	2.27913e+06	1.29456e+06	743224	1.29195e+06	1.15055e+06	1.28117e+06	2.00773e+07	1.57806e+07	1.52685e+07	1.14191e+07	1.55403e+07	6.1255e+06	4.10871e+06	1.13094e+07	6.77856e+06	255	1	1	3	2	5	7	9	8	22	8	17
257	2.44114e+06	1.60728e+06	1.17551e+06	1.01913e+06	960013	1.89193e+06	801824	4.59823e+06	3.98987e+06	6.76914e+06	7.69588e+06	7.92922e+06	6.15894e+06	5.90078e+06	2.22647e+06	1.81782e+06	1.72207e+06	838508	559473	919071	668375	151546	531431	371044	336890	617070	625331	815838	4.95279e+06	3.83435e+06	4.30542e+06	4.87676e+06	6.42454e+06	2.8252e+06	6.60827e+06	7.20941e+06	8.49825e+06	256	1	1	3	0	3	3	6	19	25	35	4
258	8.12636e+06	6.74487e+06	6.29271e+06	6.50213e+06	9.9915e+06	6.34512e+06	4.86982e+06	3.28709e+07	26464650	24019133	28301451	3.59306e+07	2.43526e+07	2.09067e+07	6.20492e+06	3.87107e+06	3.27795e+06	4.09967e+06	3.19804e+06	6.63992e+06	4.30076e+06	4.13882e+06	3.21148e+06	3.30925e+06	3.02561e+06	3.03317e+06	3.19677e+06	5.64588e+06	1.45048e+07	1.28338e+07	1.36304e+07	1.70096e+07	2.30365e+07	1.03335e+07	1.47674e+07	2.20035e+07	2.21295e+07	257	1	1	3	2	5	3	9	8	22	8	9
259	2.029e+06	1.81147e+06	1.6305e+06	1.46911e+06	1.52385e+06	1.65211e+06	987564	2.83072e+06	1.92671e+06	3.09018e+06	5.99549e+06	4.40806e+06	2.12233e+06	2.48436e+06	2.65753e+06	1.48791e+06	1.48743e+06	1.29506e+06	783994	1.40751e+06	1.15588e+06	671200	830432	654435	696597	1.21026e+06	860969	907455	1.89622e+07	1.25595e+07	1.35917e+07	1.01388e+07	1.19164e+07	6.71617e+06	1.19806e+07	1.32438e+07	1.76745e+07	258	1	1	3	0	3	9	6	19	25	35	10
260	2.00632e+06	803240	669207	529317	985951	815617	472425	4.43437e+06	4.01286e+06	5.04962e+06	9.0128e+06	8.63363e+06	4.91792e+06	4.07965e+06	4.39989e+06	2.76478e+06	3.49229e+06	1.69326e+06	2.19828e+06	4.87476e+06	2.14761e+06	1.13609e+06	1.19247e+06	1.03743e+06	1.73091e+06	1.46622e+06	1.51608e+06	3.86994e+06	5.7677e+06	4.55805e+06	4.60331e+06	1.42365e+07	13098920	6.67102e+06	1.13074e+07	8.17189e+06	1.73025e+07	259	1	1	3	0	3	9	6	19	25	35	5
265	474823	263846	53083.9	112090	210921	252916	110465	669739	436047	685721	1.19466e+06	1.03551e+06	654411	424279	606675	244082	26302.9	185350	64254.2	75780.6	93234.6	76173.4	180437	116786	60747.3	164091	114186	116712	5.83749e+06	6.40937e+06	6.88678e+06	4.83619e+06	6835802	3.1813e+06	4.79015e+06	5684824	9.91808e+06	264	1	1	3	0	3	9	6	14	0	14	7
266	5.86083e+07	2.41752e+07	2.78402e+07	2.01307e+07	3.25498e+07	1.42718e+08	7.88478e+07	3.47713e+07	126811637	4.30293e+07	4.2576e+07	5.05629e+07	4.55701e+07	1.22945e+08	7.75525e+07	2.24073e+07	6.34664e+07	3.38347e+07	1.61871e+07	4.91289e+07	5.95288e+07	2.53754e+07	1.48412e+08	2.32848e+07	2.93547e+07	4.85589e+07	4.25889e+07	5.80277e+07	3.73885e+07	3.55054e+07	1.61349e+07	5.12312e+07	8.26083e+07	4.86322e+07	1.90434e+08	1.47093e+08	2.38936e+08	265	1	2	2	3	1	2	13	15	14	15	19
269	2.87871e+07	2.51246e+07	2.18811e+07	2.14829e+07	2.85081e+07	2.62777e+07	1.83058e+07	1.41532e+07	9.83015e+06	1.65536e+07	1.85888e+07	2.0717e+07	1.49517e+07	7.62864e+06	4.39127e+06	3.96456e+06	2.05721e+06	2.09457e+06	2.91435e+06	5.14717e+06	2.97006e+06	999126	1.78616e+06	997604	1.20903e+06	1.13532e+06	1.23603e+06	8.15941e+06	1.28393e+07	1.0988e+07	1.24536e+07	1.94177e+07	1.63438e+07	1.16244e+07	2.41964e+07	1.80837e+07	3.12474e+07	268	1	1	3	0	3	9	17	14	15	14	6
271	768054	346639	283644	303907	642733	346475	97027.9	1.04199e+06	608436	824759	2.0175e+06	1.26408e+06	1.27334e+06	643703	441278	546585	325056	280430	767870	1.5679e+06	198467	276897	400803	438399	206334	361925	403778	4224515	1.38986e+06	628589	891891	977177	1.23588e+06	396759	1.40378e+06	1450756	2.24412e+06	270	0	0	0	1	7	12	19	25	16	25	4
273	1.40495e+07	2.09743e+07	8.33208e+06	1.60932e+07	1.64184e+07	1.35783e+07	1.36014e+07	2.39236e+07	2.05999e+07	2.32112e+07	2.43906e+07	2.87397e+07	2.30498e+07	2.43241e+07	1.53944e+07	1.50348e+07	1.07896e+07	2.20848e+07	1.22353e+07	1.47418e+07	1.30836e+07	9.77043e+06	1.26216e+07	1.20434e+07	9.704e+06	1.14959e+07	9.98671e+06	1.06336e+07	1.63259e+07	1.23854e+07	1.41357e+07	1.35868e+07	1.35876e+07	1.00392e+07	1.35178e+07	9.54801e+06	2.34372e+07	272	1	2	2	3	4	2	16	4	3	42	10
276	4.63375e+06	2.65359e+06	2.73489e+06	3.57929e+06	4.25557e+06	3.52975e+06	2.8716e+06	1.16156e+07	9.39222e+06	8.15063e+06	8.7413e+06	1.22985e+07	1.03186e+07	8.31682e+06	4.58117e+06	2.59552e+06	4.03504e+06	8.40714e+06	1.54623e+06	3.63835e+06	2.00212e+06	2.4916e+06	2.03794e+06	1.86393e+06	1.23973e+06	1.98353e+06	2.40857e+06	2.60002e+06	1.02836e+07	7.75466e+06	9.33791e+06	6.94421e+06	8.38781e+06	6.16117e+06	5.44858e+06	5.73214e+06	9.44152e+06	275	1	1	3	0	5	3	9	22	5	3	8
279	1.40495e+07	2.09743e+07	8.33208e+06	1.60932e+07	1.64184e+07	1.35783e+07	1.36014e+07	2.39236e+07	2.05999e+07	2.32112e+07	2.43906e+07	2.87397e+07	2.30498e+07	2.43241e+07	1.53944e+07	1.50348e+07	1.07896e+07	2.20848e+07	1.22353e+07	1.47418e+07	1.30836e+07	9.77043e+06	1.26216e+07	1.20434e+07	9.704e+06	1.14959e+07	9.98671e+06	1.06336e+07	1.63259e+07	1.23854e+07	1.41357e+07	1.35868e+07	1.35876e+07	1.00392e+07	1.35178e+07	9.54801e+06	2.34372e+07	278	1	2	2	3	4	2	16	4	3	42	10
280	4.63302e+06	2.65359e+06	2.73489e+06	3.57929e+06	4.25526e+06	3.52975e+06	2.8716e+06	1.16035e+07	9.39222e+06	8.15063e+06	8.7413e+06	1.22985e+07	1.03186e+07	8.31682e+06	4.58117e+06	2.59552e+06	4.03504e+06	8.40714e+06	1.54623e+06	3.63835e+06	2.00212e+06	2.4916e+06	2.03794e+06	1.86393e+06	1.23973e+06	1.97698e+06	2.40857e+06	2.60002e+06	1.02524e+07	7.73143e+06	9.29696e+06	6.86117e+06	8.18982e+06	6.1491e+06	5.44207e+06	5.73214e+06	9.41275e+06	279	1	1	3	2	5	3	9	22	5	22	7
281	5.08123e+06	1.15185e+07	3.17154e+06	7.08652e+06	5.70413e+06	4.97051e+06	3.38557e+06	1.23627e+07	9.6555e+06	8.7106e+06	9.49092e+06	1.3289e+07	1.09616e+07	8.58655e+06	4.62755e+06	2.62333e+06	4.07242e+06	8.41612e+06	1.54623e+06	3.68787e+06	2.02893e+06	2.4916e+06	2.03794e+06	1.86393e+06	1.23973e+06	1.98353e+06	2.41767e+06	2.61581e+06	1.18609e+07	8.6624e+06	1.01737e+07	7.54455e+06	8.57589e+06	6.34841e+06	5.93198e+06	5.93667e+06	1.04654e+07	280	1	1	3	0	5	3	9	22	5	22	9
282	5.08123e+06	1.15185e+07	3.17154e+06	7.08652e+06	5.70413e+06	4.97051e+06	3.38557e+06	1.23627e+07	9.6555e+06	8.7106e+06	9.49092e+06	1.3289e+07	1.09616e+07	8.58655e+06	4.62755e+06	2.62333e+06	4.07242e+06	8.41612e+06	1.54623e+06	3.68787e+06	2.02893e+06	2.4916e+06	2.03794e+06	1.86393e+06	1.23973e+06	1.98353e+06	2.41767e+06	2.61581e+06	1.18609e+07	8.6624e+06	1.01737e+07	7.54455e+06	8.57589e+06	6.34841e+06	5.93198e+06	5.93667e+06	1.04654e+07	281	1	1	3	0	5	3	9	22	5	22	9
284	1.08295e+06	1.0825e+06	1.00973e+06	502189	1.14778e+06	736535	667479	1.66526e+06	822136	745229	1.22109e+06	1.35168e+06	1.10707e+06	1.28811e+06	5.68564e+06	640712	883900	598750	779772	735713	1.10474e+06	345319	709557	555604	788672	914472	1.00411e+06	1.03381e+06	736998	1.68928e+07	1.96399e+07	1.56912e+07	1.54918e+07	1.19478e+07	3.98734e+06	3.79785e+06	1.71047e+07	283	1	1	3	0	3	9	6	7	10	7	4
285	1.36147e+06	1.98628e+06	1.76141e+06	1.56196e+06	1.36122e+06	1.46788e+06	958891	517587	646525	736041	1.46033e+06	1.72504e+06	727513	886713	278975	138172	118908	199295	180702	116419	147167	69043.4	180725	148470	137891	165256	137968	175523	2.93057e+06	2.72541e+06	3.06788e+06	2.97827e+06	3.51873e+06	1.49089e+06	2.39643e+06	2.92634e+06	5.55306e+06	284	0	0	1	4	0	6	4	10	30	10	7
286	1.82291e+07	8.27468e+06	5.37267e+06	6.17772e+06	7.63182e+06	1.11943e+07	3.25822e+06	2.07708e+07	1.57321e+07	2.37098e+07	46964910	3.97211e+07	2.09314e+07	1.89525e+07	3.84058e+06	2.36429e+06	2.3832e+06	2.59986e+06	787037	1.69892e+06	992082	4.06167e+06	7.82971e+06	4.11139e+06	4.13339e+06	5.62788e+06	5.07962e+06	1.07618e+07	73127420	5.74409e+07	6.83419e+07	1.62439e+07	1.0339e+07	1.09359e+07	2.34089e+07	1.48004e+07	2.44574e+07	285	1	2	2	2	5	7	3	26	2	41	3
287	4.53515e+06	3.5538e+06	2.45845e+06	3.9526e+06	3.7696e+06	4.0272e+06	2.01775e+06	8.94404e+06	9.32254e+06	1.1303e+07	1.67147e+07	1.71481e+07	1.12056e+07	7.77704e+06	7.01735e+06	3.10705e+06	3.05494e+06	3.14711e+06	2.6415e+06	3.04291e+06	3.26105e+06	1.7593e+06	3.30998e+06	2.77914e+06	2.47254e+06	2.78701e+06	3.74518e+06	4.4239e+06	1.60913e+07	1.48285e+07	1.58705e+07	1.33788e+07	1.141e+07	8.05407e+06	1.81029e+07	1.70086e+07	2.83384e+07	286	1	1	3	2	5	3	9	19	35	19	8
288	560348	387453	240801	427499	310513	429970	255875	1.38239e+06	1.46322e+06	1.02498e+06	1.35451e+06	1.64001e+06	1.16797e+06	1.01481e+06	1.13567e+06	704826	457439	924912	645712	614820	1.01365e+06	793138	1.26932e+06	1.05037e+06	1.2558e+06	1.36235e+06	1.18899e+06	910992	658282	1.84037e+06	1.75893e+06	1.63422e+06	1.81507e+06	821745	723367	1.00982e+06	2.12228e+06	287	0	0	0	1	7	12	19	25	16	25	3
289	511803	143146	213713	173663	178247	330007	350873	993540	901682	649996	515158	1.99616e+06	577271	1.18961e+06	943267	148936	58353.8	124714	49944.4	53047.4	260669	101485	4.96523e+06	133769	65803.4	87363.9	120027	38773.4	422024	2.48572e+06	3.04084e+06	5.9593e+06	8.29326e+07	3.91131e+06	1.47807e+06	8.76546e+06	6.87761e+06	288	0	0	1	4	6	11	1	2	31	31	6
290	1.87248e+07	1.64233e+07	1.17099e+07	1.55641e+07	1.61724e+07	1.4189e+07	8.93966e+06	1.07086e+07	1.01803e+07	1.15256e+07	1.14385e+07	1.44154e+07	1.14869e+07	8.55062e+06	1.81122e+06	1.21381e+06	1.73658e+06	1.0362e+06	681224	1.67524e+06	1.19682e+06	556492	990518	516223	492658	745824	1.00146e+06	1.15779e+06	2.15266e+06	1.69986e+06	2.07001e+06	1.68979e+06	3.17952e+06	1.13043e+06	2.52216e+06	3.13319e+06	3.72958e+06	289	1	1	3	0	3	9	17	12	15	12	9
291	1.2993e+07	6.08937e+06	6.8236e+06	6.16936e+06	8.66758e+06	6.55661e+06	2.90018e+06	1.28971e+07	1.88896e+07	1.669e+07	1.447e+07	2.9548e+07	1.76564e+07	1.74166e+07	2.80011e+06	1.28916e+06	1.59235e+06	1.38441e+06	923906	1.79536e+06	1.29431e+06	2.87049e+06	3.54171e+06	2.22097e+06	2.82497e+06	4.49776e+06	3.74584e+06	5.61746e+06	3.10962e+06	3.2176e+06	2.9715e+06	1.87256e+06	4.77307e+06	1.33102e+06	1.06319e+06	2.49889e+06	2.42093e+06	290	1	1	3	2	5	3	9	22	22	37	4
[truncated: 200 more rows]
[truncated: 7 more columns]
