# Supplementary material for: Quantification of Adaptive Immune Responses Against Protein-Binding Interfaces in the Streptococcal M1 Protein
Source: Mol Cell Proteomics. 2024 Mar 23;23(5):100753. doi: 10.1016/j.mcpro.2024.100753 (PMC11059317; doi:10.1016/j.mcpro.2024.100753)
Supplement: Supplemental Table S2 [file mmc2.xlsx]

## Sheet: introduction
AP-MS
		Type of biological sample	amount of bblood plasma used	health condition	biological replicates	type of sample	name of sheet
	Sheet 2: BalbC: Affinity-purification (AP) in human	Human (Homo sapiens)	100 µl blood plasma	health pooled comercial	9 biological replicates	samples: M1 protein and negative control (Ctrl): sfGFP	Human
	Sheet 3: Human-BalbC: Affinity-purification (AP) in human and mouse plasma; competition experiment	Human (Homo sapiens) plus BALB/c (Mus musculus)	50 µl blood plasma of each one	health pooled comercial	7 biological replicates	samples: M1 protein and negative control (Ctrl): sfGFP	Human-Balb/c
	Sheet 4: Mice: Affinity-purification (AP) in human C57BL/J6 mice	Mouse BALB/c and C57BL/J(Mus musculus)	25 µl blood plasma	health, naïve and immunized	7 biological replicates	samples: M1 protein and negative control (Ctrl): sfGFP	Mouse
	Sheet 5: Naïve-immunized: Affinity-purification (AP) in human C57BL/J6 mice	Mouse BALB/c and C57BL/J(Mus musculus)	25 µl blood plasma	pooled naïve and immunized	7 biological replicates	samples: immunized and control: naïve, both with M1 protein	naïve-immunized

## Sheet: BalbC
	samples with M1 protein: 100µl of BalbC mouse blood plasma with 10 µg of M1 protein									sfGFP control(Ctrl): 100µl of BalbC mouse blood plasma with 10 µg of sfGFP protein									samples with M1 protein (M1): 25µl of BalbC mouse blood plasma with 10 µg of M1 protein									sfGFP control(Ctrl): 25µl of BalbC mouse blood plasma with 10 µg of sfGFP protein									Statistic analysis for 100µl of BalbC mouse blood				Statistic analysis for 25µl of BalbC mouse blood
																			replicate 01	replicate 02	replicate 03	replicate 04	replicate 05	replicate 06	replicate 07	replicate 08	replicate 09	replicate 01	replicate 02	replicate 03	replicate 04	replicate 05	replicate 06	replicate 07	replicate 08	replicate 09
	M1_100MP_sample1	M1_100MP_sample2	M1_100MP_sample3	M1_100MP_sample4	M1_100MP_sample5	M1_100MP_sample6	M1_100MP_sample7	M1_100MP_sample8	M1_100MP_sample9	sfGFP_100MP_CtrlM1_1	sfGFP_100MP_CtrlM1_2	sfGFP_100MP_CtrlM1_3	sfGFP_100MP_CtrlM1_4	sfGFP_100MP_CtrlM1_5	sfGFP_100MP_CtrlM1_6	sfGFP_100MP_CtrlM1_7	sfGFP_100MP_CtrlM1_8	sfGFP_100MP_CtrlM1_9	M1_25MP_sample1	M1_25MP_sample2	M1_25MP_sample3	M1_25MP_sample4	M1_25MP_sample5	M1_25MP_sample6	M1_25MP_sample7	M1_25MP_sample8	M1_25MP_sample9	sfGFP_25MP_CtrlM1_1	sfGFP_25MP_CtrlM1_2	sfGFP_25MP_CtrlM1_3	sfGFP_25MP_CtrlM1_4	sfGFP_25MP_CtrlM1_5	sfGFP_25MP_CtrlM1_6	sfGFP_25MP_CtrlM1_7	sfGFP_25MP_CtrlM1_8	sfGFP_25MP_CtrlM1_9	rawp_100	Hochberg_100	log2_100	threshold_100	rawp_25	Hochberg_25	log2_25	threshold_25	Unique peptide sequences (pep)	proteindesc
1	9.73593e+09	6.72813e+09	8.81206e+09	9.41096e+09	8.1319e+09	8.82606e+09	1.02362e+10	9.76016e+09	1.00073e+10	7.26986e+09	9.37622e+09	7.85024e+09	9.80995e+09	7.6914e+09	7.7656e+09	6959335427	8738334361	8.16313e+09	8.31133e+09	8.42678e+09	8.14003e+09	7.90488e+09	9.60116e+09	8.44469e+09	8916049150	1.01632e+10	1.00655e+10	7.23634e+09	7.09595e+09	6.8541e+09	7.22531e+09	7.30608e+09	7.56351e+09	7.59009e+09	7.49533e+09	7.77149e+09	0.0665326	0.990235	0.149251	FALSE	2.70296e-07	8.00075e-05	0.274041	FALSE	9	iRT_Peptides
4	8.15891e+06	3.90158e+06	4.75578e+06	4.24541e+06	5.39778e+06	7.79908e+06	6.96786e+06	5.66117e+06	9.61079e+06	1.73007e+07	1.85039e+07	2.24595e+07	1.90514e+07	1.92384e+07	2.19832e+07	2.5252e+07	2.12205e+07	1.8792e+07	1.40711e+07	3.71003e+06	5.90484e+06	4.09209e+06	5.50944e+06	7.17082e+06	4.16352e+06	4.73763e+06	4.35265e+06	1.50346e+07	1.25767e+07	1.2533e+07	1.56201e+07	1.49584e+07	1.52135e+07	1.79575e+07	1.86471e+07	2.02789e+07	1e-15	1e-15	-1.70187	FALSE	1.00275e-12	3.07845e-10	-1.41088	FALSE	11	sp|A2ASS6|TITIN_MOUSE Titin OS=Mus musculus OX=10090 GN=Ttn PE=1 SV=1
5	39777.7	29557.7	6025.78	8266.07	8776.12	22040.8	24753.5	0	32295.6	815239	721853	101355	79867.8	68273.4	49846	310868	129671	65812.6	3176860	7242.46	0	7585.05	0	15091.8	0	0	3992.58	14191.9	51798.8	28007.3	45023.2	46762.8	53749.3	74388.5	76181.3	75055.6	0.0157637	0.990235	-3.772	FALSE	0.386918	0.987619	2.78713	FALSE	3	sp|A2BIM8|MUP18_MOUSE Major urinary protein 18 OS=Mus musculus OX=10090 GN=Mup18 PE=3 SV=1
7	3.93766e+07	4.9036e+07	4.77273e+07	3.38496e+07	3.0298e+07	2.7206e+07	8.18605e+07	5.38056e+07	6.23799e+07	2.42354e+08	1.59791e+08	1.03728e+08	1.48714e+08	8.63927e+07	1.09595e+08	1.5271e+08	2.07209e+08	2.39786e+08	2.63297e+08	5.09077e+07	4.5547e+07	4.13229e+07	6.8984e+07	9.1002e+07	3.24364e+07	5.34348e+07	1.8171e+07	1.0514e+08	8.55509e+07	7.02194e+07	7.77001e+07	1.66678e+08	1.0716e+08	8.03146e+07	1.35093e+08	7.00788e+07	1.46137e-08	4.12106e-06	-1.76896	FALSE	0.337835	0.987619	-0.433034	FALSE	40	sp|A6X935|ITIH4_MOUSE Inter alpha-trypsin inhibitor, heavy chain 4 OS=Mus musculus OX=10090 GN=Itih4 PE=1 SV=2
8	1.45325e+06	1.46354e+06	473456	624818	6.4127e+06	456544	575792	1.85674e+06	1.24943e+06	53360.8	785789	1.0036e+06	515019	882883	334359	583906	1.44538e+06	841245	71631.1	1.00664e+06	2.369e+06	1.12288e+06	861811	411239	1.20363e+06	1.25483e+06	1.00796e+06	758382	544242	2.59e+06	667339	660015	811753	349361	986775	1.09664e+06	0.157021	0.990235	1.17626	FALSE	0.757683	0.987619	0.137297	FALSE	3	sp|B1AQ75|KRT36_MOUSE Keratin, type I cuticular Ha6 OS=Mus musculus OX=10090 GN=Krt36 PE=1 SV=1
10	39777.7	29557.7	6025.78	8266.07	8776.12	22040.8	24753.5	0	32295.6	815239	721853	101355	79867.8	68273.4	49846	310868	129671	65812.6	3176860	7242.46	0	7585.05	0	15091.8	0	0	3992.58	14191.9	51798.8	28007.3	45023.2	46762.8	53749.3	74388.5	76181.3	75055.6	0.0157637	0.990235	-3.772	FALSE	0.386918	0.987619	2.78713	FALSE	3	sp|B5X0G2|MUP17_MOUSE Major urinary protein 17 OS=Mus musculus OX=10090 GN=Mup17 PE=2 SV=2
11	3.57815e+09	2.33432e+09	2.93777e+09	3.14223e+09	2.25398e+09	3.81924e+09	4.32509e+09	3.18117e+09	3.29091e+09	2.20895e+08	2.21018e+08	1.59815e+08	2.32799e+08	1.62397e+08	1.98818e+08	2.14644e+08	1.41751e+08	1.85812e+08	5.68017e+08	2.20745e+09	2.5589e+09	2.50366e+09	2.99764e+09	4.25857e+09	1.36399e+09	2.09845e+09	1.62635e+09	1.46744e+08	1.1364e+08	1.1736e+08	1.70853e+08	1.86348e+08	1.33455e+08	1.30783e+08	2.33538e+08	1.00612e+08	1e-15	1e-15	4.05376	TRUE	2.0641e-09	6.25421e-07	3.92003	TRUE	53	sp|E9PV24|FIBA_MOUSE Fibrinogen alpha chain OS=Mus musculus OX=10090 GN=Fga PE=1 SV=1
14	3.26718e+06	2.47808e+06	2.12161e+06	2.24806e+06	1.33411e+06	2.60041e+06	8.03329e+06	5.85196e+06	2.81751e+06	2.10909e+07	2.26735e+07	1.60726e+07	1.64368e+07	1.10921e+07	9.0996e+06	2.32019e+07	1.70936e+07	4.6434e+06	2.0212e+07	3.01854e+06	3.53643e+06	2.39912e+06	5.23738e+06	1.32199e+07	7.02627e+06	3.45619e+06	1.33307e+06	7.89458e+06	2.24826e+07	2.6436e+07	1.02398e+07	1.25994e+07	1.37207e+07	1.76504e+07	1.7793e+07	7.90705e+06	3.86554e-08	1.06689e-05	-2.20107	FALSE	0.00399534	0.987619	-1.20178	FALSE	15	sp|E9Q414|APOB_MOUSE Apolipoprotein B-100 OS=Mus musculus OX=10090 GN=Apob PE=1 SV=1
15	537633	211173	212682	149709	1.30091e+06	380696	201294	654151	541382	166215	325269	319767	316089	614608	257801	329989	781535	339945	6.2083e+06	949013	805337	825596	417868	285353	687566	1.93416e+06	437099	823257	183701	278855	296235	636803	603697	124848	693139	2.10436e+06	0.547773	0.990235	0.27972	FALSE	0.247923	0.987619	1.12737	FALSE	5	sp|E9Q557|DESP_MOUSE Desmoplakin OS=Mus musculus OX=10090 GN=Dsp PE=1 SV=1
17	2.76572e+07	3.53177e+07	3.25876e+07	2.34926e+07	2.54932e+07	2.02092e+07	3.32938e+07	2.69631e+07	1.10496e+08	2.5078e+08	2.03134e+08	6.69097e+07	4.992e+07	5.41294e+07	4.13178e+07	1.55609e+08	5.8621e+07	4.29618e+07	3.91252e+08	4.45684e+07	4.35149e+07	4.87675e+07	5.08654e+07	1.48327e+08	2.26406e+07	4.51131e+07	3.32719e+07	5.44707e+07	6.52686e+07	9.20746e+07	5.67131e+07	1.2836e+08	6.25818e+07	7.15145e+07	9.03671e+07	6.51259e+07	0.019976	0.990235	-1.46057	FALSE	0.69435	0.987619	0.27098	FALSE	17	sp|O08677|KNG1_MOUSE Kininogen-1 OS=Mus musculus OX=10090 GN=Kng1 PE=1 SV=1
21	6.1409e+06	6.44585e+06	5.39897e+06	5.89059e+06	3.98483e+06	5.91638e+06	1.12775e+07	6.32494e+06	7.26906e+06	1.89709e+07	1.75321e+07	1.18531e+07	1.41963e+07	7.80658e+06	7.55262e+06	1.22275e+07	8.5747e+06	7.53867e+06	3.82136e+07	5.31501e+06	5.39288e+06	5.21203e+06	8.31686e+06	1.35525e+07	5.82878e+06	4.90689e+06	4.05915e+06	1.30838e+07	1.53526e+07	1.34008e+07	1.14232e+07	1.57069e+07	1.43404e+07	1.42969e+07	1.76055e+07	1.26664e+07	0.00095504	0.220614	-0.857318	FALSE	0.264922	0.987619	-0.494025	FALSE	11	sp|O70362|PHLD_MOUSE Phosphatidylinositol-glycan-specific phospholipase D OS=Mus musculus OX=10090 GN=Gpld1 PE=1 SV=1
23	5.00018e+06	3.70796e+06	3.72395e+06	3.02618e+06	3.62583e+06	3.64288e+06	5.67298e+06	4.61723e+06	4.49302e+06	1.01983e+07	1.01844e+07	8.03076e+06	9.35328e+06	5.25623e+06	6.77434e+06	5.19848e+06	5.49293e+06	6.16067e+06	8.51938e+06	3.97589e+06	4.42593e+06	3.67738e+06	6.11193e+06	9.77155e+06	3.44053e+06	4.38726e+06	2.22713e+06	9.53092e+06	1.14144e+07	1.94885e+07	1.32489e+07	1.32999e+07	1.32122e+07	7.37444e+06	8.92602e+06	1.10602e+07	1.5259e-05	0.00399785	-0.829309	FALSE	2.38424e-06	0.000691428	-1.20863	FALSE	10	sp|O88783|FA5_MOUSE Coagulation factor V OS=Mus musculus OX=10090 GN=F5 PE=1 SV=1
24	2.35372e+06	2.08958e+06	1.97494e+06	1.56194e+06	1.2453e+06	1.4259e+06	2.30339e+06	1.77331e+06	2.846e+06	4.18544e+06	4.02307e+06	1.13917e+06	875803	1.22904e+06	884873	3.44631e+06	1.45669e+06	1.21323e+06	15502916	2.35885e+06	3.14433e+06	3.24683e+06	2.56934e+06	5.0866e+06	2.73116e+06	3.05931e+06	2.81764e+06	1.9958e+06	932940	939717	855488	1.46491e+06	1.05554e+06	821350	2.53161e+06	1.24892e+06	0.844	0.990235	-0.0704554	FALSE	0.0242571	0.987619	1.77409	FALSE	5	sp|O88947|FA10_MOUSE Coagulation factor X OS=Mus musculus OX=10090 GN=F10 PE=1 SV=1
25	700808	764316	736685	595280	528827	498342	674093	980925	1.00065e+07	2.68828e+07	2.18256e+07	1.06945e+06	828495	2.8578e+06	1.51568e+06	1.97037e+07	3.28809e+06	2.79005e+06	8.66873e+07	972705	641970	937335	790877	1.28931e+07	433684	780501	363852	2.11171e+06	991334	4.84014e+06	353416	4.57001e+06	563427	703971	7.20417e+06	646867	0.0482514	0.990235	-2.38272	FALSE	0.335333	0.987619	2.24893	FALSE	11	sp|O89020|AFAM_MOUSE Afamin OS=Mus musculus OX=10090 GN=Afm PE=1 SV=2
29	6.50665e+07	6.73817e+07	6.51781e+07	4.90502e+07	4.40744e+07	4.40869e+07	7.26646e+07	5.60599e+07	1.19194e+08	2.88265e+08	2.46715e+08	8.98069e+07	1.03605e+08	7.79181e+07	7.43296e+07	1.237e+08	7.94477e+07	6.76335e+07	1.07996e+09	7.02052e+07	6.37418e+07	6.18741e+07	8.43592e+07	3.01631e+08	5.85502e+07	6.41884e+07	4.43789e+07	1.29684e+08	6.4246e+07	7.94613e+07	6.03457e+07	1.95685e+08	6.8216e+07	7.62714e+07	2.01732e+08	6.79621e+07	0.0252985	0.990235	-0.982449	FALSE	0.389593	0.987619	0.954717	FALSE	91	sp|P01027|CO3_MOUSE Complement C3 OS=Mus musculus OX=10090 GN=C3 PE=1 SV=3
30	1.25313e+07	9.9865e+06	7.99423e+06	8.58744e+06	6.96847e+06	1.25028e+07	1.4669e+07	1.02576e+07	1.3758e+07	7.74375e+07	7.09001e+07	2.3852e+07	3.47198e+07	2.00169e+07	1.97064e+07	2.67515e+07	1.31664e+07	1.55363e+07	2.76596e+08	1.22994e+07	1.59123e+07	1.00744e+07	1.94998e+07	5.17308e+07	1.11159e+07	1.26765e+07	8.23951e+06	2.50796e+07	1.7325e+07	3.07519e+07	1.18663e+07	4.44989e+07	1.91465e+07	2.16587e+07	3.01762e+07	3.30514e+07	0.00456245	0.944426	-1.63511	FALSE	0.483768	0.987619	0.840242	FALSE	34	sp|P01029|CO4B_MOUSE Complement C4-B OS=Mus musculus OX=10090 GN=C4b PE=1 SV=3
31	44890700	3.01193e+07	3.06756e+07	3.61377e+07	2.50335e+07	38731320	3.96565e+07	34108490	46462350	3.92081e+06	5.22135e+06	6.78484e+06	6.19832e+06	6.16459e+06	5.3632e+06	6.14015e+06	8.47165e+06	5.25534e+06	2.83444e+06	1.7322e+07	18566503	22928067	2.41902e+07	2.46552e+07	2.00879e+07	28225151	2.02129e+07	4.6041e+06	4.79447e+06	3.63243e+06	4.27336e+06	4.45691e+06	4.6234e+06	4.57336e+06	3.1697e+06	4.5512e+06	1e-15	1e-15	2.6059	TRUE	1.16327e-10	3.54799e-08	2.21052	TRUE	6	sp|P01592|IGJ_MOUSE Immunoglobulin J chain OS=Mus musculus OX=10090 GN=Jchain PE=1 SV=4
34	30139300	22663050	22422030	26288180	31358010	29545510	34169090	22261330	38311310	36107460	5.40687e+07	3.2304e+07	2.80884e+07	2.60557e+07	1.94053e+07	1.2899e+07	1.30562e+07	6.5416e+06	22865440	1.10375e+07	1.0077e+07	1.11211e+07	1.78778e+07	34408530	1.23295e+07	1.15075e+07	9.53271e+06	7.97796e+06	5.49779e+06	3.01797e+07	6.82586e+06	2.89942e+07	1.00509e+07	5.84635e+06	1.66369e+07	3.46486e+07	0.540718	0.990235	0.170293	FALSE	0.891445	0.987619	-0.0592515	FALSE	4	sp|P01631|KV2A7_MOUSE Ig kappa chain V-II region 26-10 OS=Mus musculus OX=10090 PE=1 SV=1
36	4.61996e+06	3.66614e+06	3.80548e+06	4.23156e+06	3.46395e+06	4.37899e+06	4.57914e+06	3.78988e+06	7.5488e+06	5.35757e+06	5.83894e+06	1.84151e+06	1.59783e+06	1.42531e+06	1.1734e+06	3.34126e+06	1.21807e+06	1.53724e+06	12099308	1.42628e+06	1.45804e+06	1.7617e+06	2.36367e+06	7.12812e+06	1.3841e+06	1.50701e+06	928516	2.22236e+06	485670	1.12363e+06	606942	2.74451e+06	695697	912693	2.84478e+06	659362	0.0112402	0.990235	0.780766	FALSE	0.129678	0.987619	1.28954	FALSE	4	sp|P01633|KV5A1_MOUSE Ig kappa chain V19-17 OS=Mus musculus OX=10090 GN=Igk-V19-17 PE=1 SV=1
38	3.85727e+06	2.20304e+06	2.88774e+06	3.34263e+06	2355490	3.1854e+06	3.18153e+06	2.89858e+06	6.11044e+06	2805255	2982274	1.34139e+06	1.65667e+06	1.02344e+06	1.00728e+06	2.46494e+06	1376023	1.1039e+06	7.04713e+06	1.62286e+06	1.30861e+06	1.51524e+06	1.81436e+06	4061029	1.20684e+06	1.5491e+06	1.06378e+06	1202745	364711	678470	424207	1598358	501377	494506	1850667	421654	0.000666023	0.154517	0.92965	FALSE	0.0267238	0.987619	1.49131	FALSE	3	sp|P01635|KV5A3_MOUSE Ig kappa chain V-V region K2 (Fragment) OS=Mus musculus OX=10090 PE=1 SV=1
41	2.15454e+06	1.52361e+06	1.78163e+06	1.37669e+06	989821	929114	1.69762e+06	1.73348e+06	3.81694e+06	3.42705e+06	3.30509e+06	1.04552e+06	849877	863241	576693	1.7068e+06	858393	712381	8.16202e+06	779762	1.02535e+06	1.02742e+06	1.28198e+06	2.51556e+06	562832	527392	545653	798033	223262	579985	238858	1.13896e+06	312688	265781	1.00708e+06	446012	0.528422	0.990235	0.262077	FALSE	0.124799	0.987619	1.71308	FALSE	4	sp|P01638|KV5A6_MOUSE Ig kappa chain V-V region L6 (Fragment) OS=Mus musculus OX=10090 PE=4 SV=1
42	6910970	5521260	5192002	5934300	5123990	6220530	6207850	5514330	8722890	2.40154e+06	3.17308e+06	1.81583e+06	1.85357e+06	1.74011e+06	1.81452e+06	2.32886e+06	1.70134e+06	1.57339e+06	6.21427e+06	2447241	2492750	2616411	3357425	6497473	2592766	2607969	2174714	1.75326e+06	634470	1.26275e+06	666802	2.34082e+06	931145	856592	2534978	893248	1e-15	1e-15	1.58865	FALSE	0.000492398	0.13344	1.3845	FALSE	3	sp|P01639|KV5A7_MOUSE Ig kappa chain V-V region MOPC 41 OS=Mus musculus OX=10090 GN=Gm5571 PE=1 SV=1
44	5.32727e+06	4.21628e+06	4.25311e+06	4.59128e+06	4.78609e+06	5.82139e+06	5.76815e+06	3.90159e+06	1.00753e+07	1.61318e+08	1.71688e+08	1.14419e+08	2.49095e+08	5.78474e+07	1.33948e+08	4.93835e+08	1.60132e+08	3.70485e+07	33355375	1.97973e+06	2.03252e+06	2.33628e+06	3.15278e+06	1.02152e+07	1.69688e+06	1.83245e+06	1.50906e+06	3.34971e+07	4.09559e+07	2.20673e+08	6.21652e+07	7.54517e+07	8.35275e+07	3.61355e+07	6.70065e+08	2.1737e+08	0.00015651	0.037406	-5.01805	FALSE	0.0246364	0.987619	-4.63097	FALSE	3	sp|P01643|KV5AA_MOUSE Ig kappa chain V-V region MOPC 173 OS=Mus musculus OX=10090 PE=1 SV=1
45	13740535	1.02616e+07	1.20461e+07	1.16999e+07	1.19051e+07	1.36193e+07	1.36374e+07	9803471	2.41399e+07	1.98463e+08	2.17271e+08	1.23445e+08	2.54598e+08	6.27932e+07	1.3845e+08	5.08618e+08	1.63529e+08	4.05853e+07	1.05801e+08	7.40898e+06	5.50069e+06	6.84421e+06	1.06313e+07	4.88035e+07	5.5865e+06	5.86489e+06	4.9007e+06	4.60235e+07	4.34013e+07	2.34819e+08	6.5397e+07	9.06439e+07	8.58694e+07	3.90865e+07	6.90978e+08	2.19161e+08	0.000130424	0.0320843	-3.82077	FALSE	0.0390146	0.987619	-2.91196	FALSE	4	sp|P01644|KV5AB_MOUSE Ig kappa chain V-V region HP R16.7 OS=Mus musculus OX=10090 PE=1 SV=1
46	13740535	1.02616e+07	1.20461e+07	1.16999e+07	1.19051e+07	1.36193e+07	1.36374e+07	9803471	2.41399e+07	1.98463e+08	2.17271e+08	1.23445e+08	2.54598e+08	6.27932e+07	1.3845e+08	5.08618e+08	1.63529e+08	4.05853e+07	1.05801e+08	7.40898e+06	5.50069e+06	6.84421e+06	1.06313e+07	4.88035e+07	5.5865e+06	5.86489e+06	4.9007e+06	4.60235e+07	4.34013e+07	2.34819e+08	6.5397e+07	9.06439e+07	8.58694e+07	3.90865e+07	6.90978e+08	2.19161e+08	0.000130424	0.0320843	-3.82077	FALSE	0.0390146	0.987619	-2.91196	FALSE	4	sp|P01645|KV5AC_MOUSE Ig kappa chain V-V region HP 93G7 OS=Mus musculus OX=10090 PE=1 SV=1
47	9833327	7.31614e+06	8.96645e+06	8.34047e+06	8.01107e+06	8933517	9.27547e+06	6942687	1.70962e+07	4.40849e+07	5.03368e+07	1.16152e+07	7.48265e+06	7.1939e+06	5.49098e+06	1.85177e+07	5.1574e+06	4.66936e+06	9.65396e+07	5.83423e+06	3.91394e+06	4.94187e+06	7.99447e+06	4.04083e+07	4.31484e+06	4.41537e+06	3.64909e+06	1.39666e+07	4.05852e+06	1.59317e+07	4.80509e+06	1.74414e+07	4.40553e+06	4.94819e+06	2.3172e+07	3.89423e+06	0.193229	0.990235	-0.867368	FALSE	0.411035	0.987619	0.893059	FALSE	3	sp|P01646|KV5AD_MOUSE Ig kappa chain V-V region HP 123E6 OS=Mus musculus OX=10090 PE=1 SV=1
48	11837725	8.74153e+06	1.03341e+07	1.03152e+07	1.02233e+07	1.18369e+07	1.16858e+07	8305711	2.08255e+07	1.89264e+08	2.08131e+08	1.20159e+08	2.51815e+08	6.02804e+07	1.35811e+08	5.02235e+08	1.61402e+08	3.87659e+07	1.00447e+08	6.85342e+06	4.82543e+06	6.15935e+06	9.52765e+06	4.49451e+07	5.1145e+06	5.38156e+06	4.55793e+06	4.43186e+07	4.2006e+07	2.32454e+08	6.39398e+07	8.69818e+07	8.45509e+07	3.71776e+07	6.88323e+08	2.17747e+08	0.000140006	0.0337415	-4.00188	FALSE	0.0391677	0.987619	-2.99519	FALSE	3	sp|P01647|KV5AE_MOUSE Ig kappa chain V-V region HP 124E1 OS=Mus musculus OX=10090 PE=1 SV=1
62	7398436	7031444	7.42128e+06	6111441	6.42552e+06	6138927	8.02802e+06	6281628	9.94115e+06	22397464	1.73633e+07	6.10997e+06	5569106	5.37852e+06	5443120	11632199	4.65633e+06	4.37821e+06	5.9852e+07	3.63419e+06	4.61819e+06	3.53765e+06	4.92943e+06	1.3144e+07	4.68226e+06	4.15769e+06	2.63522e+06	3.18981e+06	1.66596e+06	3.76434e+06	2.02417e+06	7.05144e+06	2.54845e+06	2.89132e+06	5.60755e+06	2.02163e+06	0.363176	0.990235	-0.356362	FALSE	0.206356	0.987619	1.71773	FALSE	3	sp|P01665|KV3AD_MOUSE Ig kappa chain V-III region PC 7043 OS=Mus musculus OX=10090 PE=1 SV=1
63	7398436	7031444	7.42128e+06	6111441	6.42552e+06	6138927	8.02802e+06	6281628	9.94115e+06	22397464	1.73633e+07	6.10997e+06	5569106	5.37852e+06	5443120	11632199	4.65633e+06	4.37821e+06	5.9852e+07	3.63419e+06	4.61819e+06	3.53765e+06	4.92943e+06	1.3144e+07	4.68226e+06	4.15769e+06	2.63522e+06	3.18981e+06	1.66596e+06	3.76434e+06	2.02417e+06	7.05144e+06	2.54845e+06	2.89132e+06	5.60755e+06	2.02163e+06	0.363176	0.990235	-0.356362	FALSE	0.206356	0.987619	1.71773	FALSE	3	sp|P01666|KV3AE_MOUSE Ig kappa chain V-III region PC 7183 OS=Mus musculus OX=10090 PE=1 SV=1
64	2.21841e+06	2.17311e+06	1.93157e+06	1.71141e+06	1.81338e+06	1.62626e+06	2.21605e+06	1.69916e+06	3.01692e+06	7072144	5762280	1.80725e+06	1.79569e+06	1.46252e+06	1.47584e+06	3.46544e+06	1.18367e+06	1.22648e+06	2.16169e+07	621629	585833	527865	910931	3.6429e+06	531670	453926	401021	607337	268267	754457	268302	2.18565e+06	442751	488198	1.60599e+06	432889	0.305029	0.990235	-0.456161	FALSE	0.289136	0.987619	2.05406	FALSE	3	sp|P01667|KV3AF_MOUSE Ig kappa chain V-III region PC 6308 OS=Mus musculus OX=10090 PE=1 SV=1
67	4.1657e+06	4.10169e+06	3.73695e+06	2.91603e+06	2.85307e+06	2.38185e+06	4.025e+06	3.25358e+06	6.28722e+06	1.91717e+07	2.49841e+07	8.23468e+06	1.08045e+07	6.04502e+06	7.29335e+06	9.22574e+06	3.21803e+06	3.51567e+06	53271280	1.21587e+06	1.23369e+06	1.09246e+06	1.54986e+06	5.60065e+06	1.08116e+06	1.01378e+06	743405	6.63064e+06	2.82864e+06	7.60468e+06	6.65577e+06	1.12282e+07	1.09032e+07	7.66461e+06	9.3698e+06	9.94035e+06	0.00780149	0.990235	-1.45569	FALSE	0.908426	0.987619	-0.124557	FALSE	4	sp|P01670|KV3AI_MOUSE Ig kappa chain V-III region PC 6684 OS=Mus musculus OX=10090 PE=1 SV=1
68	4.1657e+06	4.10169e+06	3.73695e+06	2.91603e+06	2.85307e+06	2.38185e+06	4.025e+06	3.25358e+06	6.28722e+06	1.91717e+07	2.49841e+07	8.23468e+06	1.08045e+07	6.04502e+06	7.29335e+06	9.22574e+06	3.21803e+06	3.51567e+06	53271280	1.21587e+06	1.23369e+06	1.09246e+06	1.54986e+06	5.60065e+06	1.08116e+06	1.01378e+06	743405	6.63064e+06	2.82864e+06	7.60468e+06	6.65577e+06	1.12282e+07	1.09032e+07	7.66461e+06	9.3698e+06	9.94035e+06	0.00780149	0.990235	-1.45569	FALSE	0.908426	0.987619	-0.124557	FALSE	4	sp|P01671|KV3AJ_MOUSE Ig kappa chain V-III region PC 7175 OS=Mus musculus OX=10090 PE=1 SV=1
69	3.49228e+06	3.54147e+06	3.15309e+06	2.38657e+06	2.32667e+06	1.88446e+06	3.32485e+06	2.67861e+06	4.96829e+06	1.46639e+07	2.12927e+07	7.5531e+06	1.02122e+07	5.50348e+06	6.88101e+06	6.62847e+06	2.87275e+06	3.0788e+06	46586006	1.00391e+06	974327	847874	1.19208e+06	4.34107e+06	959253	911808	583261	6.10014e+06	2.72215e+06	6.84798e+06	6.45226e+06	1.01477e+07	1.06855e+07	7.48328e+06	8.50862e+06	9.81608e+06	0.00464529	0.95693	-1.5033	FALSE	0.804771	0.987619	-0.260606	FALSE	3	sp|P01672|KV3AK_MOUSE Ig kappa chain V-III region PC 7940 OS=Mus musculus OX=10090 PE=1 SV=1
70	2.27603e+06	2.25233e+06	1.85315e+06	1.77838e+06	1836392	1652002	2.38244e+06	1.76654e+06	3.37935e+06	1.02664e+07	7.73428e+06	2.0525e+06	1.8708e+06	1.6325e+06	1.5197e+06	5.54585e+06	1.34006e+06	1.22744e+06	29608700	574023	643210	528064	950579	3560258	571384	449890	472376	954833	296503	1.26663e+06	459300	2.57158e+06	637315	627439	2.15883e+06	565752	0.168108	0.990235	-0.791381	FALSE	0.335613	0.987619	1.96965	FALSE	3	sp|P01673|KV3AL_MOUSE Ig kappa chain V-III region PC 2485/PC 4039 OS=Mus musculus OX=10090 PE=1 SV=1
84	3.67165e+06	1.96945e+06	3.26502e+06	2.77017e+06	2.18021e+06	2.95569e+06	3.6857e+06	2.44564e+06	6.61497e+06	3.87261e+06	3.70757e+06	2.0144e+06	1.54111e+06	1.46625e+06	1.19934e+06	2.76784e+06	1.55332e+06	1.2559e+06	5.96398e+06	1.30747e+06	1.28446e+06	1.64112e+06	2.22798e+06	4.30465e+06	1.13706e+06	1.60485e+06	925851	1.16011e+06	951850	1.09134e+06	792325	1.72023e+06	1.1036e+06	1.05776e+06	2.18308e+06	747004	0.050663	0.990235	0.609128	FALSE	0.0723904	0.987619	0.91638	FALSE	5	sp|P01746|HVM02_MOUSE Ig heavy chain V region 93G7 OS=Mus musculus OX=10090 PE=2 SV=1
85	3.67165e+06	1.96945e+06	3.26502e+06	2.77017e+06	2.18021e+06	2.95569e+06	3.6857e+06	2.44564e+06	6.61497e+06	3.87261e+06	3.70757e+06	2.0144e+06	1.54111e+06	1.46625e+06	1.19934e+06	2.76784e+06	1.55332e+06	1.2559e+06	5.96398e+06	1.30747e+06	1.28446e+06	1.64112e+06	2.22798e+06	4.30465e+06	1.13706e+06	1.60485e+06	925851	1.16011e+06	951850	1.09134e+06	792325	1.72023e+06	1.1036e+06	1.05776e+06	2.18308e+06	747004	0.050663	0.990235	0.609128	FALSE	0.0723904	0.987619	0.91638	FALSE	5	sp|P01747|HVM03_MOUSE Ig heavy chain V region 36-65 OS=Mus musculus OX=10090 PE=1 SV=1
87	3.54296e+06	2.41682e+06	3.33406e+06	2.95849e+06	1.93595e+06	2.6641e+06	3.23632e+06	2.49949e+06	7.102e+06	4.75185e+06	3.6962e+06	1.36109e+06	1.00633e+06	1.26927e+06	650626	4.34582e+06	1.40333e+06	862247	4.63136e+06	1.16077e+06	1.45264e+06	1.61699e+06	1.58834e+06	2.91019e+06	683057	1.36654e+06	1013269	991308	1.29291e+06	2.25222e+06	1.02512e+06	1.9625e+06	1.2578e+06	1.03434e+06	2.25272e+06	1.25503e+06	0.120628	0.990235	0.617892	FALSE	0.436662	0.987619	0.301708	FALSE	3	sp|P01749|HVM05_MOUSE Ig heavy chain V region 3 OS=Mus musculus OX=10090 GN=Ighv1-61 PE=1 SV=1
88	3.66328e+06	2.81107e+06	3.26056e+06	2.71597e+06	1.93152e+06	2.42131e+06	3.91602e+06	3.09991e+06	5.74872e+06	3.1928e+06	2.56961e+06	1.05192e+06	876028	921084	547096	3.64071e+06	977935	681102	4.26386e+07	1.43223e+06	1.57699e+06	1.4071e+06	1.92382e+06	3.11672e+06	1.12616e+06	1.608e+06	1.20908e+06	687371	942570	1.60688e+06	514578	974894	739251	884083	1.29478e+06	353845	0.00189746	0.423135	1.03216	FALSE	0.24152	0.987619	2.80867	FALSE	3	sp|P01750|HVM06_MOUSE Ig heavy chain V region 102 OS=Mus musculus OX=10090 PE=1 SV=1
89	6.83409e+06	5.01254e+06	5.48767e+06	4.63614e+06	3.23254e+06	4.08576e+06	5.8388e+06	4.90374e+06	1.0528e+07	5.07121e+06	4.11319e+06	1.86832e+06	1.64883e+06	2.23137e+06	1.46489e+06	6.02958e+06	3.07839e+06	1.98612e+06	4.58695e+07	2.49932e+06	3.19487e+06	3.34518e+06	3.14232e+06	5.25263e+06	1.89919e+06	3.32623e+06	2.69027e+06	1.52685e+06	2.22488e+06	3.41897e+06	1.43482e+06	2.28433e+06	1.94391e+06	1.79401e+06	3.0271e+06	1.57506e+06	0.00406524	0.861831	0.878968	FALSE	0.224896	0.987619	1.88892	FALSE	4	sp|P01751|HVM07_MOUSE Ig heavy chain V region B1-8/186-2 OS=Mus musculus OX=10090 GN=Ighv1-72 PE=1 SV=1
90	5.59666e+06	3.73555e+06	4.93537e+06	4.19664e+06	2.67625e+06	3.75573e+06	5.17769e+06	4.03611e+06	9.72463e+06	4.64708e+06	3.68918e+06	1.71136e+06	1.38883e+06	1.42393e+06	882638	5.60726e+06	1.92305e+06	1.19311e+06	4.35421e+07	2.05252e+06	2.37551e+06	2.26277e+06	2.63363e+06	4.62616e+06	1.70307e+06	2.30267e+06	1.65878e+06	1.31409e+06	1.98562e+06	3.29843e+06	1.34706e+06	2.15063e+06	1.71441e+06	1.49455e+06	2.65725e+06	1.33207e+06	0.00711724	0.990235	0.9643	FALSE	0.265932	0.987619	1.86867	FALSE	3	sp|P01753|HVM09_MOUSE Ig heavy chain V region 186-1 OS=Mus musculus OX=10090 PE=4 SV=2
91	6.83409e+06	5.01254e+06	5.48767e+06	4.63614e+06	3.23254e+06	4.08576e+06	5.8388e+06	4.90374e+06	1.0528e+07	5.07121e+06	4.11319e+06	1.86832e+06	1.64883e+06	2.23137e+06	1.46489e+06	6.02958e+06	3.07839e+06	1.98612e+06	4.58695e+07	2.49932e+06	3.19487e+06	3.34518e+06	3.14232e+06	5.25263e+06	1.89919e+06	3.32623e+06	2.69027e+06	1.52685e+06	2.22488e+06	3.41897e+06	1.43482e+06	2.28433e+06	1.94391e+06	1.79401e+06	3.0271e+06	1.57506e+06	0.00406524	0.861831	0.878968	FALSE	0.224896	0.987619	1.88892	FALSE	4	sp|P01754|HVM10_MOUSE Ig heavy chain V region 1-62-3 OS=Mus musculus OX=10090 GN=Ighv1-62-3 PE=4 SV=2
93	2.78953e+07	1.81039e+07	2.1821e+07	2.26861e+07	1.52172e+07	2.37831e+07	2.42811e+07	1.95782e+07	4.26257e+07	5.38405e+06	5.51415e+06	3.37095e+06	3.77769e+06	3.79255e+06	3.6923e+06	4.8323e+06	6.51757e+06	5.09556e+06	6.75701e+06	8.64605e+06	8.83084e+06	1.09415e+07	1.3736e+07	2.09148e+07	9.8401e+06	1.10301e+07	9.25748e+06	8.7028e+06	3.29586e+06	3.76866e+06	2.44066e+06	5.98301e+06	2.98121e+06	3.69313e+06	9.11382e+06	2.58874e+06	3.57936e-13	1.07381e-10	2.3633	TRUE	9.37194e-05	0.0262414	1.2315	FALSE	3	sp|P01756|HVM12_MOUSE Ig heavy chain V region MOPC 104E OS=Mus musculus OX=10090 PE=1 SV=1
94	2.78953e+07	1.81039e+07	2.1821e+07	2.26861e+07	1.52172e+07	2.37831e+07	2.42811e+07	1.95782e+07	4.26257e+07	5.38405e+06	5.51415e+06	3.37095e+06	3.77769e+06	3.79255e+06	3.6923e+06	4.8323e+06	6.51757e+06	5.09556e+06	6.75701e+06	8.64605e+06	8.83084e+06	1.09415e+07	1.3736e+07	2.09148e+07	9.8401e+06	1.10301e+07	9.25748e+06	8.7028e+06	3.29586e+06	3.76866e+06	2.44066e+06	5.98301e+06	2.98121e+06	3.69313e+06	9.11382e+06	2.58874e+06	3.57936e-13	1.07381e-10	2.3633	TRUE	9.37194e-05	0.0262414	1.2315	FALSE	3	sp|P01757|HVM13_MOUSE Ig heavy chain V region J558 OS=Mus musculus OX=10090 PE=1 SV=1
95	2.71973e+07	1.7411e+07	2.10216e+07	2.18148e+07	1.46089e+07	2.30726e+07	2.31645e+07	1.86111e+07	41651281	4.01116e+06	4.85297e+06	3.12357e+06	3.55391e+06	3.31461e+06	3.48952e+06	4.19606e+06	6.31259e+06	4.86813e+06	5.37868e+06	8.29177e+06	8.03031e+06	1.0497e+07	1.32053e+07	1.99649e+07	9.87494e+06	1.04049e+07	8.70942e+06	8.44628e+06	3.01067e+06	3.64691e+06	2.25345e+06	5.62066e+06	2.66805e+06	3.25218e+06	8.77755e+06	2.39576e+06	5.80869e-13	1.73099e-10	2.46692	TRUE	0.000205951	0.0567989	1.23556	FALSE	3	sp|P01758|HVM14_MOUSE Ig heavy chain V region 108A OS=Mus musculus OX=10090 GN=Igh-VJ558 PE=4 SV=1
107	4.95506e+06	2.65468e+06	3.53169e+06	3.07893e+06	1.93077e+06	3.21024e+06	3.1623e+06	2.65421e+06	7219642	2.0639e+06	2.0161e+06	1.10281e+06	1.01243e+06	907840	959784	1.43793e+06	1.08589e+06	1.12868e+06	3.77439e+06	1.05736e+06	1.28695e+06	1.43793e+06	1.7416e+06	3.51225e+06	1.30332e+06	1.70325e+06	943317	1.31256e+06	717010	872364	948642	1.42529e+06	1.05943e+06	986855	1.9123e+06	860814	2.85695e-05	0.00731379	1.46748	FALSE	0.0450861	0.987619	0.731374	FALSE	5	sp|P01796|HVM27_MOUSE Ig heavy chain V-III region A4 OS=Mus musculus OX=10090 PE=1 SV=1
108	4.95506e+06	2.65468e+06	3.53169e+06	3.07893e+06	1.93077e+06	3.21024e+06	3.1623e+06	2.65421e+06	7219642	2.0639e+06	2.0161e+06	1.10281e+06	1.01243e+06	907840	959784	1.43793e+06	1.08589e+06	1.12868e+06	3.77439e+06	1.05736e+06	1.28695e+06	1.43793e+06	1.7416e+06	3.51225e+06	1.30332e+06	1.70325e+06	943317	1.31256e+06	717010	872364	948642	1.42529e+06	1.05943e+06	986855	1.9123e+06	860814	2.85695e-05	0.00731379	1.46748	FALSE	0.0450861	0.987619	0.731374	FALSE	5	sp|P01797|HVM28_MOUSE Ig heavy chain V-III region U61 OS=Mus musculus OX=10090 PE=1 SV=1
109	869569	327042	616004	463687	58679.2	332512	420765	457519	1573734	629432	532674	516280	412189	383839	406050	645741	366090	422932	50861.1	127407	137954	179803	134846	142762	167693	271061	184114	387332	571677	420869	713367	501229	740389	587840	824345	593159	0.550329	0.990235	0.246569	FALSE	1e-15	1e-15	-1.93508	FALSE	3	sp|P01798|HVM29_MOUSE Ig heavy chain V-III region E109 OS=Mus musculus OX=10090 PE=1 SV=1
110	4.95506e+06	2.65468e+06	3.53169e+06	3.07893e+06	1.93077e+06	3.21024e+06	3.1623e+06	2.65421e+06	7219642	2.0639e+06	2.0161e+06	1.10281e+06	1.01243e+06	907840	959784	1.43793e+06	1.08589e+06	1.12868e+06	3.77439e+06	1.05736e+06	1.28695e+06	1.43793e+06	1.7416e+06	3.51225e+06	1.30332e+06	1.70325e+06	943317	1.31256e+06	717010	872364	948642	1.42529e+06	1.05943e+06	986855	1.9123e+06	860814	2.85695e-05	0.00731379	1.46748	FALSE	0.0450861	0.987619	0.731374	FALSE	5	sp|P01799|HVM30_MOUSE Ig heavy chain V-III region ABE-47N OS=Mus musculus OX=10090 PE=1 SV=1
111	4.95506e+06	2.65468e+06	3.53169e+06	3.07893e+06	1.93077e+06	3.21024e+06	3.1623e+06	2.65421e+06	7219642	2.0639e+06	2.0161e+06	1.10281e+06	1.01243e+06	907840	959784	1.43793e+06	1.08589e+06	1.12868e+06	3.77439e+06	1.05736e+06	1.28695e+06	1.43793e+06	1.7416e+06	3.51225e+06	1.30332e+06	1.70325e+06	943317	1.31256e+06	717010	872364	948642	1.42529e+06	1.05943e+06	986855	1.9123e+06	860814	2.85695e-05	0.00731379	1.46748	FALSE	0.0450861	0.987619	0.731374	FALSE	5	sp|P01800|HVM31_MOUSE Ig heavy chain V-III region T957 OS=Mus musculus OX=10090 PE=1 SV=2
112	5.66715e+06	3.07382e+06	4.12134e+06	3.60269e+06	2.27773e+06	3.88477e+06	3.84005e+06	3.11461e+06	8385325	2.08358e+06	2.0161e+06	1.10281e+06	1.01243e+06	914056	979749	1.48281e+06	1.16347e+06	1.17186e+06	3.81432e+06	1.26499e+06	1.4426e+06	1.64734e+06	1.99367e+06	3.93208e+06	1.53919e+06	2.00988e+06	1.12492e+06	1.43969e+06	717010	918150	1.01036e+06	1.50068e+06	1.12064e+06	1.0573e+06	1.99018e+06	934239	3.43582e-06	0.000907057	1.67055	FALSE	0.0166759	0.987619	0.812326	FALSE	6	sp|P01801|HVM32_MOUSE Ig heavy chain V-III region J606 OS=Mus musculus OX=10090 PE=1 SV=1
113	4.95506e+06	2.65468e+06	3.53169e+06	3.07893e+06	1.93077e+06	3.21024e+06	3.1623e+06	2.65421e+06	7219642	2.0639e+06	2.0161e+06	1.10281e+06	1.01243e+06	907840	959784	1.43793e+06	1.08589e+06	1.12868e+06	3.77439e+06	1.05736e+06	1.28695e+06	1.43793e+06	1.7416e+06	3.51225e+06	1.30332e+06	1.70325e+06	943317	1.31256e+06	717010	872364	948642	1.42529e+06	1.05943e+06	986855	1.9123e+06	860814	2.85695e-05	0.00731379	1.46748	FALSE	0.0450861	0.987619	0.731374	FALSE	5	sp|P01802|HVM33_MOUSE Ig heavy chain V-III region W3082 OS=Mus musculus OX=10090 PE=1 SV=1
116	2.38721e+07	1.86374e+07	1.72704e+07	1.81953e+07	1.58253e+07	2.33532e+07	2.29126e+07	1.7394e+07	34841763	1.42536e+07	1.4763e+07	8.0377e+06	8.22358e+06	5.17393e+06	6.84694e+06	8.97347e+06	7.46418e+06	6.79497e+06	3.78097e+07	7.04043e+06	7.79995e+06	7.4365e+06	1.21268e+07	2.10864e+07	6.67348e+06	8.18642e+06	5.70979e+06	8.19936e+06	5.75927e+06	7.08682e+06	4.98589e+06	9.16404e+06	5.62768e+06	7.06955e+06	1.09246e+07	5.10881e+06	3.29475e-08	9.12646e-06	1.25575	FALSE	0.121154	0.987619	0.832905	FALSE	7	sp|P01806|HVM36_MOUSE Ig heavy chain V region 441 OS=Mus musculus OX=10090 PE=4 SV=1
117	2.38721e+07	1.86374e+07	1.72704e+07	1.81953e+07	1.58253e+07	2.33532e+07	2.29126e+07	1.7394e+07	34841763	1.42536e+07	1.4763e+07	8.0377e+06	8.22358e+06	5.17393e+06	6.84694e+06	8.97347e+06	7.46418e+06	6.79497e+06	3.78097e+07	7.04043e+06	7.79995e+06	7.4365e+06	1.21268e+07	2.10864e+07	6.67348e+06	8.18642e+06	5.70979e+06	8.19936e+06	5.75927e+06	7.08682e+06	4.98589e+06	9.16404e+06	5.62768e+06	7.06955e+06	1.09246e+07	5.10881e+06	3.29475e-08	9.12646e-06	1.25575	FALSE	0.121154	0.987619	0.832905	FALSE	7	sp|P01807|HVM37_MOUSE Ig heavy chain V region X44 OS=Mus musculus OX=10090 PE=1 SV=1
118	2.38721e+07	1.86374e+07	1.72704e+07	1.81953e+07	1.58253e+07	2.33532e+07	2.29126e+07	1.7394e+07	34841763	1.42536e+07	1.4763e+07	8.0377e+06	8.22358e+06	5.17393e+06	6.84694e+06	8.97347e+06	7.46418e+06	6.79497e+06	3.78097e+07	7.04043e+06	7.79995e+06	7.4365e+06	1.21268e+07	2.10864e+07	6.67348e+06	8.18642e+06	5.70979e+06	8.19936e+06	5.75927e+06	7.08682e+06	4.98589e+06	9.16404e+06	5.62768e+06	7.06955e+06	1.09246e+07	5.10881e+06	3.29475e-08	9.12646e-06	1.25575	FALSE	0.121154	0.987619	0.832905	FALSE	7	sp|P01808|HVM38_MOUSE Ig heavy chain V region T601 OS=Mus musculus OX=10090 PE=1 SV=1
119	7687021	5.52533e+06	5.51478e+06	5.69823e+06	4.58867e+06	7.3312e+06	7.1655e+06	5.2388e+06	11772390	3.696e+06	5.34621e+06	2.22357e+06	2.04987e+06	1.57814e+06	1.92015e+06	2.51648e+06	1.91498e+06	1.994e+06	4.99878e+06	2.19427e+06	2.43594e+06	2.62693e+06	4.02558e+06	7.05065e+06	1.87746e+06	2.79031e+06	1.79798e+06	3.62947e+06	2.99437e+06	3.0129e+06	2.37559e+06	3.77135e+06	2.83298e+06	3.55351e+06	4.67157e+06	2.60557e+06	5.44801e-07	0.000148731	1.38089	FALSE	0.950579	0.987619	0.0170744	FALSE	3	sp|P01809|HVM39_MOUSE Ig heavy chain V region X24 OS=Mus musculus OX=10090 PE=1 SV=1
120	1.68656e+07	1.34776e+07	1.22955e+07	1.31308e+07	1.16304e+07	1.6871e+07	1.64918e+07	1.27166e+07	24435160	1.21993e+07	1.17635e+07	6.91058e+06	7.09137e+06	4.45852e+06	5.6018e+06	7.58066e+06	5.90778e+06	5.35313e+06	3.43746e+07	5.30713e+06	5.66596e+06	5.35073e+06	8.63015e+06	1.47289e+07	4.98425e+06	5.57949e+06	4.17688e+06	5.37171e+06	3.4771e+06	4.81858e+06	3.36212e+06	6.6404e+06	3.68549e+06	4.21021e+06	6.67346e+06	3.47735e+06	1.0132e-06	0.000273563	1.04442	FALSE	0.110448	0.987619	1.08991	FALSE	6	sp|P01810|HVM40_MOUSE Ig heavy chain V region J539 OS=Mus musculus OX=10090 PE=1 SV=1
121	1.61851e+07	1.31121e+07	1.17557e+07	1.2497e+07	1.12366e+07	1.6022e+07	1.57471e+07	1.21552e+07	23069373	1.05576e+07	9.41678e+06	5.81413e+06	6.17371e+06	3.59579e+06	4.92679e+06	6.45699e+06	5.5492e+06	4.80097e+06	3.28109e+07	4.84617e+06	5.36401e+06	4.80958e+06	8.10121e+06	1.40358e+07	4.79602e+06	5.39611e+06	3.91182e+06	4.56989e+06	2.7649e+06	4.07392e+06	2.6103e+06	5.39268e+06	2.7947e+06	3.51604e+06	6.25305e+06	2.50325e+06	9.44327e-09	2.69133e-06	1.20173	FALSE	0.0795433	0.987619	1.28591	FALSE	4	sp|P01811|HVM41_MOUSE Ig heavy chain V region UPC10 OS=Mus musculus OX=10090 PE=1 SV=1
122	12487581	9.481e+06	9.31806e+06	9.14142e+06	8.26801e+06	1.14839e+07	1.18825e+07	8.94588e+06	18939700	1.17021e+07	1.15051e+07	4.87965e+06	4.80592e+06	2.67165e+06	3.84422e+06	6.48754e+06	3.49495e+06	3.85372e+06	3.58819e+07	3.50223e+06	4.16058e+06	3.99097e+06	6.26321e+06	1.09187e+07	3.12228e+06	4.16458e+06	2.84264e+06	5.07242e+06	3.65627e+06	4.3494e+06	3.344e+06	6.27955e+06	3.46548e+06	4.63416e+06	6.9358e+06	3.47927e+06	0.00098884	0.226444	0.908535	FALSE	0.295265	0.987619	0.860729	FALSE	5	sp|P01812|HVM42_MOUSE Ig heavy chain V region MOPC 173 OS=Mus musculus OX=10090 PE=1 SV=1
123	1.34434e+08	9.96851e+07	1.03122e+08	1.10447e+08	1.18251e+08	1.26636e+08	1.45265e+08	1.14845e+08	2.03452e+08	2.56621e+08	1.84512e+08	6.90153e+07	8.43655e+07	7.46659e+07	7.69601e+07	1.11939e+08	6.58439e+07	7.13579e+07	5.20321e+08	4.37347e+07	4.76143e+07	5.29644e+07	7.25433e+07	1.37351e+08	4.47939e+07	4.3857e+07	3.6604e+07	5.54338e+07	3.03411e+07	4.60385e+07	3.31561e+07	8.04395e+07	4.01856e+07	4.35418e+07	7.80262e+07	3.97808e+07	0.465596	0.990235	0.216138	FALSE	0.242312	0.987619	1.16152	FALSE	14	sp|P01837|IGKC_MOUSE Immunoglobulin kappa constant OS=Mus musculus OX=10090 GN=Igkc PE=1 SV=2
124	7.45557e+06	5.6859e+06	6.25687e+06	5.53483e+06	6.49332e+06	6.1201e+06	7.97768e+06	5.77603e+06	1.03935e+07	1.23386e+07	1.1085e+07	3.96946e+06	5.89167e+06	3.81066e+06	4.91821e+06	8.31597e+06	3.75792e+06	3.5076e+06	3.79088e+07	2.87271e+06	3.01281e+06	3.81525e+06	3.34298e+06	6.97306e+06	2.7801e+06	2.58016e+06	1.6553e+06	2.3231e+06	2.29834e+06	2.87735e+06	1.50338e+06	3.86006e+06	3.07583e+06	2.20807e+06	3.64307e+06	1.82463e+06	0.713456	0.990235	0.0991829	FALSE	0.236287	0.987619	1.4595	FALSE	6	sp|P01843|LAC1_MOUSE Ig lambda-1 chain C region OS=Mus musculus OX=10090 PE=1 SV=1
125	680504	432741	714694	588568	277783	191891	746496	650326	1182097	2.48101e+06	1.66991e+06	787716	874480	617149	933540	2.17871e+06	611897	354272	1.68852e+07	80175.5	178927	355609	135157	126405	197819	137274	118235	742768	180643	549280	294765	691952	445259	439624	733145	447714	0.0377473	0.990235	-0.943262	FALSE	0.41323	0.987619	2.00908	FALSE	3	sp|P01844|LAC2_MOUSE Ig lambda-2 chain C region OS=Mus musculus OX=10090 GN=Iglc2 PE=1 SV=1
127	1.64488e+08	1.32162e+08	1.4451e+08	1.44291e+08	1.12376e+08	1.41717e+08	1.69756e+08	1.29058e+08	2.70239e+08	2.10148e+08	1.92198e+08	9.28696e+07	9.05041e+07	7.69809e+07	7.09953e+07	7.69615e+07	8.37623e+07	7.84025e+07	2.77153e+08	5.93444e+07	5.25313e+07	6.61783e+07	8.78295e+07	1.8172e+08	5.53782e+07	6.33815e+07	5.34359e+07	8.44313e+07	3.32049e+07	4.81885e+07	3.72868e+07	1.03728e+08	4.02921e+07	4.49423e+07	1.08336e+08	3.76573e+07	0.0394456	0.990235	0.534012	FALSE	0.153101	0.987619	0.737243	FALSE	18	sp|P01863|GCAA_MOUSE Ig gamma-2A chain C region, A allele OS=Mus musculus OX=10090 GN=Ighg PE=1 SV=1
128	6.0221e+07	5.53587e+07	5.50661e+07	5.34311e+07	4.78553e+07	5.50311e+07	6.9659e+07	5.04921e+07	1.029e+08	8.92286e+07	1.01588e+08	5.15525e+07	4.57609e+07	3.96448e+07	4.00515e+07	3.43289e+07	3.83739e+07	3.77453e+07	7.41528e+07	2.20283e+07	2.04896e+07	2.39216e+07	3.45172e+07	8.2517e+07	2.11269e+07	1.8628e+07	1.73689e+07	4.33436e+07	1.8952e+07	2.77266e+07	2.12037e+07	6.19168e+07	2.2032e+07	2.62169e+07	5.49064e+07	2.02465e+07	0.423551	0.990235	0.201631	FALSE	0.839475	0.987619	0.0859594	FALSE	6	sp|P01864|GCAB_MOUSE Ig gamma-2A chain C region secreted form OS=Mus musculus OX=10090 PE=1 SV=1
129	1.64488e+08	1.32162e+08	1.4451e+08	1.44291e+08	1.12376e+08	1.41717e+08	1.69756e+08	1.29058e+08	2.70239e+08	2.10148e+08	1.92198e+08	9.28696e+07	9.05041e+07	7.69809e+07	7.09953e+07	7.69615e+07	8.37623e+07	7.84025e+07	2.77153e+08	5.93444e+07	5.25313e+07	6.61783e+07	8.78295e+07	1.8172e+08	5.53782e+07	6.33815e+07	5.34359e+07	8.44313e+07	3.32049e+07	4.81885e+07	3.72868e+07	1.03728e+08	4.02921e+07	4.49423e+07	1.08336e+08	3.76573e+07	0.0394456	0.990235	0.534012	FALSE	0.153101	0.987619	0.737243	FALSE	18	sp|P01865|GCAM_MOUSE Ig gamma-2A chain C region, membrane-bound form OS=Mus musculus OX=10090 GN=Igh-1a PE=1 SV=3
130	1.17003e+08	1.04026e+08	1.15959e+08	1.05242e+08	8.94223e+07	1.16278e+08	1.5635e+08	9.97808e+07	2.14374e+08	1.83194e+08	1.93529e+08	9.30893e+07	1.13889e+08	7.47255e+07	8.38766e+07	1.10657e+08	6.70674e+07	6.53656e+07	2.03461e+08	4.56069e+07	5.36341e+07	5.21985e+07	7.94496e+07	2.20978e+08	5.12756e+07	5.03111e+07	3.78589e+07	8.57883e+07	2.78227e+07	5.32855e+07	3.67617e+07	1.26248e+08	3.8831e+07	4.43874e+07	1.07701e+08	3.38271e+07	0.471271	0.990235	0.18271	FALSE	0.315799	0.987619	0.51896	FALSE	14	sp|P01867|IGG2B_MOUSE Ig gamma-2B chain C region OS=Mus musculus OX=10090 GN=Igh-3 PE=1 SV=3
131	7.35566e+07	7.66779e+07	9.77864e+07	7.88415e+07	6.5803e+07	6.50246e+07	6.62838e+07	7.79711e+07	1.5413e+08	6.06525e+08	4.38865e+08	9.56706e+07	6.29252e+07	6.7524e+07	4.792e+07	2.53813e+08	5.70481e+07	4.79144e+07	8.62911e+08	3.30729e+07	3.0767e+07	3.95587e+07	4.85074e+07	2.17661e+08	2.29014e+07	3.42704e+07	2.79391e+07	6.98066e+07	1.66639e+07	5.98251e+07	1.70046e+07	1.46851e+08	3.04896e+07	3.8952e+07	7.99496e+07	2.07248e+07	0.138158	0.990235	-1.15032	FALSE	0.316748	0.987619	1.45599	FALSE	17	sp|P01869|IGH1M_MOUSE Ig gamma-1 chain C region, membrane-bound form OS=Mus musculus OX=10090 GN=Ighg1 PE=1 SV=2
132	8.20864e+08	5.68211e+08	5.729e+08	6.21998e+08	5.99984e+08	7.13959e+08	7.0524e+08	5.79085e+08	9.15685e+08	2.58712e+08	2.04281e+08	1.79454e+08	2.01794e+08	1.74991e+08	1.97218e+08	1.93846e+08	2.16376e+08	1.86685e+08	5.05258e+08	2.20668e+08	2.46925e+08	2.27525e+08	3.05928e+08	4.26458e+08	2.41773e+08	2.63057e+08	1.81248e+08	1.54138e+08	1.11366e+08	8.82851e+07	1.08544e+08	1.26857e+08	1.06761e+08	1.29454e+08	1.6457e+08	1.06472e+08	1e-15	1e-15	1.74966	FALSE	3.39699e-06	0.000981731	1.25609	FALSE	33	sp|P01872|IGHM_MOUSE Immunoglobulin heavy constant mu OS=Mus musculus OX=10090 GN=Ighm PE=1 SV=2
133	3.13584e+07	2.73517e+07	2.40322e+07	2.15137e+07	1.97375e+07	2.49837e+07	2.98358e+07	2.45823e+07	4.5383e+07	7.24502e+07	2.62289e+07	1.29333e+07	1.36223e+07	1.37961e+07	1.38488e+07	2.03264e+07	1.68641e+07	1.38985e+07	1.18765e+08	2.44996e+07	2.42275e+07	2.34925e+07	3.75456e+07	5.53576e+07	3.88781e+07	2.51735e+07	2.14476e+07	1.43087e+07	1.36704e+07	1.42016e+07	9.83085e+06	1.69266e+07	1.15807e+07	9.98697e+06	1.91631e+07	9.94611e+06	0.468941	0.990235	0.286513	FALSE	0.00786203	0.987619	1.62673	FALSE	10	sp|P01878|IGHA_MOUSE Ig alpha chain C region OS=Mus musculus OX=10090 PE=1 SV=1
134	1.04689e+06	340154	760373	465232	591458	437752	866438	310940	1.3005e+06	4.42302e+06	2.24983e+06	1.22927e+06	848961	456028	625891	1.26814e+06	491993	437599	18047880	869640	657305	828761	771065	779872	300222	507442	334362	1.02614e+06	795076	483468	631685	600828	540811	507185	708564	463469	0.141128	0.990235	-0.975184	FALSE	0.320018	0.987619	2.00423	FALSE	3	sp|P01887|B2MG_MOUSE Beta-2-microglobulin OS=Mus musculus OX=10090 GN=B2m PE=1 SV=2
137	7.62669e+06	8.91266e+06	8.86568e+06	8.12858e+06	7.94451e+06	7.04053e+06	1.27608e+07	8.5507e+06	1.70257e+07	1.46974e+07	1.52112e+07	9.95049e+06	1.50828e+07	9.48411e+06	1.10603e+07	1.29215e+07	8.50258e+06	1.30554e+07	40671982	1.03001e+07	9.84983e+06	8.93072e+06	1.33127e+07	1.59045e+07	7.1487e+06	9.96832e+06	8.30778e+06	1.20826e+07	8.10375e+06	7.19145e+06	7.20712e+06	1.12777e+07	9.70143e+06	8.69406e+06	1.62871e+07	7.86872e+06	0.0606085	0.990235	-0.34036	FALSE	0.268087	0.987619	0.492581	FALSE	10	sp|P01898|HA10_MOUSE H-2 class I histocompatibility antigen, Q10 alpha chain OS=Mus musculus OX=10090 GN=H2-Q10 PE=1 SV=3
139	4.76118e+06	3.37182e+06	3.93077e+06	3.29298e+06	3.49036e+06	3.37954e+06	6.39322e+06	3.09269e+06	1.12058e+07	1.91982e+07	1.43849e+07	4.07409e+06	4.45188e+06	2.71303e+06	4.04185e+06	6.48725e+06	3.17111e+06	3.78223e+06	3.56932e+08	7.52617e+06	5.65476e+06	4.52737e+06	8.65107e+06	2.78806e+07	5.68587e+06	2.84526e+06	3.0006e+06	1.40826e+07	2.39726e+06	1.08873e+06	1.45336e+06	6.90543e+06	1.29486e+06	1.5021e+06	9.8054e+06	774035	0.31141	0.990235	-0.537744	FALSE	0.273005	0.987619	3.42691	FALSE	8	sp|P01942|HBA_MOUSE Hemoglobin subunit alpha OS=Mus musculus OX=10090 GN=Hba PE=1 SV=2
140	2.18291e+07	1.33169e+07	1.93391e+07	1.41394e+07	1.07342e+07	1.45069e+07	2.15107e+07	1.18959e+07	2.35119e+07	1.06048e+08	6.65125e+07	1.86747e+07	1.61211e+07	1.1337e+07	1.12625e+07	2.77906e+07	8.003e+06	8.00377e+06	9.91398e+08	3.78808e+07	3.60823e+07	3.86349e+07	4.21642e+07	6.92706e+07	2.77648e+07	1.63927e+07	2.76703e+07	2.19705e+07	7.67611e+06	1.33821e+07	9.63822e+06	2.47717e+07	1.07485e+07	1.10369e+07	2.40732e+07	1.26207e+07	0.229084	0.990235	-0.86039	FALSE	0.228269	0.987619	3.24349	FALSE	11	sp|P02088|HBB1_MOUSE Hemoglobin subunit beta-1 OS=Mus musculus OX=10090 GN=Hbb-b1 PE=1 SV=2
141	1.59104e+07	8.56388e+06	1.42368e+07	9.9189e+06	8.89908e+06	1.14639e+07	1.51063e+07	6.86347e+06	1.76097e+07	8.15655e+07	4.86789e+07	1.09123e+07	8.98399e+06	5.16161e+06	4.73729e+06	1.94472e+07	3.59829e+06	4.50633e+06	8.80175e+08	3.45339e+07	3.21973e+07	3.55902e+07	3.84862e+07	5.65023e+07	2.51283e+07	1.35281e+07	2.53757e+07	1.45254e+07	3.04577e+06	6.22966e+06	3.41772e+06	1.6258e+07	3.5728e+06	4.47875e+06	1.50225e+07	3.66554e+06	0.331546	0.990235	-0.788935	FALSE	0.206687	0.987619	4.02301	FALSE	5	sp|P02089|HBB2_MOUSE Hemoglobin subunit beta-2 OS=Mus musculus OX=10090 GN=Hbb-b2 PE=1 SV=2
143	5.82647e+06	2.29671e+06	2.29345e+06	1.98591e+06	3.8604e+06	1.47409e+06	1.90089e+06	4.94055e+06	5.724e+06	970070	4.49233e+06	4.02713e+06	1.42394e+06	3.29805e+06	1.13088e+06	1.35225e+06	5.08864e+06	2.98113e+06	185312	3.31607e+06	7.63981e+06	4.73163e+06	2.35162e+06	892166	4.3135e+06	4.43912e+06	2.7708e+06	4.72088e+06	8.64971e+06	6.29822e+06	6.60454e+06	5.23568e+06	7.94951e+06	4.96561e+06	9.64842e+06	5.28875e+06	0.43252	0.990235	0.291167	FALSE	0.000781497	0.209441	-0.954106	FALSE	7	sp|P02535|K1C10_MOUSE Keratin, type I cytoskeletal 10 OS=Mus musculus OX=10090 GN=Krt10 PE=1 SV=3
144	39777.7	29557.7	6025.78	8266.07	8776.12	22040.8	24753.5	0	32295.6	815239	721853	101355	79867.8	68273.4	49846	310868	129671	65812.6	3176860	7242.46	0	7585.05	0	15091.8	0	0	3992.58	14191.9	51798.8	28007.3	45023.2	46762.8	53749.3	74388.5	76181.3	75055.6	0.0157637	0.990235	-3.772	FALSE	0.386918	0.987619	2.78713	FALSE	3	sp|P02762|MUP6_MOUSE Major urinary protein 6 OS=Mus musculus OX=10090 GN=Mup6 PE=1 SV=2
145	1.56819e+06	1.57297e+06	1.47378e+06	1.15878e+06	1.15734e+06	1.04307e+06	1.90882e+06	1.11533e+06	4094020	16166380	1.19036e+07	2.20526e+06	1.24126e+06	1.19281e+06	998638	8437180	1.2374e+06	1.06543e+06	3.72287e+07	944552	1.39837e+06	1.10767e+06	1.32031e+06	6.21615e+06	984938	1.19427e+06	810624	2.17535e+06	824119	3.89626e+06	1.69412e+06	5.38431e+06	2.18538e+06	1.52567e+06	4.84444e+06	2.30337e+06	0.0941758	0.990235	-1.5583	FALSE	0.465742	0.987619	1.04404	FALSE	3	sp|P03953|CFAD_MOUSE Complement factor D OS=Mus musculus OX=10090 GN=Cfd PE=1 SV=1
149	4.05702e+07	3.97832e+07	4.24635e+07	3.64815e+07	2.80341e+07	2.94825e+07	6.58073e+07	3.81114e+07	6.74932e+07	1.36489e+08	8.19958e+07	3.81801e+07	4.52005e+07	3.11642e+07	3.35112e+07	4.69522e+07	2.61801e+07	2.54878e+07	7.6598e+08	2.59456e+07	1.97821e+07	1.94266e+07	3.14356e+07	1.03983e+08	2.25211e+07	2.63063e+07	1.30868e+07	3.58559e+07	8.6853e+06	1.7869e+07	1.35082e+07	4.91044e+07	1.57806e+07	1.77383e+07	4.4888e+07	1.14307e+07	0.50885	0.990235	-0.26083	FALSE	0.271026	0.987619	2.25902	FALSE	15	sp|P03987|IGHG3_MOUSE Ig gamma-3 chain C region OS=Mus musculus OX=10090 PE=1 SV=2
151	5.19691e+07	2.19685e+07	2.77925e+07	2.37867e+07	6.0461e+07	3.17513e+07	2.45404e+07	5.12423e+07	6.03663e+07	1.2516e+06	6.16942e+06	1.43933e+07	7.40683e+06	2.4413e+07	1.29091e+07	4.35333e+06	4.3196e+07	3.04792e+07	1.04455e+06	5.58608e+07	9.23573e+07	4.50313e+07	3.34712e+07	1.5567e+07	4.83438e+07	8.8557e+07	2.97759e+07	4.31521e+07	1.83009e+07	5.20346e+06	1.42706e+07	2.00902e+07	1.99462e+07	5.32757e+06	2.36723e+07	4.6319e+07	0.00117568	0.266878	1.29147	FALSE	0.0347781	0.987619	1.06272	FALSE	8	sp|P04104|K2C1_MOUSE Keratin, type II cytoskeletal 1 OS=Mus musculus OX=10090 GN=Krt1 PE=1 SV=4
152	6.7009e+06	7.32648e+06	6.16368e+06	4.34914e+06	4.69738e+06	4.98948e+06	7.82494e+06	6.13445e+06	9.981e+06	2.57013e+07	2.34245e+07	1.0346e+07	1.17554e+07	1.02851e+07	8.43406e+06	1.42905e+07	1.2197e+07	9.79929e+06	1.79266e+08	5.53882e+06	6.72333e+06	5.19935e+06	7.84994e+06	2.17341e+07	5.81703e+06	5.83135e+06	5.22821e+06	1.06477e+07	7.36021e+06	7.01342e+06	5.64069e+06	1.49043e+07	8.76283e+06	6.64715e+06	1.50079e+07	4.78343e+06	0.000453558	0.105679	-1.11781	FALSE	0.346069	0.987619	1.59022	FALSE	16	sp|P04186|CFAB_MOUSE Complement factor B OS=Mus musculus OX=10090 GN=Cfb PE=1 SV=2
153	39777.7	29557.7	6025.78	8266.07	8776.12	22040.8	24753.5	0	32295.6	815239	721853	101355	79867.8	68273.4	49846	310868	129671	65812.6	3176860	7242.46	0	7585.05	0	15091.8	0	0	3992.58	14191.9	51798.8	28007.3	45023.2	46762.8	53749.3	74388.5	76181.3	75055.6	0.0157637	0.990235	-3.772	FALSE	0.386918	0.987619	2.78713	FALSE	3	sp|P04938|MUP11_MOUSE Major urinary protein 11 OS=Mus musculus OX=10090 GN=Mup11 PE=1 SV=2
166	2.71639e+07	1.74076e+07	2.08533e+07	2.18397e+07	1.46222e+07	2.30405e+07	2.31765e+07	1.85893e+07	4.15106e+07	3.84237e+06	4.67769e+06	3.16428e+06	3.64537e+06	3.39789e+06	3.51265e+06	3.98784e+06	6.12706e+06	4.8623e+06	5.65327e+06	8.30378e+06	8.14405e+06	1.02762e+07	1.30889e+07	2.01791e+07	9.86101e+06	1.03711e+07	8.73499e+06	8.40611e+06	3.21888e+06	3.59061e+06	2.2918e+06	5.61887e+06	2.78161e+06	3.52075e+06	8.76499e+06	2.45426e+06	4.01679e-13	1.20102e-10	2.48394	TRUE	0.000206542	0.0567989	1.21885	FALSE	3	sp|P06330|HVM51_MOUSE Ig heavy chain V region AC38 205.12 OS=Mus musculus OX=10090 PE=1 SV=1
168	609366	321004	204998	710579	280636	539698	619715	341153	284147	1.88954e+06	1.69798e+06	1.05675e+06	1.01515e+06	688338	920473	1.04552e+06	517119	619943	9.76257e+06	266691	565016	446135	457958	932571	369818	450733	338955	2.86353e+06	2.51048e+06	2.14713e+06	2.13916e+06	2.61675e+06	2.17597e+06	2.48448e+06	3.96404e+06	2.53114e+06	0.000234089	0.055011	-1.27279	FALSE	0.297892	0.987619	-0.785929	FALSE	6	sp|P06683|CO9_MOUSE Complement component C9 OS=Mus musculus OX=10090 GN=C9 PE=1 SV=2
169	1.71907e+06	1.36093e+06	1.50337e+06	2.68812e+06	1.6596e+06	1.70998e+06	1.54606e+06	1.30973e+06	1.82236e+06	2.09735e+07	1.59348e+07	1.38424e+07	2.02565e+07	1.15442e+07	2.25311e+07	3.1103e+07	1.59843e+07	2.16917e+07	4.98969e+07	2.24184e+06	2.29524e+06	2.99525e+06	2.26924e+06	7.14531e+06	2.08761e+06	1.38582e+06	1.31825e+06	1.56668e+07	1.04108e+07	2.0257e+07	1.32691e+07	1.73633e+07	2.37277e+07	1.68601e+07	1.17506e+07	1.19514e+07	1e-15	1e-15	-3.50452	FALSE	0.157451	0.987619	-0.979576	FALSE	14	sp|P06684|CO5_MOUSE Complement C5 OS=Mus musculus OX=10090 GN=C5 PE=1 SV=2
170	2.48928e+07	1.80273e+07	2.24965e+07	1.31731e+07	1.8878e+07	1.44869e+07	4.39625e+07	1.46767e+07	3.1089e+07	8.49481e+07	7.92002e+07	3.98032e+07	3.41314e+07	3.67349e+07	3.90058e+07	3.9207e+07	2.91957e+07	2.98997e+07	2.978e+08	5.68944e+07	5.02959e+07	5.24505e+07	6.32963e+07	1.21299e+08	2.42516e+07	2.3686e+07	7.16115e+06	5.66008e+07	5.0131e+07	3.31937e+07	3.93889e+07	4.24213e+07	2.729e+07	2.28793e+07	7.52806e+07	3.89492e+07	0.00249853	0.552175	-1.031	FALSE	0.250762	0.987619	0.852333	FALSE	27	sp|P06728|APOA4_MOUSE Apolipoprotein A-IV OS=Mus musculus OX=10090 GN=Apoa4 PE=1 SV=3
171	6.94433e+07	8.25957e+07	6.34033e+07	7.70854e+07	6.72735e+07	7.03294e+07	1.02924e+08	7.07309e+07	1.28255e+08	1.20164e+08	1.22658e+08	4.85197e+07	3.76686e+07	4.61963e+07	3.41059e+07	9.24208e+07	4.18569e+07	3.17941e+07	2.11822e+08	5.47879e+07	8.0927e+07	6.63762e+07	6.81124e+07	1.43444e+08	4.42239e+07	5.17143e+07	5.47835e+07	5.59718e+07	4.21195e+07	6.13609e+07	3.85021e+07	8.32036e+07	4.7306e+07	4.87715e+07	8.48506e+07	3.79065e+07	0.222453	0.990235	0.347398	FALSE	0.114913	0.987619	0.634506	FALSE	36	sp|P06909|CFAH_MOUSE Complement factor H OS=Mus musculus OX=10090 GN=Cfh PE=1 SV=2
173	1.16184e+07	1.15425e+07	1.03078e+07	7.74871e+06	7.47457e+06	7.62371e+06	1.11486e+07	7.24201e+06	3.55996e+07	2.45419e+08	1.74894e+08	2.01829e+07	1.1065e+07	1.84588e+07	1.29585e+07	1.25262e+08	1.57223e+07	1.62344e+07	7.65111e+08	9.59521e+06	8.20778e+06	9.03716e+06	1.33011e+07	7.54558e+07	8.07282e+06	6.1096e+06	4.70798e+06	2.80083e+07	6.77574e+06	3.74776e+07	9.79714e+06	4.73667e+07	1.42526e+07	1.11898e+07	4.1747e+07	5.15021e+06	0.0468247	0.990235	-2.53701	FALSE	0.353992	0.987619	2.1566	FALSE	8	sp|P07309|TTHY_MOUSE Transthyretin OS=Mus musculus OX=10090 GN=Ttr PE=1 SV=1
175	5.52202e+06	5.90718e+06	4.87688e+06	3.85787e+06	5.41721e+06	3.54962e+06	4.80556e+06	4.62028e+06	1.276e+07	2.88853e+07	2.6801e+07	4.09243e+06	1.9148e+06	3.48097e+06	2.11475e+06	2.62366e+07	3.72725e+06	2.79483e+06	4.34936e+07	6.63215e+06	7.00193e+06	8.25174e+06	6.25574e+06	3.14328e+07	6.69497e+06	6.59759e+06	6.6482e+06	3.957e+06	1.00707e+06	8.3925e+06	1.64422e+06	1.48156e+07	1.8735e+06	1.59641e+06	1.20794e+07	1.66147e+06	0.193451	0.990235	-0.963193	FALSE	0.0867793	0.987619	1.38719	FALSE	9	sp|P07361|A1AG2_MOUSE Alpha-1-acid glycoprotein 2 OS=Mus musculus OX=10090 GN=Orm2 PE=1 SV=1
176	1.20389e+09	1.32451e+09	2.22008e+09	1.19803e+09	7.40014e+08	9.15378e+08	1.34158e+09	8.20172e+08	5.32298e+09	3.63942e+10	3.59774e+10	3.25674e+09	1.46972e+09	2.33133e+09	9.32302e+08	1.58126e+10	1.25038e+09	1.18368e+09	5.40269e+10	1.69423e+09	1.79252e+09	2.24838e+09	2.57934e+09	1.52164e+10	1.50746e+09	1.11025e+09	9.93883e+08	7.39942e+09	7.11373e+08	7.38797e+09	1.24252e+09	6.20216e+09	1.00804e+09	7.88985e+08	9.80958e+09	3.51366e+08	0.0654394	0.990235	-2.70844	FALSE	0.38797	0.987619	1.21765	FALSE	95	sp|P07724|ALBU_MOUSE Serum albumin OS=Mus musculus OX=10090 GN=Alb PE=1 SV=3
177	4.37749e+07	2.2982e+07	2.42601e+07	1.94576e+07	3.85193e+07	2.54105e+07	2.40323e+07	4.21602e+07	5.42691e+07	5.18297e+06	2.77434e+07	2.91372e+07	1.23291e+07	4.5786e+07	2.40208e+07	2.54068e+07	5.917e+07	5.24231e+07	5.75092e+06	4.57358e+07	8.80971e+07	3.72807e+07	2.90939e+07	1.92616e+07	4.61972e+07	6.30381e+07	2.42973e+07	5.46915e+07	3.07985e+07	1.30977e+07	32329533	51111100	5.12133e+07	1.08625e+07	3.72265e+07	83425664	0.833571	0.990235	0.068466	FALSE	0.952326	0.987619	-0.0239435	FALSE	7	sp|P07744|K2C4_MOUSE Keratin, type II cytoskeletal 4 OS=Mus musculus OX=10090 GN=Krt4 PE=1 SV=2
178	3.45477e+08	3.66893e+08	3.07225e+08	2.71508e+08	2.55085e+08	2.9422e+08	3.40309e+08	2.94162e+08	1.63859e+08	3.08943e+08	3.20727e+08	1.34806e+08	1.31209e+08	1.74738e+08	1.44949e+08	2.25677e+08	2.14873e+08	1.73208e+08	1.46018e+09	2.94232e+08	2.96397e+08	3.12331e+08	3.25583e+08	5.15918e+08	3.08094e+08	3.51194e+08	3.7654e+08	2.64618e+08	4.1658e+07	1.37579e+08	8.71249e+07	2.22181e+08	1.09307e+08	8.86918e+07	3.09369e+08	1.26273e+08	0.00387114	0.832294	0.528691	FALSE	0.0141995	0.987619	1.61246	FALSE	26	sp|P07758|A1AT1_MOUSE Alpha-1-antitrypsin 1-1 OS=Mus musculus OX=10090 GN=Serpina1a PE=1 SV=4
179	1.37243e+08	1.25423e+08	1.33434e+08	8.8528e+07	8.88542e+07	1.08785e+08	1.3928e+08	1.14206e+08	3.9565e+08	6.48841e+08	5.94524e+08	1.07638e+08	7.58828e+07	1.10574e+08	7.69139e+07	3.55257e+08	9.88802e+07	1.08923e+08	1.2568e+09	1.19666e+08	1.04714e+08	1.2572e+08	1.41884e+08	5.26275e+08	8.39247e+07	1.06125e+08	9.16191e+07	2.21282e+08	7.60684e+07	1.62918e+08	7.07809e+07	3.09232e+08	8.43492e+07	9.01342e+07	3.06688e+08	6.5717e+07	0.260703	0.990235	-0.70968	FALSE	0.333464	0.987619	0.882157	FALSE	35	sp|P07759|SPA3K_MOUSE Serine protease inhibitor A3K OS=Mus musculus OX=10090 GN=Serpina3k PE=1 SV=2
180	5.76141e+06	1.55677e+06	2.64632e+06	1.66476e+06	1.66678e+06	1.74785e+06	6835193	2.01012e+06	3.29709e+06	5.95216e+06	5.99241e+06	6.56788e+06	6.84452e+06	3.13819e+06	3.42659e+06	3.23863e+06	2.95774e+06	3.55077e+06	5.67074e+06	2.48278e+06	3.1408e+06	2.98295e+06	4.60833e+06	6.68474e+06	3.89411e+06	1.48233e+06	663774	2.82393e+06	2.85862e+06	1.62249e+06	1.38847e+06	2.0559e+06	2.06094e+06	1.89894e+06	2.626e+06	2.57529e+06	0.0596686	0.990235	-0.616091	FALSE	0.0513588	0.987619	0.666871	FALSE	8	sp|P08226|APOE_MOUSE Apolipoprotein E OS=Mus musculus OX=10090 GN=Apoe PE=1 SV=2
181	2.4128e+07	1.79018e+07	1.8372e+07	1.62885e+07	1.5495e+07	2.32761e+07	2.35129e+07	1.50482e+07	52209580	2.35444e+07	2.1858e+07	1.00571e+07	7.7601e+06	8.62957e+06	7.33132e+06	2.26939e+07	5.90133e+06	4.6558e+06	3.59182e+07	1.21401e+07	1.67985e+07	1.77563e+07	15463185	3.67611e+07	8.84086e+06	1.06263e+07	1.22742e+07	1.1766e+07	7.61847e+06	9.29845e+06	7.29388e+06	1.8812e+07	8.5176e+06	8.56506e+06	1.69153e+07	5.32056e+06	0.0249385	0.990235	0.875222	FALSE	0.0350124	0.987619	0.823826	FALSE	9	sp|P08607|C4BPA_MOUSE C4b-binding protein OS=Mus musculus OX=10090 GN=C4bpa PE=1 SV=3
182	6.44881e+06	2.87669e+06	2.09825e+06	2.57295e+06	6.11987e+06	2.55887e+06	2.92511e+06	7.19522e+06	6.40409e+06	15341.2	1.34428e+06	2.95204e+06	1.31468e+06	2.78523e+06	1.39276e+06	937953	5.13711e+06	3.75944e+06	0	4.71672e+06	9.1377e+06	4.5844e+06	3.22286e+06	1.44077e+06	5.71823e+06	7421082	3.74746e+06	3.54586e+06	2.16821e+06	2.59559e+06	2.68157e+06	2.828e+06	3.50701e+06	511268	4.1702e+06	6.48636e+06	0.0137103	0.990235	0.997139	FALSE	0.238034	0.987619	0.48895	FALSE	6	sp|P08730|K1C13_MOUSE Keratin, type I cytoskeletal 13 OS=Mus musculus OX=10090 GN=Krt13 PE=1 SV=2
191	5.20062e+07	4.09529e+07	4.16138e+07	3.91148e+07	3.5449e+07	3.78995e+07	8.03713e+07	4.75649e+07	5.45625e+07	8.55056e+07	9.78971e+07	6.24857e+07	7.35112e+07	6.8947e+07	6.69867e+07	7.53361e+07	6.56305e+07	5.65229e+07	3.14e+08	5.38108e+07	6.30143e+07	5.54912e+07	6.60709e+07	1.49524e+08	5.25682e+07	4.24588e+07	3.79226e+07	6.11835e+07	5.18905e+07	4.39669e+07	4.11521e+07	6.12143e+07	5.12673e+07	5.86597e+07	6.31999e+07	4.52037e+07	7.03038e-05	0.0178572	-0.603916	FALSE	0.184523	0.987619	0.805317	FALSE	40	sp|P11276|FINC_MOUSE Fibronectin OS=Mus musculus OX=10090 GN=Fn1 PE=1 SV=4
194	15687297	6.14947e+06	8.27854e+06	7641151	31912674	6.90499e+06	6.96756e+06	2.51285e+07	14882971	3.6391e+06	1.54831e+07	1.62366e+07	3.61413e+06	1.72424e+07	5.40541e+06	1.00999e+07	2.21732e+07	8.42245e+06	781910	23013758	29887031	22039065	14289996	8.49221e+06	16923098	43471665	1.42688e+07	1.10389e+07	1.19088e+07	6.93267e+06	1.29668e+07	1.66547e+07	1.27489e+07	4.1714e+06	17064363	33792196	0.534661	0.990235	0.272096	FALSE	0.308346	0.987619	0.444176	FALSE	3	sp|P11679|K2C8_MOUSE Keratin, type II cytoskeletal 8 OS=Mus musculus OX=10090 GN=Krt8 PE=1 SV=4
195	1.37465e+07	7.91709e+06	8964441	1.20357e+07	7.36814e+06	1.20689e+07	1.27989e+07	9.4863e+06	1.38407e+07	4.12557e+06	5.77458e+06	5.02103e+06	6.29565e+06	5.85912e+06	6.74379e+06	6.71351e+06	9.25613e+06	5.69444e+06	2.04801e+06	3.93114e+06	4.11826e+06	5.56683e+06	5.76178e+06	6.20877e+06	4.17972e+06	5.92945e+06	5.46587e+06	4.85585e+06	4.18914e+06	4.64961e+06	4.49378e+06	4.703e+06	5.21955e+06	4.79983e+06	5.85526e+06	3.85371e+06	7.41197e-07	0.000201605	0.824048	FALSE	0.892804	0.987619	0.0198377	FALSE	9	sp|P11680|PROP_MOUSE Properdin OS=Mus musculus OX=10090 GN=Cfp PE=2 SV=2
196	172872	267302	268010	262089	46329	136425	415520	221712	731737	2.4083e+06	1.02138e+06	473186	303220	214196	115839	454478	180408	118266	6.61591e+06	142979	183391	229544	194407	2.33444e+06	231005	287966	116154	851011	209263	331629	213266	839472	268467	321827	941010	314308	0.227613	0.990235	-1.0685	FALSE	0.357598	0.987619	1.26851	FALSE	4	sp|P11859|ANGT_MOUSE Angiotensinogen OS=Mus musculus OX=10090 GN=Agt PE=1 SV=1
197	5.35188e+07	5.50458e+07	4.03344e+07	3.97258e+07	2.9997e+07	5.43138e+07	8.04925e+07	4.76804e+07	6.09553e+07	3.64273e+07	4.77037e+07	5.05259e+07	7.12781e+07	4.25397e+07	6.32343e+07	3.73247e+07	4.92969e+07	5.52911e+07	3.49435e+07	4.78792e+07	4.71485e+07	7.04249e+07	6.78905e+07	9.46182e+07	3.00866e+07	3.89359e+07	2.37801e+07	5.46552e+07	3.67357e+07	3.00643e+07	2.6083e+07	5.53514e+07	3.81282e+07	4.03415e+07	6.66211e+07	3.84867e+07	0.879485	0.990235	0.0266022	FALSE	0.381333	0.987619	0.237762	FALSE	7	sp|P12246|SAMP_MOUSE Serum amyloid P-component OS=Mus musculus OX=10090 GN=Apcs PE=1 SV=2
198	2.57893e+07	3.47393e+07	1.8385e+07	2.8828e+07	1.73651e+07	1.73679e+07	2.84353e+07	2.27071e+07	2.8679e+07	3.99565e+07	4.30845e+07	3.64779e+07	3.20728e+07	4.46381e+07	3.37415e+07	3.37011e+07	3.84622e+07	3.74032e+07	7.30549e+07	1.76217e+07	3.52028e+07	2.59942e+07	2.43973e+07	4.16453e+07	2.4634e+07	3.00848e+07	2.66574e+07	5.15603e+07	5.41988e+07	3.7159e+07	3.96436e+07	4.7344e+07	5.36478e+07	6.78686e+07	7.01604e+07	6.0566e+07	1.76171e-07	4.8447e-05	-0.611091	FALSE	0.00229507	0.587538	-0.687923	FALSE	14	sp|P13020|GELS_MOUSE Gelsolin OS=Mus musculus OX=10090 GN=Gsn PE=1 SV=3
199	8.48805e+06	6.14312e+06	8.51454e+06	2.68476e+07	7.26192e+06	8.17207e+06	1.04442e+07	5.22042e+06	4.36807e+07	1.64944e+07	1.65175e+07	1.52733e+07	1.79075e+07	6.65394e+06	6.82969e+06	1.50902e+07	6.77861e+06	6.5569e+06	5.64266e+07	3.04156e+06	3.02996e+06	1.24173e+07	4.25725e+06	1.12607e+07	2.68328e+06	2.27745e+06	2.54736e+06	1.10799e+07	6.86932e+06	7.72443e+06	3.13146e+06	8.8275e+06	7.73341e+06	9.72263e+06	5.91097e+06	8.43975e+06	0.689266	0.990235	0.206909	FALSE	0.590713	0.987619	0.496167	FALSE	4	sp|P14106|C1QB_MOUSE Complement C1q subcomponent subunit B OS=Mus musculus OX=10090 GN=C1qb PE=1 SV=2
203	2.94031e+06	2.94397e+06	2.45492e+06	2.0333e+06	1.97009e+06	2.1756e+06	4.84177e+06	3.2403e+06	3.23038e+06	5.8113e+06	7.3766e+06	5.29303e+06	6515404	4.41787e+06	5.37146e+06	7.41927e+06	5.21811e+06	4.94908e+06	3.60155e+06	2.16872e+06	2.3113e+06	1.96803e+06	3.75868e+06	8.83257e+06	2.01595e+06	1.98992e+06	1.31562e+06	4.13831e+06	1.72382e+06	3.73022e+06	2.5072e+06	4.9762e+06	3.31238e+06	3.98997e+06	5.77774e+06	3.59918e+06	1.71441e-10	4.97178e-08	-1.01971	FALSE	0.455677	0.987619	-0.271617	FALSE	5	sp|P14847|CRP_MOUSE C-reactive protein OS=Mus musculus OX=10090 GN=Crp PE=1 SV=2
212	7.86823e+06	5.46685e+06	6.85461e+06	6.27193e+06	5.03243e+06	7.08133e+06	7.77914e+06	4.81846e+06	1.20803e+07	4.01112e+06	4.83254e+06	3.23116e+06	2.53029e+06	2.45758e+06	2.1764e+06	2.51721e+06	3.79976e+06	2.6938e+06	1.02209e+07	5.96601e+06	5.9126e+06	6.49655e+06	5.97025e+06	1.34521e+07	4.41853e+06	4.30874e+06	3.85547e+06	6.15426e+06	3.75119e+06	3.10894e+06	3.65495e+06	5.63455e+06	4.17595e+06	5.21066e+06	6.89419e+06	4.23776e+06	8.97285e-07	0.000243164	1.1629	FALSE	0.0801629	0.987619	0.500979	FALSE	3	sp|P18526|HVM55_MOUSE Ig heavy chain V region 345 OS=Mus musculus OX=10090 PE=1 SV=1
213	201051	160652	182195	104096	26732	73809.9	64271.8	130828	583982	1.74131e+06	4.44462e+06	1.25924e+06	453964	385526	291282	934196	321521	242514	6638197	49275.4	137400	30248.7	37870.7	31533	45836.6	29520.6	51555.4	201400	179592	186625	177486	530438	259564	206472	325161	185840	0.0361499	0.990235	-2.72131	FALSE	0.466924	0.987619	1.64634	FALSE	3	sp|P18527|HVM56_MOUSE Ig heavy chain V region 914 OS=Mus musculus OX=10090 PE=1 SV=1
214	7.07654e+06	6.4683e+06	5.5596e+06	6.07319e+06	4.6813e+06	6.70288e+06	7.09315e+06	5.07191e+06	1.10815e+07	2.93178e+06	3.23442e+06	1.48984e+06	1.93214e+06	1.64493e+06	1.70513e+06	2.0387e+06	2.47197e+06	2.22301e+06	6.19482e+06	4.35188e+06	6.15602e+06	8.87114e+06	6.23267e+06	1.34666e+07	3.56927e+06	7.73175e+06	5.74778e+06	3.83232e+06	1.81465e+06	1.95866e+06	1.38618e+06	3.48974e+06	1.76325e+06	2.03935e+06	4.12931e+06	1.49108e+06	9.01457e-12	2.6593e-09	1.60421	FALSE	1.45378e-05	0.0041578	1.50851	FALSE	3	sp|P18528|HVM57_MOUSE Ig heavy chain V region 6.96 OS=Mus musculus OX=10090 PE=4 SV=1
219	1.13203e+07	6.99135e+06	4.54356e+06	4.1655e+06	1.43895e+07	8.6816e+06	6.71104e+06	1.29007e+07	1.25399e+07	1.64641e+06	4.7527e+06	5.224e+06	2.06426e+06	6.73953e+06	3.58901e+06	5.41993e+06	8.6974e+06	9.22468e+06	3.66161e+06	1.28243e+07	1.58588e+07	8.14028e+06	6.40736e+06	4.52078e+06	1.24606e+07	2.00516e+07	1.02562e+07	9.54526e+06	5.53352e+06	5.83585e+06	6.35822e+06	1.10037e+07	9.33173e+06	2.55621e+06	1.11124e+07	1.42326e+07	0.0118183	0.990235	0.796297	FALSE	0.33795	0.987619	0.318788	FALSE	8	sp|P19001|K1C19_MOUSE Keratin, type I cytoskeletal 19 OS=Mus musculus OX=10090 GN=Krt19 PE=1 SV=1
221	2.63014e+07	1.96001e+07	1.79974e+07	2.75008e+07	2.62336e+07	3.78345e+07	3.72134e+07	2.24044e+07	2.34208e+07	2.04425e+07	1.45018e+07	9.21282e+06	1.15054e+07	9.13526e+06	1.02703e+07	8.13115e+06	9.87048e+06	8.94484e+06	9.59552e+07	1.55184e+07	2.01752e+07	1.58256e+07	2.7362e+07	3.412e+07	1.38805e+07	1.28908e+07	1.44517e+07	1.62359e+07	2.97301e+07	6.99459e+06	1.84842e+07	1.89909e+07	6.43786e+06	1.7092e+07	1.51663e+07	1.25944e+07	1.29685e-08	3.67008e-06	1.22525	FALSE	0.187588	0.987619	0.819856	FALSE	13	sp|P19221|THRB_MOUSE Prothrombin OS=Mus musculus OX=10090 GN=F2 PE=1 SV=1
223	6.53671e+06	5.29064e+06	6.02518e+06	5.06618e+06	3.8539e+06	5.24505e+06	6.65671e+06	5553123	8499121	6.83237e+06	8.01296e+06	8.09925e+06	6.27597e+06	7.32579e+06	5.47006e+06	1.33904e+07	1.14012e+07	5.53925e+06	3.38916e+06	3.90878e+06	3.46944e+06	3.66105e+06	4.62304e+06	4.75931e+06	3.26029e+06	4.11438e+06	3.56512e+06	4.46577e+06	6.1347e+06	6.22437e+06	5.64725e+06	6.30405e+06	5.98521e+06	5.56646e+06	8.28995e+06	5.72807e+06	0.0285851	0.990235	-0.456406	FALSE	1.09776e-08	3.29328e-06	-0.645133	FALSE	9	sp|P20029|BIP_MOUSE Endoplasmic reticulum chaperone BiP OS=Mus musculus OX=10090 GN=Hspa5 PE=1 SV=3
224	5.97138e+07	5.08598e+07	4.51104e+07	3.88291e+07	3.53534e+07	3.86e+07	6.42818e+07	4.66972e+07	9.66238e+07	1.34446e+08	1.03701e+08	3.49238e+07	3.439e+07	2.6748e+07	2.39292e+07	6.98355e+07	2.72975e+07	3.2284e+07	3.94165e+08	3.64279e+07	4.15033e+07	4.51632e+07	4.70121e+07	9.34491e+07	2.1362e+07	3.50605e+07	2.92659e+07	3.24161e+07	2.43086e+07	3.75088e+07	3.14602e+07	4.95512e+07	2.96418e+07	2.70689e+07	5.79386e+07	2.94087e+07	0.931072	0.990235	-0.0343937	FALSE	0.235349	0.987619	1.21923	FALSE	45	sp|P20918|PLMN_MOUSE Plasminogen OS=Mus musculus OX=10090 GN=Plg PE=1 SV=3
226	1.03726e+08	1.04715e+08	7.61817e+07	1.06726e+08	6.95391e+07	6.59874e+07	9.40795e+07	7.21163e+07	1.36499e+08	1.83902e+08	1.4314e+08	7.87853e+07	9.54351e+07	1.2563e+08	7.381e+07	1.51479e+08	9.58947e+07	9.40512e+07	5.88224e+08	7.2117e+07	1.17156e+08	1.12701e+08	1.01788e+08	1.64114e+08	8.87044e+07	1.0422e+08	1.06649e+08	9.90519e+07	1.09442e+08	5.67612e+07	5.72389e+07	7.03854e+07	9.04681e+07	1.34454e+08	1.61626e+08	1.09809e+08	0.107464	0.990235	-0.329095	FALSE	0.254248	0.987619	0.711045	FALSE	27	sp|P21614|VTDB_MOUSE Vitamin D-binding protein OS=Mus musculus OX=10090 GN=Gc PE=1 SV=2
227	3.39485e+08	3.60017e+08	2.97973e+08	2.67532e+08	2.49986e+08	2.81863e+08	3.31685e+08	2.90088e+08	1.23011e+08	1.95096e+08	2.00625e+08	1.32098e+08	1.24823e+08	2.00042e+08	1.70863e+08	2.19939e+08	2.22918e+08	1.82445e+08	7.29745e+08	2.89456e+08	2.92259e+08	3.08973e+08	3.1317e+08	4.23226e+08	3.07745e+08	3.48703e+08	3.75218e+08	2.46142e+08	4.82695e+07	1.2481e+08	8.82233e+07	1.88246e+08	1.15813e+08	8.69972e+07	2.82238e+08	1.32645e+08	0.000132714	0.0323823	0.6243	FALSE	1.47974e-05	0.00421726	1.36736	FALSE	22	sp|P22599|A1AT2_MOUSE Alpha-1-antitrypsin 1-2 OS=Mus musculus OX=10090 GN=Serpina1b PE=1 SV=2
228	2.07471e+07	2.16001e+07	3.51297e+07	2.19099e+07	1.1717e+07	1.91097e+07	3.33447e+07	1.54425e+07	1.02658e+08	1.73302e+08	1.71443e+08	2.24107e+07	1.49222e+07	2.02514e+07	8.02263e+06	1.09804e+08	7.68616e+06	8.36409e+06	5.99181e+08	1.83457e+07	2.10246e+07	2.72712e+07	3.20562e+07	1.24907e+08	1.22644e+07	1.50911e+07	1.15031e+07	4.30078e+07	1.22838e+07	3.76661e+07	1.32388e+07	6.74557e+07	1.3378e+07	1.47407e+07	6.2992e+07	1.29656e+07	0.26857	0.990235	-0.928839	FALSE	0.314274	0.987619	1.63342	FALSE	18	sp|P23953|EST1C_MOUSE Carboxylesterase 1C OS=Mus musculus OX=10090 GN=Ces1c PE=1 SV=4
229	1.58709e+06	1.70175e+06	1.44876e+06	1.45357e+06	1.33042e+06	1.10864e+06	2.25733e+06	1.47222e+06	3.60159e+06	1.03377e+07	1.3881e+07	9.31008e+06	8.00002e+06	9.52013e+06	6.79156e+06	7.19354e+06	7.38507e+06	3.59641e+06	1.73723e+07	1.43679e+06	1.70421e+06	1.58687e+06	2.02926e+06	8.82069e+06	925789	1.08405e+06	870973	2.73791e+06	4.32479e+06	5.01873e+06	4.6436e+06	7.63318e+06	8.83766e+06	5.7219e+06	9.84169e+06	7.88474e+06	8.48788e-12	2.51241e-09	-2.25171	FALSE	0.253997	0.987619	-0.660721	FALSE	6	sp|P26262|KLKB1_MOUSE Plasma kallikrein OS=Mus musculus OX=10090 GN=Klkb1 PE=1 SV=2
232	7.84888e+07	1.03846e+08	8.46512e+07	9.17733e+07	6.34508e+07	8.39433e+07	1.62355e+08	8.36531e+07	1.31243e+08	2.69844e+08	2.29802e+08	9.31631e+07	1.57458e+08	8.62117e+07	7.57328e+07	1.38924e+08	7.63035e+07	7.40576e+07	1.12289e+09	7.99164e+07	8.3643e+07	7.07829e+07	1.16771e+08	3.86523e+08	9.06874e+07	7.15706e+07	5.50224e+07	1.16356e+08	6.43457e+07	7.76104e+07	6.06201e+07	1.6848e+08	7.60722e+07	8.56124e+07	1.66697e+08	6.99075e+07	0.17963	0.990235	-0.443685	FALSE	0.25946	0.987619	1.23017	FALSE	74	sp|P28665|MUG1_MOUSE Murinoglobulin-1 OS=Mus musculus OX=10090 GN=Mug1 PE=1 SV=3
233	2.78992e+07	4.01948e+07	3.165e+07	3.8207e+07	2.35887e+07	3.80972e+07	7.1632e+07	3.09681e+07	4.96877e+07	7.65251e+07	8.0622e+07	4.02859e+07	1.02143e+08	3.60322e+07	3.32374e+07	4.85366e+07	3.00148e+07	2.89886e+07	1.93818e+08	2.93472e+07	3.22648e+07	2.55976e+07	5.15626e+07	1.78512e+08	3.47964e+07	2.18166e+07	1.55659e+07	5.22349e+07	2.73641e+07	2.91688e+07	2.48746e+07	7.09013e+07	2.96271e+07	3.82095e+07	7.40296e+07	2.6735e+07	0.171305	0.990235	-0.436861	FALSE	0.332596	0.987619	0.644456	FALSE	24	sp|P28666|MUG2_MOUSE Murinoglobulin-2 OS=Mus musculus OX=10090 GN=Mug2 PE=1 SV=2
237	5.14928e+06	4.45708e+06	7.41064e+06	4.88015e+06	2.62123e+06	4.37832e+06	5.16827e+06	3.81948e+06	3.05258e+07	6.16438e+07	4.28025e+07	7.4135e+06	4.27567e+06	4.579e+06	2.3307e+06	1.4173e+07	6.23791e+06	3.98259e+06	1.94052e+07	6.41422e+06	3.18356e+06	6.23453e+06	5.79364e+06	1.98937e+07	1.93058e+06	3.41229e+06	2.34106e+06	1.60856e+07	2.92266e+06	1.16e+07	3.46086e+06	1.67738e+07	3.82722e+06	4.55567e+06	2.05567e+07	2.67291e+06	0.248926	0.990235	-1.10783	FALSE	0.644141	0.987619	-0.265221	FALSE	6	sp|P29621|SPA3C_MOUSE Serine protease inhibitor A3C OS=Mus musculus OX=10090 GN=Serpina3c PE=2 SV=1
238	138851008	1.36294e+08	1.20301e+08	1.15856e+08	9.83132e+07	1.11326e+08	1.47678e+08	1.16842e+08	1.92646e+08	2.27256e+07	3.94043e+07	3.35616e+07	2.6534e+07	3.3486e+07	3.5629e+07	3.21795e+07	3.99112e+07	3.15537e+07	1.07121e+08	1.2907e+08	1.3348e+08	1.46899e+08	1.39799e+08	1.4878e+08	6.40331e+07	1.29146e+08	8.99069e+07	4.98272e+07	3.45914e+07	2.41793e+07	2.30893e+07	5.411e+07	2.70867e+07	2.54817e+07	7.78912e+07	2.03848e+07	1e-15	1e-15	1.99776	FALSE	3.45279e-13	1.06346e-10	1.69271	FALSE	8	sp|P29699|FETUA_MOUSE Alpha-2-HS-glycoprotein OS=Mus musculus OX=10090 GN=Ahsg PE=1 SV=1
239	1.28375e+07	5.55308e+06	9.0519e+06	1.4586e+07	8.04881e+06	9.63764e+06	1.49904e+07	9.87603e+06	1.69859e+07	4.18226e+07	3.43634e+07	2.44544e+07	4.39863e+07	1.28516e+07	1.29334e+07	1.6275e+07	1.20043e+07	1.29162e+07	1.60567e+07	8.51809e+06	1.07303e+07	9.2717e+06	1.106e+07	1.62229e+07	5.48566e+06	6.12344e+06	5.77911e+06	1.10542e+07	9.67463e+06	1.28228e+07	1.77328e+07	1.80969e+07	1.17162e+07	1.42189e+07	1.72189e+07	1.34454e+07	0.00755449	0.990235	-1.05895	FALSE	0.0164334	0.987619	-0.497313	FALSE	9	sp|P29788|VTNC_MOUSE Vitronectin OS=Mus musculus OX=10090 GN=Vtn PE=1 SV=2
241	1.54337e+07	1.51868e+07	1.40918e+07	1.33309e+07	1.10097e+07	1.23025e+07	1.83853e+07	1.35545e+07	2.69562e+07	4.324e+07	3.3213e+07	1.73761e+07	1.50531e+07	2.10465e+07	1.5944e+07	2.63641e+07	1.42677e+07	1.28954e+07	1.43776e+08	1.47492e+07	1.28858e+07	1.46547e+07	1.66749e+07	5.50976e+07	1.24423e+07	1.50079e+07	1.16687e+07	1.46355e+07	4.33231e+06	8.62248e+06	4.50953e+06	2.90088e+07	5.59496e+06	6.31481e+06	2.22306e+07	5.68345e+06	0.0816985	0.990235	-0.507649	FALSE	0.143198	0.987619	1.55686	FALSE	17	sp|P32261|ANT3_MOUSE Antithrombin-III OS=Mus musculus OX=10090 GN=Serpinc1 PE=1 SV=1
246	6.42935e+06	3.11026e+06	3.98625e+06	3.32256e+06	2.95075e+06	3.40739e+06	4.46348e+06	5.19485e+06	4.97131e+06	7.81829e+06	8.25213e+06	5.42017e+06	7.13109e+06	5.0822e+06	4.34672e+06	6.49026e+06	3.91461e+06	4.56852e+06	1.70911e+07	6.12272e+06	9.61526e+06	6.88441e+06	1.07762e+07	1.67994e+07	6.83087e+06	6.66553e+06	5.70243e+06	4.26787e+06	4.27492e+06	3.9466e+06	3.54861e+06	5.64071e+06	3.95461e+06	3.95231e+06	5.84967e+06	3.1945e+06	0.0100179	0.990235	-0.486877	FALSE	0.000473056	0.128671	1.16278	FALSE	13	sp|P35441|TSP1_MOUSE Thrombospondin-1 OS=Mus musculus OX=10090 GN=Thbs1 PE=1 SV=1
248	9.16417e+06	1.04367e+07	5.58106e+06	5.53641e+06	4.23143e+06	6.67674e+06	1.05335e+07	7.48948e+06	9.04009e+06	7.52229e+06	7.82564e+06	5.3271e+06	5.46639e+06	3.93818e+06	3.53457e+06	3.41925e+06	3.59932e+06	3.58631e+06	1.1437e+07	1.0448e+07	9.88235e+06	1.08272e+07	1.0861e+07	1.67896e+07	5.50508e+06	8.17432e+06	3.55072e+06	9.33726e+06	7.05824e+06	5.5902e+06	3.98536e+06	9.88649e+06	6.46042e+06	6.54496e+06	9.79924e+06	6.35645e+06	0.00452783	0.94179	0.635423	FALSE	0.0811738	0.987619	0.428021	FALSE	7	sp|P41317|MBL2_MOUSE Mannose-binding protein C OS=Mus musculus OX=10090 GN=Mbl2 PE=1 SV=2
249	796157	1.16294e+06	1.03488e+06	720846	850575	633246	961717	730197	1.95985e+06	7.02825e+06	1.01006e+07	1.36952e+06	1.1604e+06	1.01239e+06	616501	2.72194e+06	826660	655911	1.66174e+07	1.15428e+06	812899	1.02466e+06	1.06523e+06	6.6195e+06	823844	947011	1.02585e+06	2.00369e+06	420996	1.50298e+06	613405	2.81879e+06	694157	739742	2.58193e+06	1.03979e+06	0.104966	0.990235	-1.52624	FALSE	0.274523	0.987619	1.27718	FALSE	7	sp|P42703|LIFR_MOUSE Leukemia inhibitory factor receptor OS=Mus musculus OX=10090 GN=Lifr PE=1 SV=1
252	500491	250920	350350	329628	259643	471601	580425	211468	86916.8	3.25144e+06	1.89647e+06	363087	734282	183925	126735	915939	112805	153710	1.37378e+07	204955	240024	299591	361172	2768411	191097	234155	207705	440801	110983	150462	90143.7	827476	140907	187806	885275	136918	0.146625	0.990235	-1.34728	FALSE	0.255901	0.987619	2.61858	FALSE	4	sp|P49182|HEP2_MOUSE Heparin cofactor 2 OS=Mus musculus OX=10090 GN=Serpind1 PE=1 SV=1
253	4.47723e+07	2.34719e+07	2.46359e+07	1.96053e+07	3.97397e+07	2.64216e+07	2.4884e+07	4.44479e+07	5.58792e+07	5.27232e+06	2.78318e+07	2.93296e+07	1.27977e+07	4.59829e+07	2.43692e+07	2.89219e+07	6.17313e+07	5.48938e+07	5.79143e+06	4.76296e+07	8.88874e+07	3.78632e+07	2.94604e+07	1.99586e+07	4.69019e+07	6.62175e+07	2.57717e+07	1.68944e+08	1.12014e+08	4.96493e+07	1.00347e+08	5.13622e+07	1.65264e+08	3.77744e+07	1.23979e+08	8.38231e+07	0.850634	0.990235	0.0617299	FALSE	0.00135216	0.351561	-1.27732	FALSE	13	sp|P50446|K2C6A_MOUSE Keratin, type II cytoskeletal 6A OS=Mus musculus OX=10090 GN=Krt6a PE=1 SV=3
255	1.10287e+07	1.09807e+07	1.00057e+07	8.45155e+06	5.6979e+06	9.26641e+06	1.76342e+07	9.95415e+06	1.41126e+07	3.31801e+07	4.19271e+07	3.07981e+07	3.74733e+07	1.96802e+07	2.09333e+07	1.89875e+07	1.45345e+07	1.71069e+07	3.16597e+07	6.64017e+06	1.4457e+07	6.53075e+06	1.14214e+07	2.10168e+07	8.91575e+06	4.43256e+06	3.05932e+06	1.61757e+07	3.95742e+06	1.33773e+07	1.33461e+07	2.18258e+07	1.75798e+07	1.71829e+07	1.95704e+07	1.64287e+07	1.21868e-05	0.00320514	-1.27232	FALSE	0.321588	0.987619	-0.366873	FALSE	6	sp|P52430|PON1_MOUSE Serum paraoxonase/arylesterase 1 OS=Mus musculus OX=10090 GN=Pon1 PE=1 SV=2
260	6.28239e+06	5.14505e+06	3.8211e+06	5.95728e+06	4.39347e+06	6.16461e+06	5.32364e+06	4.11259e+06	1.38399e+07	6.05319e+07	4.77096e+07	3.54064e+07	1.85522e+07	5.24007e+06	6.08706e+06	7.78809e+06	5.70955e+06	6.05375e+06	1.22539e+07	7.70653e+06	7.58837e+06	7.0402e+06	1.10526e+07	1.68469e+07	8.73871e+06	6.94059e+06	6.56344e+06	4.11377e+07	1.61516e+07	5.25496e+07	4.10311e+07	4.98626e+07	5.64175e+07	4.28411e+07	5.70861e+07	5.84955e+07	0.0315499	0.990235	-1.81064	FALSE	1e-15	2.09166e-13	-2.29413	FALSE	7	sp|P60710|ACTB_MOUSE Actin, cytoplasmic 1 OS=Mus musculus OX=10090 GN=Actb PE=1 SV=1
264	4.39509e+06	3.91837e+06	2.52536e+06	3.37295e+06	3.00191e+06	3.25285e+06	3.9051e+06	3.0545e+06	4.0085e+06	5.41954e+07	4.19211e+07	3.51706e+07	1.61743e+07	5.43949e+06	5.92272e+06	4.61172e+06	6.19284e+06	5.20835e+06	5.6525e+06	5.25955e+06	5.54038e+06	4.99288e+06	7.98439e+06	1.04847e+07	6.53449e+06	4.82105e+06	4.81868e+06	3.27323e+07	9.37361e+06	4.64901e+07	3.51051e+07	4.29475e+07	5.03417e+07	3.86191e+07	4.67301e+07	5.29136e+07	0.0128161	0.990235	-2.47558	FALSE	6.15064e-14	1.90055e-11	-2.66307	FALSE	4	sp|P62737|ACTA_MOUSE Actin, aortic smooth muscle OS=Mus musculus OX=10090 GN=Acta2 PE=1 SV=1
267	663131	419457	560329	669695	330111	480525	878409	510711	644328	725063	778078	850625	742440	433684	497330	648739	506905	418462	232310	507175	478624	405069	1.14645e+06	1.45981e+06	635547	879637	246760	525654	724828	597879	589183	536683	644528	688365	685008	562355	0.517308	0.990235	-0.119322	FALSE	0.731476	0.987619	0.109236	FALSE	3	sp|P63017|HSP7C_MOUSE Heat shock cognate 71 kDa protein OS=Mus musculus OX=10090 GN=Hspa8 PE=1 SV=1
268	6.28239e+06	5.14505e+06	3.8211e+06	5.95728e+06	4.39347e+06	6.16461e+06	5.32364e+06	4.11259e+06	1.38399e+07	6.05319e+07	4.77096e+07	3.54064e+07	1.85522e+07	5.24007e+06	6.08706e+06	7.78809e+06	5.70955e+06	6.05375e+06	1.22539e+07	7.70653e+06	7.58837e+06	7.0402e+06	1.10526e+07	1.68469e+07	8.73871e+06	6.94059e+06	6.56344e+06	4.11377e+07	1.61516e+07	5.25496e+07	4.10311e+07	4.98626e+07	5.64175e+07	4.28411e+07	5.70861e+07	5.84955e+07	0.0315499	0.990235	-1.81064	FALSE	1e-15	2.09166e-13	-2.29413	FALSE	7	sp|P63260|ACTG_MOUSE Actin, cytoplasmic 2 OS=Mus musculus OX=10090 GN=Actg1 PE=1 SV=1
269	4.39509e+06	3.91837e+06	2.52536e+06	3.37295e+06	3.00191e+06	3.25285e+06	3.9051e+06	3.0545e+06	4.0085e+06	5.41954e+07	4.19211e+07	3.51706e+07	1.61743e+07	5.43949e+06	5.92272e+06	4.61172e+06	6.19284e+06	5.20835e+06	5.6525e+06	5.25955e+06	5.54038e+06	4.99288e+06	7.98439e+06	1.04847e+07	6.53449e+06	4.82105e+06	4.81868e+06	3.27323e+07	9.37361e+06	4.64901e+07	3.51051e+07	4.29475e+07	5.03417e+07	3.86191e+07	4.67301e+07	5.29136e+07	0.0128161	0.990235	-2.47558	FALSE	6.15064e-14	1.90055e-11	-2.66307	FALSE	4	sp|P63268|ACTH_MOUSE Actin, gamma-enteric smooth muscle OS=Mus musculus OX=10090 GN=Actg2 PE=1 SV=1
270	4.39509e+06	3.91837e+06	2.52536e+06	3.37295e+06	3.00191e+06	3.25285e+06	3.9051e+06	3.0545e+06	4.0085e+06	5.41954e+07	4.19211e+07	3.51706e+07	1.61743e+07	5.43949e+06	5.92272e+06	4.61172e+06	6.19284e+06	5.20835e+06	5.6525e+06	5.25955e+06	5.54038e+06	4.99288e+06	7.98439e+06	1.04847e+07	6.53449e+06	4.82105e+06	4.81868e+06	3.27323e+07	9.37361e+06	4.64901e+07	3.51051e+07	4.29475e+07	5.03417e+07	3.86191e+07	4.67301e+07	5.29136e+07	0.0128161	0.990235	-2.47558	FALSE	6.15064e-14	1.90055e-11	-2.66307	FALSE	4	sp|P68033|ACTC_MOUSE Actin, alpha cardiac muscle 1 OS=Mus musculus OX=10090 GN=Actc1 PE=1 SV=1
271	4.39509e+06	3.91837e+06	2.52536e+06	3.37295e+06	3.00191e+06	3.25285e+06	3.9051e+06	3.0545e+06	4.0085e+06	5.41954e+07	4.19211e+07	3.51706e+07	1.61743e+07	5.43949e+06	5.92272e+06	4.61172e+06	6.19284e+06	5.20835e+06	5.6525e+06	5.25955e+06	5.54038e+06	4.99288e+06	7.98439e+06	1.04847e+07	6.53449e+06	4.82105e+06	4.81868e+06	3.27323e+07	9.37361e+06	4.64901e+07	3.51051e+07	4.29475e+07	5.03417e+07	3.86191e+07	4.67301e+07	5.29136e+07	0.0128161	0.990235	-2.47558	FALSE	6.15064e-14	1.90055e-11	-2.66307	FALSE	4	sp|P68134|ACTS_MOUSE Actin, alpha skeletal muscle OS=Mus musculus OX=10090 GN=Acta1 PE=1 SV=1
272	222695	140558	64948.6	314778	103254	185086	212228	204074	281180	3057039	1799600	127266	134263	220864	205363	657832	351760	252166	2.78509e+06	217468	56085.6	132515	127914	684977	206375	199669	90489.2	127782	78004.6	98437.4	39118.3	162638	122618	68700	244418	36840.1	0.0952593	0.990235	-1.97707	FALSE	0.181807	0.987619	2.20139	FALSE	3	sp|P70389|ALS_MOUSE Insulin-like growth factor-binding protein complex acid labile subunit OS=Mus musculus OX=10090 GN=Igfals PE=1 SV=1
274	3.84963e+06	3.24423e+06	2.79099e+06	2.17142e+06	2.25326e+06	2.79792e+06	4.25464e+06	2.98045e+06	4.78236e+06	1.40663e+07	1.13031e+07	4.18655e+06	4.25411e+06	3.1963e+06	3.94692e+06	6.21343e+06	3.21905e+06	3.01496e+06	5.08247e+07	4.09983e+06	4.66412e+06	4.86996e+06	5.41413e+06	9.29972e+06	4.18768e+06	3.89208e+06	2.47918e+06	3.76955e+06	2.01528e+06	1.97438e+06	1.85446e+06	5.08687e+06	2.47677e+06	2.27268e+06	4.31591e+06	2.12218e+06	0.0485309	0.990235	-0.874607	FALSE	0.16919	0.987619	1.79333	FALSE	9	sp|P97290|IC1_MOUSE Plasma protease C1 inhibitor OS=Mus musculus OX=10090 GN=Serping1 PE=1 SV=3
276	167132	27829.8	125954	213217	6735784	143301	227187	150929	325274	124504	995404	316786	283230	210956	20605.3	62076.5	170304	101488	123115	75086.4	74472.2	176298	75056	304353	258332	181715	79053.4	86867.6	573655	77798.9	91588.5	136195	117205	146973	501874	287036	0.378894	0.990235	1.82846	FALSE	0.281748	0.987619	-0.583515	FALSE	4	sp|P97861|KRT86_MOUSE Keratin, type II cuticular Hb6 OS=Mus musculus OX=10090 GN=Krt86 PE=2 SV=2
277	3.96062e+06	4.12206e+06	3.58992e+06	3.24205e+06	2.43472e+06	3.22939e+06	5.95241e+06	3.94502e+06	4.54109e+06	7.7609e+06	9.22629e+06	7.5049e+06	4.27909e+06	2.56341e+06	3.13023e+06	4.62018e+06	4.12967e+06	2.8062e+06	4.21382e+06	3.0511e+06	2.58787e+06	2.9824e+06	4.10471e+06	4.39575e+06	2.54614e+06	2.71954e+06	970115	6.13436e+06	4.2244e+06	8.30923e+06	6.0095e+06	6.49287e+06	8.53649e+06	5.68692e+06	7.71786e+06	1.07569e+07	0.162285	0.990235	-0.394221	FALSE	4.64446e-08	1.38869e-05	-1.21193	FALSE	7	sp|P98064|MASP1_MOUSE Mannan-binding lectin serine protease 1 OS=Mus musculus OX=10090 GN=Masp1 PE=1 SV=2
278	7.29234e+06	4.2727e+06	4.33849e+06	5.36128e+06	4.43902e+06	6.79622e+06	5.57072e+06	4.33113e+06	9.00278e+06	1.49175e+07	1.13868e+07	1.02081e+07	4.35373e+06	3.6649e+06	4.66362e+06	3.04804e+06	3.01776e+06	4.24492e+06	651045	2.40364e+06	2.50371e+06	2.69012e+06	4.09439e+06	4.28041e+06	1.96925e+06	2.45598e+06	2.628e+06	6.85802e+06	3.21167e+06	5.18007e+06	3.84673e+06	6.86557e+06	5.53532e+06	7.60435e+06	7.38201e+06	6.68634e+06	0.564435	0.990235	-0.211119	FALSE	2.40619e-07	7.14637e-05	-1.16716	FALSE	4	sp|P98086|C1QA_MOUSE Complement C1q subcomponent subunit A OS=Mus musculus OX=10090 GN=C1qa PE=1 SV=2
280	2.41663e+07	1.24744e+07	1.8457e+07	1.21706e+07	1.0504e+07	1.05538e+07	3.58038e+07	1.16572e+07	1.94256e+07	3.65391e+07	4.48041e+07	3.40186e+07	1.76191e+07	1.69266e+07	1.30229e+07	1.14613e+07	1.45665e+07	1.55988e+07	3.17238e+08	3.04666e+07	1.47916e+07	1.8398e+07	3.65151e+07	8.45538e+07	2.19998e+07	1.36373e+07	4.07538e+06	6.24679e+07	3.68239e+07	2.42013e+07	3.63067e+07	4.02988e+07	3.20667e+07	3.71965e+07	6.39048e+07	4.33238e+07	0.269139	0.990235	-0.398257	FALSE	0.582348	0.987619	0.524431	FALSE	19	sp|Q00623|APOA1_MOUSE Apolipoprotein A-I OS=Mus musculus OX=10090 GN=Apoa1 PE=1 SV=2
281	203740	277070	213255	91407.6	228776	168072	218868	188717	967395	1.03872e+07	7.27277e+06	1.69307e+06	868116	923623	684372	3.6438e+06	536744	584102	42164650	344145	476361	337870	324438	2.5479e+06	261123	71209.4	93123.1	2.49603e+06	982710	2.87726e+06	1.37156e+06	2.13966e+06	1.6255e+06	1.23319e+06	2.65924e+06	1.37329e+06	0.0245586	0.990235	-3.37839	FALSE	0.474153	0.987619	1.47609	FALSE	3	sp|Q00724|RET4_MOUSE Retinol-binding protein 4 OS=Mus musculus OX=10090 GN=Rbp4 PE=1 SV=2
282	3.44237e+08	3.65797e+08	3.06329e+08	2.71762e+08	2.54971e+08	2.94172e+08	3.40351e+08	2.93274e+08	1.65849e+08	4.43916e+08	3.83497e+08	1.43334e+08	1.49331e+08	1.78408e+08	1.48809e+08	2.6636e+08	2.17637e+08	1.74153e+08	1.70221e+09	2.95731e+08	2.96116e+08	3.11321e+08	3.24995e+08	5.23904e+08	3.07846e+08	3.50359e+08	3.7543e+08	2.72046e+08	4.45034e+07	1.48832e+08	8.96733e+07	2.30404e+08	1.1286e+08	9.13716e+07	3.19858e+08	1.29222e+08	0.157303	0.990235	0.324631	FALSE	0.0292859	0.987619	1.64121	FALSE	27	sp|Q00896|A1AT3_MOUSE Alpha-1-antitrypsin 1-3 OS=Mus musculus OX=10090 GN=Serpina1c PE=1 SV=2
283	3.35706e+08	3.56319e+08	2.93465e+08	2.62272e+08	2.46603e+08	2.7994e+08	3.27623e+08	2.86014e+08	1.11614e+08	2.77697e+08	2.45431e+08	1.32521e+08	1.2397e+08	1.64712e+08	1.57061e+08	1.52877e+08	2.20131e+08	1.78943e+08	1.23459e+09	2.877e+08	2.88195e+08	3.01253e+08	3.07632e+08	4.20359e+08	3.04385e+08	3.45041e+08	3.72412e+08	2.29968e+08	3.80753e+07	1.09472e+08	8.05635e+07	1.67364e+08	1.02207e+08	8.09431e+07	2.62904e+08	1.23719e+08	0.00152597	0.344869	0.596287	FALSE	0.00465812	0.987619	1.69192	FALSE	22	sp|Q00897|A1AT4_MOUSE Alpha-1-antitrypsin 1-4 OS=Mus musculus OX=10090 GN=Serpina1d PE=1 SV=1
284	3.25127e+08	3.46338e+08	2.84198e+08	2.53552e+08	2.38709e+08	2.68613e+08	3.16997e+08	2.7785e+08	9.6397e+07	1.93035e+08	2.03554e+08	1.12598e+08	1.12719e+08	1.52936e+08	1.24182e+08	1.80541e+08	1.9747e+08	1.54051e+08	6.37019e+08	2.76145e+08	2.81494e+08	2.93779e+08	2.9988e+08	4.03694e+08	2.97868e+08	3.36955e+08	3.65551e+08	2.25033e+08	3.00449e+07	1.17742e+08	7.74883e+07	1.68647e+08	9.6419e+07	7.28009e+07	2.5934e+08	1.17366e+08	6.67746e-05	0.0170275	0.750594	FALSE	7.16789e-07	0.000208586	1.45445	FALSE	13	sp|Q00898|A1AT5_MOUSE Alpha-1-antitrypsin 1-5 OS=Mus musculus OX=10090 GN=Serpina1e PE=1 SV=1
285	1.11394e+06	1.10928e+06	1.21672e+06	1.76717e+06	769384	902966	1.37715e+06	999980	4.32904e+06	9.81506e+06	7.5137e+06	2.81129e+06	2.26401e+06	1.58655e+06	1.48637e+06	2.86326e+06	1.07307e+06	993984	2.45472e+07	1.0006e+06	1.08053e+06	1.49981e+06	1.29085e+06	4.34743e+06	725954	993739	728617	1.56377e+06	1.38079e+06	2.14008e+06	1.38593e+06	4.19161e+06	1.69391e+06	1.83529e+06	3.76585e+06	2.05364e+06	0.0904686	0.990235	-1.16233	FALSE	0.491176	0.987619	0.855792	FALSE	7	sp|Q01279|EGFR_MOUSE Epidermal growth factor receptor OS=Mus musculus OX=10090 GN=Egfr PE=1 SV=1
286	2.14538e+07	2.15921e+07	3.12868e+07	1.76713e+07	3.20976e+07	1.70057e+07	3.78788e+07	2.85887e+07	6.63705e+07	6.94405e+07	6.07604e+07	2.24941e+07	1.59172e+07	2.87688e+07	3.40904e+07	7.13608e+07	3.55198e+07	2.71256e+07	1.31252e+08	6.62522e+07	5.84564e+07	5.2606e+07	4.37418e+07	6.61532e+07	1.24342e+07	7.51885e+07	3.15466e+07	2.67605e+07	3.11063e+07	2.42752e+07	3.56876e+07	5.38412e+07	4.66469e+07	2.16025e+07	9.14237e+07	2.08955e+07	0.23881	0.990235	-0.415896	FALSE	0.12345	0.987619	0.610061	FALSE	17	sp|Q01339|APOH_MOUSE Beta-2-glycoprotein 1 OS=Mus musculus OX=10090 GN=Apoh PE=1 SV=1
289	511625	671748	197815	156601	1454696	435387	367539	636571	837722	1.29501e+06	729515	594452	287741	758068	484724	394898	767935	834034	245038	934427	737628	326444	367725	282218	643852	1.21319e+06	393290	1.25399e+06	771006	491747	467449	1.77728e+06	1.16655e+06	410471	1.47534e+06	3.20074e+06	0.552663	0.990235	-0.222015	FALSE	0.038543	0.987619	-1.0985	FALSE	6	sp|Q02257|PLAK_MOUSE Junction plakoglobin OS=Mus musculus OX=10090 GN=Jup PE=1 SV=3
292	3.12103e+07	3.04477e+07	3.59521e+07	2.20452e+07	1.77737e+07	2.83355e+07	3.23585e+07	2.46592e+07	1.32643e+08	2.20561e+08	1.63546e+08	3.13997e+07	1.95566e+07	3.1606e+07	1.80082e+07	1.00659e+08	2.61794e+07	2.9755e+07	5.40344e+08	2.59023e+07	2.07232e+07	3.07294e+07	3.2876e+07	1.67395e+08	1.80386e+07	2.47368e+07	1.79944e+07	6.95063e+07	1.29047e+07	4.89302e+07	1.38438e+07	9.02175e+07	1.58957e+07	2.02672e+07	9.37788e+07	1.14144e+07	0.246632	0.990235	-0.851387	FALSE	0.34205	0.987619	1.22179	FALSE	13	sp|Q03734|SPA3M_MOUSE Serine protease inhibitor A3M OS=Mus musculus OX=10090 GN=Serpina3m PE=1 SV=2
296	4.87193e+06	5.77993e+06	5.72369e+06	6.14296e+06	4.69425e+06	4.96262e+06	6.30424e+06	4.91036e+06	2.31548e+07	7.60217e+07	6.35893e+07	1.26841e+07	8.03583e+06	1.06064e+07	1.11554e+07	5.18719e+07	3.32775e+07	5.0985e+07	1.63612e+08	9.97123e+06	5.46919e+06	6.57772e+06	7.22192e+06	3.24929e+07	4.73412e+06	5.38559e+06	5.08682e+06	1.99741e+07	1.13742e+07	1.99927e+07	1.09527e+07	3.45087e+07	1.25692e+07	1.22915e+07	3.44042e+07	1.31033e+07	0.00169316	0.380961	-2.25766	FALSE	0.653108	0.987619	0.507864	FALSE	11	sp|Q06770|CBG_MOUSE Corticosteroid-binding globulin OS=Mus musculus OX=10090 GN=Serpina6 PE=1 SV=1
297	3.58038e+07	2.67292e+07	2.35517e+07	2.20647e+07	1.59876e+07	2.59071e+07	3.68813e+07	2.70376e+07	3.04203e+07	1.2426e+07	1.89713e+07	2.55471e+07	2.83319e+07	2.00528e+07	1.52142e+07	1.89581e+07	1.5794e+07	1.6191e+07	2.45926e+07	2.27605e+07	2.38653e+07	2.69669e+07	2.75059e+07	4.22088e+07	1.817e+07	1.48456e+07	1.04776e+07	1.25439e+07	1.30653e+07	8.93557e+06	1.11627e+07	1.66488e+07	1.4124e+07	1.29029e+07	2.21926e+07	1.43407e+07	0.00344694	0.744539	0.511052	FALSE	0.0035723	0.910937	0.747461	FALSE	13	sp|Q06890|CLUS_MOUSE Clusterin OS=Mus musculus OX=10090 GN=Clu PE=1 SV=1
298	2.83612e+06	3.72915e+06	2.70395e+06	2.13569e+06	1.47924e+06	1.34596e+06	3.21104e+06	2.26891e+06	4.45086e+06	3.76136e+06	6.05162e+06	3.35031e+06	3.4785e+06	3.60865e+06	3.01297e+06	3.47169e+06	4.36048e+06	3.63712e+06	1.19076e+07	4.62164e+06	4.78426e+06	4.99703e+06	5.072e+06	2.11588e+07	2.74338e+06	3.55915e+06	2.66835e+06	9.56104e+06	3.2039e+06	4.29963e+06	1.2732e+06	7.8061e+06	3.6903e+06	4.41601e+06	8.79558e+06	3.6344e+06	0.00928409	0.990235	-0.523619	FALSE	0.458371	0.987619	0.398064	FALSE	5	sp|Q07456|AMBP_MOUSE Protein AMBP OS=Mus musculus OX=10090 GN=Ambp PE=1 SV=2
299	1.43682e+07	1.27927e+07	1.23179e+07	1.09613e+07	9.65832e+06	8.72752e+06	1.25304e+07	9.49058e+06	2.25251e+07	3.99988e+06	4.68255e+06	1.74155e+06	1.61837e+06	1.9661e+06	2.28326e+06	7.14227e+06	1.70389e+06	2.84475e+06	5.181e+06	2.84068e+06	3.32484e+06	3.09482e+06	4.06249e+06	9.33435e+06	2.01726e+06	4.21586e+06	2.96488e+06	8.05984e+06	6.52751e+06	3.47661e+06	3.96762e+06	4.52034e+06	3.53717e+06	3.13254e+06	6.03965e+06	3.91955e+06	3.86401e-10	1.1167e-07	2.01846	TRUE	0.455357	0.987619	-0.221456	FALSE	10	sp|Q07968|F13B_MOUSE Coagulation factor XIII B chain OS=Mus musculus OX=10090 GN=F13b PE=1 SV=2
302	4.61424e+06	3.06824e+06	4.0405e+06	1.37385e+06	732149	6.33922e+06	5.57092e+06	3.35221e+06	7.62957e+06	2.15922e+06	2.16275e+06	912793	1.03852e+06	714540	588567	1.04718e+06	443246	917293	1.19858e+07	1.53905e+06	1.31696e+06	1.26836e+06	3.51233e+06	5.87063e+06	1.38731e+06	1.40898e+06	1.11513e+06	2.05297e+06	729015	1.31595e+06	886156	2.58161e+06	730556	1.12955e+06	3.61071e+06	1.21526e+06	0.000131564	0.0322331	1.8789	FALSE	0.178853	0.987619	1.0449	FALSE	5	sp|Q19LI2|A1BG_MOUSE Alpha-1B-glycoprotein OS=Mus musculus OX=10090 GN=A1bg PE=1 SV=1
306	3.58372e+08	1.03981e+08	3.0061e+08	2.43698e+08	2.60153e+08	2.72539e+08	3.39214e+08	1.56574e+08	2.64457e+08	1.27736e+07	5.65891e+07	5.49914e+07	2.36437e+07	9.74056e+07	4.65546e+07	4.40304e+07	1.00156e+08	8.74387e+07	1.84555e+07	5.07674e+08	6.2203e+08	4.92044e+08	6.92369e+08	4.63668e+08	4.42892e+08	2.26405e+08	3.92236e+08	8.08868e+07	5.14451e+07	2.65098e+07	3.06665e+07	9.33837e+07	8.92755e+07	1.95906e+07	6.43777e+07	1.97305e+08	1.05684e-11	3.10712e-09	2.13489	TRUE	3.63323e-07	0.000106817	2.56164	TRUE	14	sp|Q3TTY5|K22E_MOUSE Keratin, type II cytoskeletal 2 epidermal OS=Mus musculus OX=10090 GN=Krt2 PE=1 SV=1
309	4.42997e+07	2.31776e+07	2.4451e+07	1.95241e+07	3.89813e+07	2.55158e+07	2.4233e+07	4.36391e+07	5.46755e+07	5.18297e+06	2.81758e+07	2.94116e+07	1.23291e+07	4.59534e+07	2.40877e+07	2.56655e+07	5.99935e+07	5.27043e+07	5.94771e+06	4.62271e+07	8.87612e+07	3.78939e+07	2.92447e+07	1.95628e+07	4.65683e+07	6.3997e+07	2.47292e+07	5.46915e+07	3.07985e+07	1.30977e+07	32329533	51111100	5.12133e+07	1.08625e+07	3.72265e+07	83425664	0.820136	0.990235	0.0743485	FALSE	0.985565	0.987619	-0.00723365	FALSE	8	sp|Q3UV17|K22O_MOUSE Keratin, type II cytoskeletal 2 oral OS=Mus musculus OX=10090 GN=Krt76 PE=1 SV=1
311	1.39026e+06	1354960	407500	591873	6.18867e+06	385843	483901	1.7701e+06	1.15406e+06	134608	803457	933987	554704	813645	384832	476735	1.40014e+06	826595	28535.9	925224	2.20201e+06	1065430	734129	312205	1.11714e+06	1.19512e+06	942436	725917	564875	2.57159e+06	691584	660072	813331	383977	1.05592e+06	1.11649e+06	0.184029	0.990235	1.11705	FALSE	0.981608	0.987619	-0.0103758	FALSE	4	sp|Q497I4|KRT35_MOUSE Keratin, type I cuticular Ha5 OS=Mus musculus OX=10090 GN=Krt35 PE=1 SV=1
312	5.45006e+06	4.83941e+06	7.76496e+06	5.22406e+06	3.09427e+06	4.57478e+06	5.57061e+06	4.08948e+06	3.16543e+07	6.29947e+07	4.3795e+07	7.56966e+06	4.51671e+06	4.85363e+06	2.506e+06	1.48238e+07	6.44928e+06	4.24414e+06	2.70687e+07	6.59796e+06	3.53535e+06	6.65933e+06	6.08769e+06	2.08642e+07	2.21798e+06	3.7895e+06	2.6919e+06	1.68484e+07	3.0292e+06	1.18019e+07	3.55961e+06	1.72959e+07	4.04307e+06	4.79523e+06	2.12435e+07	2.90015e+06	0.256111	0.990235	-1.07042	FALSE	0.861971	0.987619	-0.105028	FALSE	7	sp|Q5I2A0|SPA3G_MOUSE Serine protease inhibitor A3G OS=Mus musculus OX=10090 GN=Serpina3g PE=1 SV=2
313	6.19728e+06	7.03442e+06	6.21454e+06	4.32832e+06	6.08672e+06	3.96245e+06	5.50903e+06	5.15399e+06	1.98694e+07	7.91206e+07	5.61511e+07	6.48435e+06	2.89451e+06	5.16292e+06	2.7082e+06	5.08339e+07	4.6675e+06	3.5303e+06	1.34335e+08	7.67417e+06	7.62925e+06	9.9783e+06	7.43356e+06	4.90044e+07	7.7759e+06	7.38058e+06	7.2051e+06	6.81108e+06	1.41082e+06	1.50322e+07	2.69181e+06	2.75599e+07	2.82791e+06	2.49968e+06	2.15789e+07	1.91492e+06	0.105086	0.990235	-1.71687	FALSE	0.234791	0.987619	1.53404	FALSE	14	sp|Q60590|A1AG1_MOUSE Alpha-1-acid glycoprotein 1 OS=Mus musculus OX=10090 GN=Orm1 PE=1 SV=1
316	3.25609e+06	3.3877e+06	2.80331e+06	2.62317e+06	2.11479e+06	2.34571e+06	3.31086e+06	2.50617e+06	1.03492e+07	2.09626e+07	1.42084e+07	4.04383e+06	2.28628e+06	2.74988e+06	2.52866e+06	8.18689e+06	3.02811e+06	2.64649e+06	1.02131e+08	3.95888e+06	3.3726e+06	4.04201e+06	4.19973e+06	1.36372e+07	2.29633e+06	4.28708e+06	2.94194e+06	4.94411e+06	3.02416e+06	4.05252e+06	2.84165e+06	8.28243e+06	4.10079e+06	3.28813e+06	8.38873e+06	3.53576e+06	0.189831	0.990235	-0.891136	FALSE	0.315445	0.987619	1.73022	FALSE	8	sp|Q61129|CFAI_MOUSE Complement factor I OS=Mus musculus OX=10090 GN=Cfi PE=1 SV=3
317	2.74562e+07	3.09313e+07	3.21726e+07	2.92389e+07	1.61686e+07	2.719e+07	3.61001e+07	2.0922e+07	9.49942e+07	2.68292e+08	2.22257e+08	5.5627e+07	3.51607e+07	6.44003e+07	4.21816e+07	1.55883e+08	7.15576e+07	5.93908e+07	4.46619e+08	2.32708e+07	1.9274e+07	2.80347e+07	3.64914e+07	1.53354e+08	2.15868e+07	2.16076e+07	1.64485e+07	6.88604e+07	2.70213e+07	6.23458e+07	2.94932e+07	1.10512e+08	3.2704e+07	3.26289e+07	8.97936e+07	2.73738e+07	0.0134796	0.990235	-1.62888	FALSE	0.512717	0.987619	0.673402	FALSE	48	sp|Q61147|CERU_MOUSE Ceruloplasmin OS=Mus musculus OX=10090 GN=Cp PE=1 SV=2
319	6.22398e+06	5.50169e+06	5.79128e+06	4.63095e+06	3.18291e+06	5.10614e+06	6.51285e+06	4.50204e+06	8.16943e+06	1.21977e+07	9.59779e+06	4.88931e+06	5.88576e+06	4.42273e+06	4.5708e+06	5.03843e+06	4.71968e+06	4.45836e+06	3.60028e+07	4.01873e+06	3.93719e+06	3.98317e+06	5.892e+06	2.07115e+07	4.4791e+06	5.08023e+06	2.51646e+06	5.9044e+06	2.45219e+06	2.74449e+06	1.8235e+06	5.68599e+06	2.22501e+06	3.19507e+06	7.2038e+06	2.59929e+06	0.510185	0.990235	-0.168803	FALSE	0.125748	0.987619	1.35626	FALSE	7	sp|Q61247|A2AP_MOUSE Alpha-2-antiplasmin OS=Mus musculus OX=10090 GN=Serpinf2 PE=1 SV=1
322	1.09903e+07	6.18813e+06	4.53522e+06	4.12269e+06	1.36919e+07	7.43535e+06	5.89367e+06	1.2745e+07	1.1457e+07	868490	4.36055e+06	6.54959e+06	1.89688e+06	5.02415e+06	2.84672e+06	3.12127e+06	9.32312e+06	6.13735e+06	706499	1.20473e+07	1.35919e+07	8.07962e+06	6.57348e+06	4.01943e+06	1.09968e+07	1.98271e+07	9.88751e+06	7.33508e+06	5.47936e+06	3.55136e+06	6.5557e+06	5.551e+06	5.85069e+06	2.08012e+06	7.17174e+06	9.92462e+06	0.00639634	0.990235	0.941355	FALSE	0.0748166	0.987619	0.680263	FALSE	9	sp|Q61414|K1C15_MOUSE Keratin, type I cytoskeletal 15 OS=Mus musculus OX=10090 GN=Krt15 PE=1 SV=2
324	2.27236e+06	1.5602e+06	1.83862e+06	1.78151e+06	1.65375e+06	1.53408e+06	2.51869e+06	2.16352e+06	3.42785e+06	6.08458e+06	5.00602e+06	2.93733e+06	2.45579e+06	2.72724e+06	2.73386e+06	5.72563e+06	2.75345e+06	2.68416e+06	6.72023e+06	2.29875e+06	2.64921e+06	2.53111e+06	2.49153e+06	4.05146e+06	1.1938e+06	2.28227e+06	1.44841e+06	2.0188e+06	2.50799e+06	2.38655e+06	2.05536e+06	2.57656e+06	2.42258e+06	2.02741e+06	3.92023e+06	1.70045e+06	0.00271243	0.596734	-0.820248	FALSE	0.447439	0.987619	0.247806	FALSE	6	sp|Q61508|ECM1_MOUSE Extracellular matrix protein 1 OS=Mus musculus OX=10090 GN=Ecm1 PE=1 SV=2
325	1.00439e+08	8.30491e+07	9.84074e+07	6.63105e+07	6.36676e+07	7.85659e+07	8.74096e+07	6.04227e+07	3.04241e+08	5.73191e+08	4.90553e+08	7.16572e+07	4.52349e+07	7.2518e+07	3.6268e+07	3.60862e+08	3.86882e+07	4.75748e+07	1.58333e+09	9.63028e+07	1.0713e+08	1.16817e+08	1.258e+08	4.29526e+08	5.52865e+07	6.72305e+07	7.56199e+07	1.16466e+08	4.42311e+07	1.29648e+08	3.64366e+07	2.2478e+08	4.69305e+07	6.63904e+07	1.96733e+08	4.60073e+07	0.252666	0.990235	-0.881637	FALSE	0.244747	0.987619	1.54965	FALSE	29	sp|Q61646|HPT_MOUSE Haptoglobin OS=Mus musculus OX=10090 GN=Hp PE=1 SV=1
328	898351	414534	930522	591078	583228	381405	1.12067e+06	319707	927276	5.56403e+06	3.97143e+06	2.15578e+06	1.95464e+06	2.02918e+06	1.39347e+06	1.06254e+06	2.45711e+06	1.76387e+06	2.40542e+07	1.45438e+06	3.65145e+06	3.61664e+06	2.67381e+06	7.99598e+06	2.06324e+06	1.79551e+06	1.71275e+06	2.03118e+06	1.26472e+06	1.63188e+06	770341	2.36771e+06	1.43651e+06	1.49977e+06	2.44702e+06	1.56497e+06	0.000187988	0.0445531	-1.85782	FALSE	0.119465	0.987619	1.70699	FALSE	7	sp|Q61702|ITIH1_MOUSE Inter-alpha-trypsin inhibitor heavy chain H1 OS=Mus musculus OX=10090 GN=Itih1 PE=1 SV=2
329	1.74882e+06	1.58471e+06	1.43063e+06	1.23706e+06	868235	878805	1.86184e+06	1.5017e+06	2.63824e+06	1.39259e+07	2.22955e+07	4.82695e+06	3.61819e+06	4.6587e+06	3.444e+06	1.08407e+07	5.03055e+06	3.35142e+06	8.26986e+07	2.62005e+06	2.80443e+06	2.61431e+06	3.41455e+06	1.45037e+07	2.384e+06	2.35758e+06	1.88026e+06	5.98394e+06	2.01664e+06	4.89131e+06	1.9818e+06	6.56744e+06	3.39442e+06	2.89011e+06	6.21643e+06	3.87251e+06	0.00296477	0.643356	-2.3884	FALSE	0.331088	0.987619	1.6081	FALSE	13	sp|Q61703|ITIH2_MOUSE Inter-alpha-trypsin inhibitor heavy chain H2 OS=Mus musculus OX=10090 GN=Itih2 PE=1 SV=1
330	6.57396e+06	6.6902e+06	6.60977e+06	1.04504e+07	5.02205e+06	6.11662e+06	8.86694e+06	4.50507e+06	7.32247e+06	2.21643e+07	3.31119e+07	2.82499e+07	1.28565e+07	9.27319e+06	6.10205e+06	7.84814e+06	5.82616e+06	5.72267e+06	1.32122e+08	7.55839e+06	8.07179e+06	7.52728e+06	1.05904e+07	2.61465e+07	5.89444e+06	7.26089e+06	6.3646e+06	1.85899e+07	9.00323e+06	1.36733e+07	9.25328e+06	2.0293e+07	1.07441e+07	1.28852e+07	2.13785e+07	1.47896e+07	0.0317912	0.990235	-1.07727	FALSE	0.515409	0.987619	0.695638	FALSE	13	sp|Q61704|ITIH3_MOUSE Inter-alpha-trypsin inhibitor heavy chain H3 OS=Mus musculus OX=10090 GN=Itih3 PE=1 SV=3
331	435062	509109	455194	919572	797274	321999	866612	465125	1.67133e+06	5.43299e+06	5.00432e+06	3.78248e+06	2.46867e+06	1.64517e+06	2.24448e+06	4.57787e+06	3.10421e+06	2.15066e+06	9.10914e+06	598726	401066	446408	528579	2.39722e+06	534398	869231	389593	1.36938e+06	3.21775e+06	2.90226e+06	2.16253e+06	2.67575e+06	1.70206e+06	1.52942e+06	888247	1.92974e+06	2.79821e-08	7.83499e-06	-2.23917	FALSE	0.726051	0.987619	-0.266799	FALSE	3	sp|Q61730|IL1AP_MOUSE Interleukin-1 receptor accessory protein OS=Mus musculus OX=10090 GN=Il1rap PE=1 SV=1
332	2.36991e+06	2.36986e+06	1.16165e+06	1.29468e+06	1.7319e+07	1.37504e+06	1.79423e+06	2.71405e+06	1.58454e+06	5.0599e+06	5.64435e+06	5.17458e+06	1.75033e+06	2.99768e+06	3.63241e+06	4.96518e+06	4.1599e+06	3.46699e+06	5.72526e+06	1.46906e+06	3.18751e+06	2.03031e+06	1.42875e+06	1.45277e+06	1.61725e+06	1.84902e+06	1.52565e+06	3.95259e+06	3.05458e+06	6.22577e+06	4.79215e+06	4.58763e+06	5.30928e+06	3.70111e+06	4.61463e+06	6.29186e+06	0.7612	0.990235	-0.204412	FALSE	3.3157e-05	0.0094166	-1.06801	FALSE	7	sp|Q61765|K1H1_MOUSE Keratin, type I cuticular Ha1 OS=Mus musculus OX=10090 GN=Krt31 PE=1 SV=2
334	7.34979e+06	6.8425e+06	3.02459e+06	2.39141e+06	1.16669e+07	6.79719e+06	4.56197e+06	8.40263e+06	7.72328e+06	2.19778e+06	3.3365e+06	3.85792e+06	1.29917e+06	4.16915e+06	3.03463e+06	4.27048e+06	6.78234e+06	5.80189e+06	1.20744e+06	9.45888e+06	8.50259e+06	5.14044e+06	4.64725e+06	1.67461e+07	9.1146e+06	1.56858e+07	8.15344e+06	5.65728e+06	3.70019e+06	3.75837e+06	2.51815e+06	4.74818e+06	5.42766e+06	1.7489e+06	5.13534e+06	7.75029e+06	0.0159946	0.990235	0.757834	FALSE	0.0164969	0.987619	0.959629	FALSE	15	sp|Q61781|K1C14_MOUSE Keratin, type I cytoskeletal 14 OS=Mus musculus OX=10090 GN=Krt14 PE=1 SV=2
336	5.29973e+08	8.7309e+08	5.89208e+08	8.54594e+08	5.02387e+08	8.03473e+08	1.23642e+09	6.35053e+08	1.38839e+09	1.32789e+09	9.19254e+08	2.3329e+08	2.11225e+08	1.83462e+08	1.3358e+08	4.02195e+08	1.29165e+08	1.18748e+08	2.98635e+09	1.95093e+08	2.36282e+08	2.05493e+08	3.66261e+08	1.29512e+09	3.05462e+08	2.07097e+08	1.27695e+08	4.09131e+08	1.3003e+08	2.86372e+08	1.30693e+08	7.17722e+08	1.76459e+08	1.90212e+08	5.63274e+08	1.88393e+08	0.0179718	0.990235	1.0186	FALSE	0.279885	0.987619	1.08533	FALSE	93	sp|Q61838|PZP_MOUSE Pregnancy zone protein OS=Mus musculus OX=10090 GN=Pzp PE=1 SV=3
337	2.36991e+06	2.35748e+06	1.15336e+06	1.28333e+06	13761325	1.3645e+06	1.7921e+06	2.70237e+06	1.58454e+06	5.0271e+06	5.53856e+06	5.05715e+06	1.7352e+06	2.59817e+06	2.6206e+06	4.07227e+06	3.10994e+06	2.4948e+06	5.15807e+06	1.45961e+06	3.18662e+06	2.02961e+06	1.41869e+06	1.44754e+06	1.61725e+06	1.83951e+06	1.52565e+06	3.8977e+06	3.00223e+06	6.14962e+06	4.75717e+06	4.46332e+06	5.23301e+06	3.65728e+06	4.54518e+06	6.23373e+06	0.760221	0.990235	-0.185158	FALSE	7.05051e-06	0.00203055	-1.09138	FALSE	5	sp|Q61897|KT33B_MOUSE Keratin, type I cuticular Ha3-II OS=Mus musculus OX=10090 GN=Krt33b PE=1 SV=2
341	4.63929e+06	5.34022e+06	3.92423e+06	3.29365e+06	4.5947e+06	3.3687e+06	3.98131e+06	4.20652e+06	9.80839e+06	1.76182e+07	1.77304e+07	3.01031e+06	1.54409e+06	2.64669e+06	1.80359e+06	17661176	3.17907e+06	2.42149e+06	1.74556e+07	3.87756e+06	3.7078e+06	4.18489e+06	4.34651e+06	1.77234e+07	4.45616e+06	5.02448e+06	4.33211e+06	2.53551e+06	800254	5604807	1.22753e+06	9981807	1.43428e+06	1.08121e+06	8.105e+06	1.30314e+06	0.301426	0.990235	-0.64775	FALSE	0.106725	0.987619	1.02146	FALSE	4	sp|Q63805|A1AG3_MOUSE Alpha-1-acid glycoprotein 3 OS=Mus musculus OX=10090 GN=Orm3 PE=3 SV=1
345	926407	894405	743570	864872	780131	898530	1.22442e+06	575662	2.60232e+06	8.4408e+06	1.04041e+07	1.07124e+07	1.12983e+07	1.09826e+07	1.23735e+07	9.11821e+06	1.12733e+07	9.72201e+06	2.63079e+07	1.16463e+06	780142	1.02401e+06	1.40766e+06	5.83405e+06	647175	788628	303983	8.09381e+06	1.15896e+07	7.02045e+06	9.51764e+06	1.28015e+07	1.10066e+07	1.48419e+07	1.18669e+07	1.17624e+07	1e-15	1e-15	-3.31008	FALSE	0.0220887	0.987619	-1.36437	FALSE	6	sp|Q64726|ZA2G_MOUSE Zinc-alpha-2-glycoprotein OS=Mus musculus OX=10090 GN=Azgp1 PE=1 SV=2
346	6.53843e+06	7.92518e+06	6.25891e+06	9.86281e+06	5.5459e+06	9.9038e+06	1.47158e+07	6.0294e+06	1.43363e+07	1.03638e+07	1.01895e+07	4.40702e+06	3.65406e+06	2.75662e+06	1.89722e+06	2.91704e+06	1.84385e+06	1.63489e+06	2.79395e+07	3.60298e+06	3.85992e+06	3.45261e+06	7.58889e+06	2.86175e+07	5.24998e+06	3.27908e+06	2.20555e+06	4.78198e+06	3.01265e+06	2.31312e+06	1.55072e+06	7.48788e+06	1.48173e+06	2.32687e+06	1.01989e+07	2.43557e+06	0.00492493	0.990235	1.03217	FALSE	0.133424	0.987619	1.26946	FALSE	9	sp|Q6GQT1|A2MG_MOUSE Alpha-2-macroglobulin-P OS=Mus musculus OX=10090 GN=A2m PE=2 SV=2
347	7.69708e+06	7.97258e+06	2.95629e+06	2.51026e+06	1.56066e+07	7.78839e+06	5.01849e+06	9.57407e+06	9.17921e+06	2.11731e+06	3.67996e+06	3.44773e+06	1.51684e+06	3.32545e+06	3.29577e+06	5.50731e+06	7.21836e+06	4.80536e+06	1.31668e+06	1.04206e+07	7.82924e+06	5.0808e+06	4.60892e+06	1.67998e+07	7.98751e+06	2.01612e+07	8.84019e+06	6.70635e+06	4.39142e+06	3.7376e+06	2.21843e+06	7.36505e+06	5.66422e+06	2.07049e+06	5.71292e+06	1.00988e+07	0.00991904	0.990235	0.968139	FALSE	0.0711074	0.987619	0.7919	FALSE	16	sp|Q6IFX2|K1C42_MOUSE Keratin, type I cytoskeletal 42 OS=Mus musculus OX=10090 GN=Krt42 PE=1 SV=1
350	9.42871e+07	4.78298e+07	5.20321e+07	4.02626e+07	8.37884e+07	5.30421e+07	4.81768e+07	9.18661e+07	1.13609e+08	1.43225e+07	5.73172e+07	5.25202e+07	2.44853e+07	9.7982e+07	4.68242e+07	4.37652e+07	1.10875e+08	9.32332e+07	8.72362e+06	9.61598e+07	1.66478e+08	8.2536e+07	5.95378e+07	3.2487e+07	9.41073e+07	1.5929e+08	4.9421e+07	9.98254e+07	5.71482e+07	2.79474e+07	2.45582e+07	9.21531e+07	9.32727e+07	2.11783e+07	6.85835e+07	2.0279e+08	0.514391	0.990235	0.207119	FALSE	0.792846	0.987619	0.123196	FALSE	9	sp|Q6IFZ6|K2C1B_MOUSE Keratin, type II cytoskeletal 1b OS=Mus musculus OX=10090 GN=Krt77 PE=1 SV=1
351	61337122	3.16787e+07	3.40854e+07	24855593	52771549	32477451	3.02153e+07	5.70747e+07	75569891	1.1836e+07	45246942	36666779	16652196	72841542	3.37397e+07	3.51584e+07	73775242	6.11212e+07	7.66675e+06	59823766	98664600	51904837	36706247	1.78169e+07	59255554	104728945	3.12607e+07	64945844	37295376	2.03555e+07	11852240	68701883	64884767	1.61358e+07	47800743	148207476	0.878973	0.990235	0.0477616	FALSE	0.938601	0.987619	-0.0375951	FALSE	4	sp|Q6IFZ9|K2C74_MOUSE Keratin, type II cytoskeletal 74 OS=Mus musculus OX=10090 GN=Krt74 PE=3 SV=1
352	3.89981e+06	1.36758e+06	1.85625e+06	1613913	4.41253e+06	2230748	1.76565e+06	2.9088e+06	4.52761e+06	21999.5	676690	1.26452e+06	637105	1.53066e+06	1.00274e+06	490835	3239030	2.37584e+06	1568.32	3.8252e+06	7342430	2447938	2254172	854538	2899466	3420703	2.04742e+06	3685070	1.32681e+06	237358	1.74323e+06	1.71125e+06	1.70744e+06	321931	2.049e+06	2949842	0.00564408	0.990235	1.12909	FALSE	0.185639	0.987619	0.673614	FALSE	4	sp|Q6IME9|K2C72_MOUSE Keratin, type II cytoskeletal 72 OS=Mus musculus OX=10090 GN=Krt72 PE=3 SV=1
353	167132	27829.8	125954	213217	6735784	143301	227187	150929	325274	124504	995404	316786	283230	210956	20605.3	62076.5	170304	101488	123115	75086.4	74472.2	176298	75056	304353	258332	181715	79053.4	86867.6	573655	77798.9	91588.5	136195	117205	146973	501874	287036	0.378894	0.990235	1.82846	FALSE	0.281748	0.987619	-0.583515	FALSE	4	sp|Q6IMF0|KRT87_MOUSE Keratin, type II cuticular 87 OS=Mus musculus OX=10090 GN=Krt87 PE=2 SV=2
355	7.2934e+07	1.80546e+07	4.13161e+07	2.90097e+07	6.19597e+07	3.66628e+07	3.70633e+07	7.01916e+07	9.29459e+07	1.87934e+07	7.21623e+07	5.45155e+07	2.40859e+07	1.09799e+08	1.02724e+07	5.8123e+07	1.03218e+08	8.62334e+07	1.27987e+07	7.14155e+07	7.60648e+07	6.17984e+07	4.26228e+07	2.2887e+07	7.32909e+07	130268777	3.62111e+07	8.27831e+07	15151862	4.13374e+06	45836320	1.03376e+08	9.46081e+07	2.38167e+07	6.64116e+07	2.20654e+08	0.559092	0.990235	-0.223401	FALSE	0.563163	0.987619	-0.316609	FALSE	6	sp|Q6NXH9|K2C73_MOUSE Keratin, type II cytoskeletal 73 OS=Mus musculus OX=10090 GN=Krt73 PE=1 SV=1
366	4.42117e+06	3.58502e+06	5.60925e+06	3.82417e+06	2.42644e+06	4.15782e+06	4.16162e+06	2.90668e+06	2.30462e+07	5.95264e+07	4.03858e+07	6.85338e+06	3.94491e+06	3.89442e+06	2.2355e+06	1.27881e+07	5.63767e+06	3.44114e+06	1.34128e+07	5.37624e+06	3.05298e+06	5.12049e+06	4.98869e+06	1.91106e+07	1.54758e+06	2866614	1.98224e+06	1.25461e+07	2.92266e+06	1.06104e+07	3.14622e+06	1.48157e+07	3.82722e+06	4.07839e+06	1.73296e+07	2.67291e+06	0.187489	0.990235	-1.35732	FALSE	0.561484	0.987619	-0.324466	FALSE	5	sp|Q80X76|SPA3F_MOUSE Serine protease inhibitor A3F OS=Mus musculus OX=10090 GN=Serpina3f PE=1 SV=3
368	1.0088e+07	3.96202e+06	8.22888e+06	7.68449e+06	6.31077e+06	7.82015e+06	1.04562e+07	7.12644e+06	1.47498e+07	2.44503e+07	2.30425e+07	1.35056e+07	1.03463e+07	1.39446e+07	1.44069e+07	1.82061e+07	1.45242e+07	1.53174e+07	7.92465e+07	6.50219e+06	8.73803e+06	8.67613e+06	1.0348e+07	1.90599e+07	6.45495e+06	7.59891e+06	6.38424e+06	7.02738e+06	5.32139e+06	7.20055e+06	7.08309e+06	1.50969e+07	7.47702e+06	6.68111e+06	1.4706e+07	8.29077e+06	1.79635e-05	0.00468848	-0.950948	FALSE	0.302027	0.987619	0.955805	FALSE	11	sp|Q80YC5|FA12_MOUSE Coagulation factor XII OS=Mus musculus OX=10090 GN=F12 PE=1 SV=2
370	1.37043e+06	1.12244e+06	727506	924045	776055	964793	1.07715e+06	794736	1.37101e+06	5.42286e+07	3.99856e+07	3.33531e+07	1.2379e+07	3.3768e+06	4.00492e+06	3.70332e+06	3.12303e+06	2.59284e+06	6.3039e+06	1.36733e+06	1.504e+06	1.44929e+06	2.33308e+06	5706780	1.59699e+06	1.09749e+06	1.08873e+06	3.01854e+07	7.18683e+06	4.46183e+07	3.46478e+07	4.05547e+07	4.84807e+07	3.68867e+07	4.3372e+07	5.10267e+07	0.0129069	0.990235	-4.10197	FALSE	2.88658e-15	9.03499e-13	-3.90794	FALSE	3	sp|Q8BFZ3|ACTBL_MOUSE Beta-actin-like protein 2 OS=Mus musculus OX=10090 GN=Actbl2 PE=1 SV=1
371	4.4721e+07	2.34463e+07	2.46192e+07	1.96053e+07	3.97599e+07	2.6407e+07	2.48654e+07	4.43469e+07	5.58722e+07	5.26921e+06	2.78295e+07	2.94202e+07	1.27977e+07	4.59677e+07	2.43567e+07	2.89147e+07	6.17125e+07	5.4896e+07	5.79079e+06	4.7539e+07	8.88034e+07	3.78653e+07	2.94491e+07	1.99606e+07	4.68647e+07	6.59418e+07	2.57423e+07	1.6901e+08	1.12007e+08	4.97159e+07	1.00348e+08	5.14246e+07	1.65232e+08	3.77744e+07	1.24075e+08	8.3937e+07	0.853449	0.990235	0.060545	FALSE	0.00131783	0.34527	-1.27997	FALSE	12	sp|Q8BGZ7|K2C75_MOUSE Keratin, type II cytoskeletal 75 OS=Mus musculus OX=10090 GN=Krt75 PE=1 SV=1
372	984628	1.25292e+06	1.16899e+06	1.18148e+06	526653	916051	1.83908e+06	1.0991e+06	1.81676e+06	1.23577e+07	1.29976e+07	1.19308e+07	9.80311e+06	1.09098e+07	7.51263e+06	1.46868e+07	1.19184e+07	6.8697e+06	38215260	576297	1.07042e+06	698944	813903	3.83654e+06	267381	600440	457773	2.70605e+06	5.08847e+06	3.33241e+06	3.93551e+06	5.50603e+06	6.46531e+06	8.69253e+06	9.74957e+06	6.42679e+06	1e-15	1e-15	-3.19812	FALSE	0.887655	0.987619	-0.157431	FALSE	5	sp|Q8BH35|CO8B_MOUSE Complement component C8 beta chain OS=Mus musculus OX=10090 GN=C8b PE=1 SV=1
373	1160060	751921	831634	1111255	576019	870823	901128	687684	1.49261e+06	571224	375084	113992	306136	107660	186372	424309	122296	525816	725617	207336	275219	220352	471213	703577	145375	258435	166816	184116	115354	81613.7	251361	201747	91630.5	140596	81104.1	110592	1.74994e-08	4.91732e-06	1.61706	FALSE	0.00623747	0.987619	1.33501	FALSE	3	sp|Q8BH61|F13A_MOUSE Coagulation factor XIII A chain OS=Mus musculus OX=10090 GN=F13a1 PE=1 SV=3
375	4.14456e+06	1.28264e+06	2.04261e+06	2.25088e+06	2.16902e+06	2.89635e+06	2.17996e+06	916567	1.10301e+06	7.61132e+06	6.43733e+06	2.35027e+06	5.34581e+06	2.45625e+06	1.98879e+06	3.02364e+06	2.8183e+06	2.14465e+06	2.34838e+07	5.93531e+06	7.25818e+06	5.45851e+06	7.7886e+06	1.48899e+07	9.39431e+06	6.12069e+06	4.68708e+06	3.38124e+06	1.6785e+06	1.66712e+06	596371	4.85379e+06	1.3221e+06	1.6182e+06	4.30863e+06	1.1143e+06	0.0294781	0.990235	-0.848094	FALSE	0.000607346	0.163983	2.04929	FALSE	9	sp|Q8BND5|QSOX1_MOUSE Sulfhydryl oxidase 1 OS=Mus musculus OX=10090 GN=Qsox1 PE=1 SV=1
379	2.08536e+06	2.73238e+06	2.28193e+06	1.65658e+06	1.70259e+06	1.65494e+06	4.12347e+06	2.47868e+06	1.94194e+06	2.31686e+06	7.10207e+06	3.11668e+06	3.58943e+06	3.65766e+06	3.23676e+06	2.43847e+06	3.83409e+06	2.04084e+06	2.03143e+06	2.24665e+06	1.42015e+06	1.23167e+06	2.13142e+06	3.64095e+06	3.18889e+06	1.41185e+06	462258	1.561e+06	1.38094e+06	1.57697e+06	1.75869e+06	2.30559e+06	2.4303e+06	2.28845e+06	2.32458e+06	2.69471e+06	0.0354255	0.990235	-0.600986	FALSE	0.865437	0.987619	-0.0444565	FALSE	4	sp|Q8CFG8|CS1B_MOUSE Complement C1s-B subcomponent OS=Mus musculus OX=10090 GN=C1sb PE=2 SV=1
380	2.03108e+06	2288977	1.82521e+06	2.0134e+06	953804	1.67795e+06	3.76344e+06	2.13559e+06	2.19238e+06	3.32282e+06	3.21877e+06	2.38043e+06	2.80321e+06	1.35779e+06	1.76004e+06	1.65201e+06	1.50892e+06	1.53485e+06	7.36117e+06	1.3538e+06	1.52523e+06	1.39428e+06	2.59932e+06	3764803	1.01729e+06	1.02848e+06	420581	1.09429e+06	1.19344e+06	1.22832e+06	872297	1.45089e+06	1.21347e+06	1.24281e+06	1.92988e+06	1.25399e+06	0.838203	0.990235	-0.0493468	FALSE	0.167232	0.987619	0.834112	FALSE	5	sp|Q8CFG9|C1RB_MOUSE Complement C1r-B subcomponent OS=Mus musculus OX=10090 GN=C1rb PE=2 SV=1
382	2.83087e+06	3.74518e+06	2.93569e+06	2.25808e+06	2.14279e+06	2.32769e+06	5.61554e+06	3.33543e+06	2.56833e+06	2.72519e+06	7.50159e+06	3.53573e+06	4.1903e+06	3.86055e+06	3.60896e+06	2.63796e+06	4.14233e+06	2.33998e+06	3.91132e+06	2.7283e+06	1.80302e+06	1.61681e+06	3.04855e+06	4.50163e+06	3.70294e+06	2.16857e+06	615781	1.86317e+06	1.46754e+06	1.68973e+06	1.8522e+06	2.53948e+06	2.5787e+06	2.41441e+06	2.68856e+06	2.86441e+06	0.227716	0.990235	-0.31539	FALSE	0.304731	0.987619	0.271868	FALSE	6	sp|Q8CG14|CS1A_MOUSE Complement C1s-A subcomponent OS=Mus musculus OX=10090 GN=C1sa PE=2 SV=2
383	4.8702e+06	5.14976e+06	4.17141e+06	4.5301e+06	2.94614e+06	3.89073e+06	8.15214e+06	5.10453e+06	4.95085e+06	5.09738e+06	5.68012e+06	4.04646e+06	5.00466e+06	2.8386e+06	3.37222e+06	1.91182e+06	3.10386e+06	3.03562e+06	1.09756e+07	4.07297e+06	3.77968e+06	3.94066e+06	5.27462e+06	7.24603e+06	3.41746e+06	3.89763e+06	2.9165e+06	2.39594e+06	1.94696e+06	2.06965e+06	1.87875e+06	2.70596e+06	2.21769e+06	2.75709e+06	2.28438e+06	2.3865e+06	0.0883207	0.990235	0.360427	FALSE	0.00128465	0.337863	1.14089	FALSE	8	sp|Q8CG16|C1RA_MOUSE Complement C1r-A subcomponent OS=Mus musculus OX=10090 GN=C1ra PE=1 SV=1
386	4.99205e+09	3.30334e+09	4.18814e+09	5.07534e+09	2.70518e+09	4.95545e+09	6.86334e+09	4.44735e+09	6.13908e+09	3.32626e+08	3.72141e+08	2.59975e+08	3.61837e+08	2.39992e+08	2.42789e+08	3.80541e+08	2.61528e+08	2.92539e+08	3.77436e+08	2.44831e+09	2.9249e+09	2.68047e+09	3.69809e+09	4.29695e+09	1.76456e+09	1.97561e+09	1.79819e+09	1.98001e+08	1.76945e+08	1.8129e+08	2.28294e+08	2.40371e+08	1.90976e+08	2.07945e+08	2.6614e+08	1.71365e+08	1e-15	1e-15	3.95886	TRUE	6.54081e-09	1.96878e-06	3.56077	TRUE	71	sp|Q8K0E8|FIBB_MOUSE Fibrinogen beta chain OS=Mus musculus OX=10090 GN=Fgb PE=1 SV=1
387	822400	860355	589783	606606	1.34646e+07	887482	1.11768e+06	744296	166253	1.58614e+06	1.26073e+06	705648	345373	1.1993e+06	1.4794e+06	1.85025e+06	1.43604e+06	1.374e+06	1.83505e+06	479654	855536	805224	647599	841701	450977	549695	426506	464351	415664	560967	518837	695899	462047	383423	715654	477543	0.532066	0.990235	0.77732	FALSE	0.104003	0.987619	0.553975	FALSE	5	sp|Q8K0Y2|KT33A_MOUSE Keratin, type I cuticular Ha3-I OS=Mus musculus OX=10090 GN=Krt33a PE=1 SV=1
388	2.12973e+06	1.45451e+06	1.56401e+06	2.00745e+06	2.70592e+06	1.9038e+06	2.09269e+06	2.27917e+06	2.13587e+06	6.98212e+07	9.91431e+06	1.14712e+07	5.20847e+06	5.69853e+06	4.39336e+06	7.1363e+06	5.48719e+06	4.82036e+06	9.93511e+06	2.82668e+06	1.69213e+06	1.86885e+06	1.83755e+06	2.37448e+06	1.54811e+06	2.58139e+06	1.35551e+06	1.21984e+07	1.66153e+07	1.31645e+07	1.56347e+07	1.60441e+07	2.00811e+07	1.48459e+07	1.6939e+07	1.41843e+07	0.0959696	0.990235	-2.76197	FALSE	1e-15	1e-15	-2.42472	FALSE	6	sp|Q8K182|CO8A_MOUSE Complement component C8 alpha chain OS=Mus musculus OX=10090 GN=C8a PE=1 SV=1
394	2.68883e+06	3.05219e+06	2.10392e+06	1.98928e+06	3.58739e+06	1.88396e+06	3.12197e+06	2.65067e+06	3.60068e+06	4.80828e+06	4.18563e+06	2.93807e+06	2.44093e+06	2.46136e+06	2.68055e+06	2.82546e+06	2.86599e+06	6.51962e+06	1.53797e+07	2.03379e+06	2.78953e+06	3.07807e+06	2.11371e+06	3.83667e+06	2.08618e+06	2.82355e+06	2.9321e+06	2.76552e+06	1.92464e+06	2.43885e+06	1.89496e+06	3.67474e+06	1.49725e+06	2.34659e+06	4.37248e+06	2.3182e+06	0.124967	0.990235	-0.362383	FALSE	0.289856	0.987619	0.674192	FALSE	7	sp|Q8R121|ZPI_MOUSE Protein Z-dependent protease inhibitor OS=Mus musculus OX=10090 GN=Serpina10 PE=1 SV=1
396	464780	599827	479576	449067	343938	419300	760086	555564	649983	3.67779e+06	3.42258e+06	1.06736e+06	920408	826416	378029	3.47051e+06	1.76013e+06	796570	9.30004e+06	451811	555193	400872	709666	3.61072e+06	629560	532141	338029	1.6952e+06	1.39451e+06	2.74493e+06	1.36727e+06	2.93705e+06	2.2998e+06	1.44822e+06	3.11089e+06	2.16868e+06	0.0039201	0.8389	-1.78912	FALSE	0.773841	0.987619	-0.213677	FALSE	3	sp|Q8VCG4|CO8G_MOUSE Complement component C8 gamma chain OS=Mus musculus OX=10090 GN=C8g PE=1 SV=1
397	2.61974e+09	1.87466e+09	2.57998e+09	2.52996e+09	1.49534e+09	3.15256e+09	3.95082e+09	2.20866e+09	3.37868e+09	2.97049e+08	2.17829e+08	1.0456e+08	1.73019e+08	9.40163e+07	9.80411e+07	1.97629e+08	7.86329e+07	1.17234e+08	7.29232e+08	1.37967e+09	1.523e+09	1.42748e+09	2.13633e+09	3.66237e+09	1.07264e+09	1.19047e+09	9.08408e+08	1.1579e+08	5.7866e+07	6.60491e+07	1.13148e+08	1.3196e+08	7.19475e+07	8.27991e+07	1.29389e+08	5.59483e+07	1e-15	1e-15	4.10972	TRUE	7.04941e-07	0.000205843	4.08812	TRUE	45	sp|Q8VCM7|FIBG_MOUSE Fibrinogen gamma chain OS=Mus musculus OX=10090 GN=Fgg PE=1 SV=1
398	1736689	1864392	1836145	1449512	891490	1556690	3394760	2.09242e+06	2059157	2.87971e+06	2.08995e+06	1.58514e+06	2.39142e+06	1.2097e+06	1711335	1.16885e+06	1700066	2190010	1.14823e+07	1620976	960372	1.1e+06	2.80769e+06	3.875e+06	2.30249e+06	1.72652e+06	815954	1.49021e+06	372398	613731	520108	1.39667e+06	749215	971354	1.94078e+06	1.02008e+06	0.986385	0.990235	-0.00383562	FALSE	0.0823521	0.987619	1.55647	FALSE	3	sp|Q8VCS0|PGRP2_MOUSE N-acetylmuramoyl-L-alanine amidase OS=Mus musculus OX=10090 GN=Pglyrp2 PE=1 SV=1
399	823706	2.13225e+06	2.71734e+06	1.03064e+06	612426	635127	777304	513993	1.90959e+07	5.93459e+07	5.31831e+07	4.71348e+06	1.68801e+06	2.56537e+06	701825	33268140	1.27275e+06	1.26927e+06	185821740	1.42387e+06	581019	2.09478e+06	2.38729e+06	31350280	423368	877413	357276	9.71273e+06	684280	7700575	1.47977e+06	18148853	1.40841e+06	1.06757e+06	15228161	480121	0.0841078	0.990235	-2.47915	FALSE	0.358524	0.987619	2.01077	FALSE	3	sp|Q8VCT4|CES1D_MOUSE Carboxylesterase 1D OS=Mus musculus OX=10090 GN=Ces1d PE=1 SV=1
401	3.38989e+07	1.64963e+07	1.84176e+07	1.43283e+07	3.01793e+07	2.16563e+07	1.89123e+07	3.20999e+07	4.04539e+07	814836	7.40033e+06	1.34315e+07	7.6454e+06	2.42148e+07	1.3581e+07	5.35695e+06	3.46e+07	3.30946e+07	705176	3.77287e+07	7.22516e+07	3.033e+07	2.33564e+07	1.37634e+07	3.49345e+07	5.45677e+07	1.87397e+07	7.75206e+07	3.9556e+07	1.32283e+07	4.9077e+07	5.52137e+07	6.36861e+07	1.28585e+07	5.30551e+07	1.07008e+08	0.0603573	0.990235	0.692284	FALSE	0.0929583	0.987619	-0.718432	FALSE	7	sp|Q8VED5|K2C79_MOUSE Keratin, type II cytoskeletal 79 OS=Mus musculus OX=10090 GN=Krt79 PE=1 SV=2
403	903232	992662	687106	563035	441009	929669	1.21391e+06	549727	1.05274e+06	3.23566e+06	3.33009e+06	2.57685e+06	4.85766e+06	1.99634e+06	2.31239e+06	1.94707e+06	1.84209e+06	1.5712e+06	1.05726e+06	420751	516992	497307	923798	2.21358e+06	358167	234754	136788	843159	1.86168e+06	1.98062e+06	1.34652e+06	2.11531e+06	1.44349e+06	1.47308e+06	2.35675e+06	1.35876e+06	3.25256e-07	8.91202e-05	-1.69053	FALSE	0.000407645	0.111695	-1.21662	FALSE	4	sp|Q91WP0|MASP2_MOUSE Mannan-binding lectin serine protease 2 OS=Mus musculus OX=10090 GN=Masp2 PE=1 SV=1
404	6.37754e+06	5.67112e+06	8.79519e+06	5.63166e+06	3.51224e+06	4.99523e+06	6.79689e+06	4.53294e+06	3.45246e+07	6.5943e+07	4.65586e+07	8.63259e+06	5.44896e+06	6.10163e+06	3.87344e+06	1.91331e+07	7.49372e+06	5.44778e+06	4.22517e+07	7.38792e+06	4.3638e+06	7.33127e+06	7.05983e+06	2.42268e+07	3.15979e+06	4.6733e+06	3.53701e+06	1.80965e+07	3.41963e+06	1.30092e+07	4.11251e+06	1.89697e+07	4.97963e+06	5.44654e+06	2.25797e+07	3.97122e+06	0.228106	0.990235	-1.06079	FALSE	0.837215	0.987619	0.136788	FALSE	13	sp|Q91WP6|SPA3N_MOUSE Serine protease inhibitor A3N OS=Mus musculus OX=10090 GN=Serpina3n PE=1 SV=1
406	6.08979e+07	1.004e+08	1.09624e+08	5.15656e+07	3.75749e+07	4.38383e+07	6.14542e+07	5.08316e+07	5.86876e+08	2.09479e+09	1.94161e+09	2.14181e+08	1.02637e+08	1.85127e+08	8.72443e+07	1.0698e+09	1.01735e+08	1.00662e+08	3.58495e+09	1.35133e+08	7.38347e+07	1.15744e+08	1.19769e+08	9.82619e+08	3.59092e+07	5.95973e+07	4.25633e+07	4.32341e+08	1.36068e+08	5.27881e+08	1.73359e+08	9.74017e+08	1.70775e+08	1.96752e+08	7.42382e+08	1.3956e+08	0.060596	0.990235	-2.41866	FALSE	0.647508	0.987619	0.560082	FALSE	33	sp|Q91X72|HEMO_MOUSE Hemopexin OS=Mus musculus OX=10090 GN=Hpx PE=1 SV=2
407	8.01367e+07	1.62727e+08	1.78478e+08	8.13436e+07	6.29471e+07	6.30356e+07	8.4054e+07	5.88256e+07	1.15815e+09	3.48675e+09	2.73916e+09	2.69316e+08	1.3352e+08	2.24946e+08	9.21871e+07	1.98058e+09	1.2125e+08	1.152e+08	1.17091e+10	1.86786e+08	6.67018e+07	1.64974e+08	1.87671e+08	1.69083e+09	5.32689e+07	8.48359e+07	4.9196e+07	5.36896e+08	1.38706e+08	4.65023e+08	1.22884e+08	8.57649e+08	1.37715e+08	1.21047e+08	7.99076e+08	7.77279e+07	0.0827389	0.990235	-2.24743	FALSE	0.343461	0.987619	2.12373	FALSE	71	sp|Q921I1|TRFE_MOUSE Serotransferrin OS=Mus musculus OX=10090 GN=Tf PE=1 SV=1
410	4.482e+07	2.47806e+07	2.59155e+07	2.01418e+07	3.99157e+07	2.61233e+07	2.8388e+07	4.33762e+07	5.90922e+07	8.98209e+06	3.19509e+07	3.34004e+07	1.4246e+07	4.8618e+07	2.67873e+07	3.11508e+07	6.34687e+07	5.714e+07	6.32375e+06	4.66162e+07	9.08582e+07	3.94813e+07	3.01722e+07	2.03917e+07	4.76847e+07	6.55299e+07	2.52542e+07	1.69616e+08	1.12358e+08	5.18526e+07	1.03023e+08	5.47825e+07	1.67596e+08	3.89508e+07	1.2569e+08	8.74201e+07	0.962006	0.990235	-0.0146544	FALSE	0.000947089	0.251926	-1.29139	FALSE	14	sp|Q922U2|K2C5_MOUSE Keratin, type II cytoskeletal 5 OS=Mus musculus OX=10090 GN=Krt5 PE=1 SV=1
411	33372184	1.61828e+07	1.81724e+07	1.42875e+07	2.99222e+07	2.11562e+07	1.84761e+07	3.09656e+07	3.96286e+07	710347	7.31519e+06	1.32875e+07	7.55976e+06	2.41553e+07	1.34761e+07	5.17623e+06	34202781	3.27377e+07	613698	3.67037e+07	7.18519e+07	2.99857e+07	23144308	1.3373e+07	3.44714e+07	52990541	1.79705e+07	36714645	18252922	4.60687e+06	12278040	22618245	27655680	4.31997e+06	2.06869e+07	54068295	0.0652618	0.990235	0.680479	FALSE	0.316861	0.987619	0.482467	FALSE	4	sp|Q99M73|KRT84_MOUSE Keratin, type II cuticular Hb4 OS=Mus musculus OX=10090 GN=Krt84 PE=2 SV=2
417	822400	847966	581486	595260	1.38191e+07	876940	1.11555e+06	733958	174802	1.63443e+06	1.19254e+06	641869	411070	907915	557162	1.15042e+06	527116	465061	1.26786e+06	470197	863491	804521	637538	836473	477155	540181	426506	441859	446101	533267	551912	639190	449698	402304	755216	481722	0.359516	0.990235	1.38589	FALSE	0.0651046	0.987619	0.427769	FALSE	5	sp|Q9D646|KRT34_MOUSE Keratin, type I cuticular Ha4 OS=Mus musculus OX=10090 GN=Krt34 PE=2 SV=1
420	6.61106e+06	7.57234e+06	5.38638e+06	5.29645e+06	3.82983e+06	4.7381e+06	1.08665e+07	6.44283e+06	9.93861e+06	1.50189e+07	1.72161e+07	6.30045e+06	6.70776e+06	5.81784e+06	4.91088e+06	7.46149e+06	7.12937e+06	6.91962e+06	7.71844e+07	6.60166e+06	6.5895e+06	6.85451e+06	7.21469e+06	1.78726e+07	5.74099e+06	1.10087e+07	5.93992e+06	6.82834e+06	5.27389e+06	4.65501e+06	4.39407e+06	8.01093e+06	5.31755e+06	4.64261e+06	1.50259e+07	5.97322e+06	0.258363	0.990235	-0.352598	FALSE	0.227899	0.987619	1.27017	FALSE	13	sp|Q9DBB9|CPN2_MOUSE Carboxypeptidase N subunit 2 OS=Mus musculus OX=10090 GN=Cpn2 PE=1 SV=2
421	3.55869e+06	3.21347e+06	3.87383e+06	2.2756e+06	2.78787e+06	3.17924e+06	3.97974e+06	3.04867e+06	1.19762e+07	1.6998e+07	1.76784e+07	8.06441e+06	4.83597e+06	6.26815e+06	4.39432e+06	1.08911e+07	7.34971e+06	4.71657e+06	4.5094e+07	5.6011e+06	5.6207e+06	5.63086e+06	6.52534e+06	1.93846e+07	3.53765e+06	4.12345e+06	4.01294e+06	1.77406e+07	2.16212e+07	1.52261e+07	1.83331e+07	2.22548e+07	1.812e+07	2.08472e+07	1.5179e+07	1.30029e+07	0.0148507	0.990235	-1.09947	FALSE	0.135327	0.987619	-0.705671	FALSE	18	sp|Q9DBD0|ICA_MOUSE Inhibitor of carbonic anhydrase OS=Mus musculus OX=10090 GN=Ica PE=1 SV=1
423	61997484	1.64758e+07	3.61785e+07	2.36948e+07	4.93133e+07	3.05913e+07	3.49637e+07	6.073e+07	8.11155e+07	1.91728e+07	7.2845e+07	5.94004e+07	2.66573e+07	1.18004e+08	1.42e+07	5.92844e+07	103032781	9.44757e+07	1.30893e+07	6.39267e+07	7.22654e+07	5.39141e+07	37516908	2.61772e+07	6.8955e+07	114843141	2.84484e+07	82522445	18577608	4.91859e+06	48034040	111036945	105598980	2.44707e+07	6.9188e+07	242040295	0.183507	0.990235	-0.521459	FALSE	0.334167	0.987619	-0.560024	FALSE	5	sp|Q9DCV7|K2C7_MOUSE Keratin, type II cytoskeletal 7 OS=Mus musculus OX=10090 GN=Krt7 PE=1 SV=1
424	167132	27829.8	118028	213217	2777524	143301	227187	117524	325274	111100	980795	316786	283230	190619	20605.3	62076.5	162339	101488	123115	74544.2	74472.2	174636	67869.4	301074	215874	180663	79053.4	78186.4	566855	68463.8	91588.5	136195	117205	146973	501874	279983	0.494582	0.990235	0.885177	FALSE	0.25906	0.987619	-0.622002	FALSE	3	sp|Q9ERE2|KRT81_MOUSE Keratin, type II cuticular Hb1 OS=Mus musculus OX=10090 GN=Krt81 PE=2 SV=2
425	1.33571e+07	1.17051e+07	1.36168e+07	1.27906e+07	9.04917e+06	1.06788e+07	1.33455e+07	1.2248e+07	3.24896e+07	3.45724e+07	3.29998e+07	9.85148e+06	6.67741e+06	7.4533e+06	6.4432e+06	1.89824e+07	6.81467e+06	5.98551e+06	2.18586e+08	1.58628e+07	2.0872e+07	1.98359e+07	2.22353e+07	5.75002e+07	1.43768e+07	1.57077e+07	1.29698e+07	1.50348e+07	5.28956e+06	7.27957e+06	5.41185e+06	2.03955e+07	6.53366e+06	7.62277e+06	2.41343e+07	6.1744e+06	0.990235	0.990235	-0.0055642	FALSE	0.13647	0.987619	2.02354	FALSE	14	sp|Q9ESB3|HRG_MOUSE Histidine-rich glycoprotein OS=Mus musculus OX=10090 GN=Hrg PE=1 SV=2
426	1.29572e+06	724869	792481	827502	350014	829539	1.41561e+06	940025	1.30456e+06	3.90809e+06	3.80331e+06	2.99345e+06	3.45595e+06	2.27793e+06	2.78124e+06	2.34166e+06	2.51289e+06	1.91107e+06	7.38501e+06	1.89523e+06	1.61831e+06	1.80902e+06	1.83628e+06	2.8076e+06	932613	1.90578e+06	429164	3.8782e+06	2.51302e+06	1.87474e+06	1.27576e+06	4.37434e+06	2.53829e+06	1.77814e+06	4.18623e+06	2.53028e+06	9.79217e-14	2.96703e-11	-1.61552	FALSE	0.532274	0.987619	-0.275007	FALSE	6	sp|Q9JHH6|CBPB2_MOUSE Carboxypeptidase B2 OS=Mus musculus OX=10090 GN=Cpb2 PE=1 SV=1
428	1767202	565516	1896916	750751	1415050	939978	2322631	818286	2089226	1.55956e+06	1.5903e+06	2.82355e+06	3.06136e+06	2.96599e+06	4.36184e+06	2.46419e+06	3.9715e+06	3.73054e+06	3.07986e+06	1590959	1.93505e+06	2.03059e+06	1.41944e+06	2.00463e+06	1262608	988329	680816	7.9038e+06	1.36209e+07	3.27623e+06	1.26374e+07	7.98197e+06	6.2942e+06	1.33295e+07	5.65288e+06	9.72564e+06	7.59105e-05	0.0191295	-1.07809	FALSE	5.01147e-09	1.51346e-06	-2.42338	FALSE	3	sp|Q9JJH1|RNAS4_MOUSE Ribonuclease 4 OS=Mus musculus OX=10090 GN=Rnase4 PE=1 SV=1
429	540319	663313	398933	688654	333661	391885	891681	601056	679550	5.97862e+06	4.17509e+06	2.61993e+06	3.39808e+06	1.64247e+06	1.43716e+06	2.32709e+06	1.34354e+06	957125	14657740	446031	738399	503616	1.01694e+06	4.57446e+06	332549	479467	216422	1.75985e+06	1.08699e+06	1.91549e+06	823408	2.3034e+06	1.75689e+06	1.60004e+06	2.11206e+06	1.22285e+06	0.000138729	0.0335723	-2.20221	FALSE	0.55736	0.987619	0.655389	FALSE	4	sp|Q9JJN5|CBPN_MOUSE Carboxypeptidase N catalytic chain OS=Mus musculus OX=10090 GN=Cpn1 PE=1 SV=1
432	3.66342e+07	2.2944e+07	2.50841e+07	2.56377e+07	1.88741e+07	2.48212e+07	2.68812e+07	2.64244e+07	3.67821e+07	7.28084e+06	8.44823e+06	9.56975e+06	7.99601e+06	7.24801e+06	7.74764e+06	9.92518e+06	1.05259e+07	8.05787e+06	8.25041e+06	1.13956e+07	1.32345e+07	1.53401e+07	1.46684e+07	1.44504e+07	1.16537e+07	1.58386e+07	1.11066e+07	9.42284e+06	8.23901e+06	6.9722e+06	8.49595e+06	9.57974e+06	8.72824e+06	1.13465e+07	1.75665e+07	1.13995e+07	1e-15	1e-15	1.6682	FALSE	0.0423775	0.987619	0.337568	FALSE	17	sp|Q9QWK4|CD5L_MOUSE CD5 antigen-like OS=Mus musculus OX=10090 GN=Cd5l PE=1 SV=3
433	1.97098e+07	1.06771e+07	1.04588e+07	8.14859e+06	1.97249e+07	9.47918e+06	1.07886e+07	2.02529e+07	2.43673e+07	1.56061e+06	2.62491e+07	2.42708e+07	7.72782e+06	3.23635e+07	1.65623e+07	1.48345e+07	3.23782e+07	2.82456e+07	8.00724e+06	1.90464e+07	5.51639e+07	1.75038e+07	1.09607e+07	5.06205e+06	1.63008e+07	2.30279e+07	1.21506e+07	7.43491e+06	4.54715e+06	3.66738e+06	3.37086e+06	4.89056e+06	5.9865e+06	2.11451e+06	6.78038e+06	9.44955e+06	0.17781	0.990235	-0.463217	FALSE	0.00819811	0.987619	1.79342	FALSE	10	sp|Q9QWL7|K1C17_MOUSE Keratin, type I cytoskeletal 17 OS=Mus musculus OX=10090 GN=Krt17 PE=1 SV=3
434	2.75477e+06	3.82902e+06	3.69891e+06	3.22869e+06	3.22062e+06	2.19391e+06	4.38015e+06	3.06372e+06	1.32519e+07	1.9767e+07	2.33619e+07	5.9099e+06	4.33243e+06	7.21484e+06	4.7729e+06	1.87378e+07	7.55222e+06	5.11752e+06	4.94816e+07	6.89776e+06	4.89135e+06	5.68323e+06	6.48763e+06	2.23573e+07	2.54843e+06	5.94611e+06	3.99943e+06	1.25403e+07	6.77376e+06	9.12707e+06	7.23575e+06	1.4213e+07	9.70906e+06	8.41741e+06	1.85694e+07	6.72769e+06	0.021631	0.990235	-1.28822	FALSE	0.7508	0.987619	0.214781	FALSE	14	sp|Q9QXC1|FETUB_MOUSE Fetuin-B OS=Mus musculus OX=10090 GN=Fetub PE=1 SV=1
435	271185	167746	252397	487149	371083	270858	255816	246758	313600	7.93577e+06	4.22357e+06	2.31239e+06	2.84093e+06	7.35953e+06	8.37917e+06	7.81483e+06	8.7193e+06	2.81511e+06	9918617	281151	303128	323690	210882	445544	419225	355277	264310	3.62634e+06	2.22856e+06	1.2232e+07	6.18326e+06	7.18165e+06	8.24624e+06	7.41979e+06	8.50841e+06	6.45053e+06	8.85277e-10	2.5496e-07	-4.31284	FALSE	0.000124655	0.0347789	-2.30961	FALSE	4	sp|Q9QZ25|VNN3_MOUSE Vascular non-inflammatory molecule 3 OS=Mus musculus OX=10090 GN=Vnn3 PE=1 SV=3
438	43608422	1.73967e+07	2.30324e+07	19262213	41198449	26675191	2.01167e+07	3.89105e+07	50662391	330937	4344742	8374079	4942296	14861442	9.0576e+06	2.4901e+06	31298842	2.36911e+07	20454	43300466	75157400	37390737	27908117	9.76128e+06	38400854	67376345	2.4886e+07	36951244	13793676	3.21444e+06	10080320	13514983	16659367	3.64443e+06	17861843	31531476	0.000189553	0.0447346	1.49868	FALSE	0.0284257	0.987619	1.13861	FALSE	3	sp|Q9R0H5|K2C71_MOUSE Keratin, type II cytoskeletal 71 OS=Mus musculus OX=10090 GN=Krt71 PE=1 SV=1
440	716265	537409	669319	368622	194362	420108	932827	493392	527571	947237	824082	677376	1129753	588467	815739	542689	725586	665496	1.55575e+06	1.62247e+06	2.12561e+06	1.32446e+06	2.28582e+06	2.24658e+06	1.2099e+06	861927	640563	1248464	843552	472842	219092	1.09619e+06	893340	929712	1192515	646479	0.015331	0.990235	-0.509107	FALSE	0.00206857	0.531621	0.879232	FALSE	3	sp|Q9WVJ3|CBPQ_MOUSE Carboxypeptidase Q OS=Mus musculus OX=10090 GN=Cpq PE=1 SV=1
446	146975	52600.5	26464.7	112375	69629.8	49875.7	111909	81026.6	81488.1	541604	276377	317463	597888	340150	296449	498258	184641	296792	3.46241e+06	165313	346737	207609	325128	402273	324566	164063	139345	96836.5	54773.6	26586.3	46824.6	213080	93767.3	132795	131061	33037.1	1.47268e-09	4.21188e-07	-2.1934	FALSE	0.143736	0.987619	2.74019	FALSE	3	sp|Q9Z1T2|TSP4_MOUSE Thrombospondin-4 OS=Mus musculus OX=10090 GN=Thbs4 PE=1 SV=1
447	3.28906e+06	2.52496e+06	895752	851660	4.83255e+06	2.04203e+06	1.61238e+06	4.40075e+06	2.92742e+06	1.44143e+06	1.85919e+06	1.64658e+06	841414	1.26054e+06	1.07487e+06	1.10411e+06	2.89786e+06	2.10491e+06	719242	2.56205e+06	3.96637e+06	1.85172e+06	1.09205e+06	830245	2.44916e+06	3.98464e+06	2.13387e+06	1.79519e+06	1.1876e+06	2.93955e+06	1.28867e+06	1.58127e+06	1.5147e+06	626153	2.08271e+06	2.6315e+06	0.0497101	0.990235	0.716037	FALSE	0.354242	0.987619	0.324151	FALSE	8	sp|Q9Z2K1|K1C16_MOUSE Keratin, type I cytoskeletal 16 OS=Mus musculus OX=10090 GN=Krt16 PE=1 SV=3
448	2.87924e+07	320780	1.81321e+07	9.62054e+06	26126884	9.57836e+06	1.67148e+07	2.99153e+07	4.18122e+07	1.8587e+07	6.65252e+07	4.64297e+07	1.93807e+07	9.40597e+07	744503	5.41703e+07	6.90003e+07	6.18395e+07	1.25987e+07	2.72981e+07	487951	2.41047e+07	1.44477e+07	1.31086e+07	3.47419e+07	6.20343e+07	1.0557e+07	4.58947e+07	898341	389516	3.58476e+07	8.85549e+07	7.80605e+07	2.02977e+07	4.9003e+07	1.88259e+08	0.0100305	0.990235	-1.25071	FALSE	0.0917033	0.987619	-1.34706	FALSE	5	sp|Q9Z2T6|KRT85_MOUSE Keratin, type II cuticular Hb5 OS=Mus musculus OX=10090 GN=Krt85 PE=1 SV=2
451	4.47659e+07	2.34634e+07	2.46359e+07	1.96053e+07	3.97223e+07	2.64216e+07	2.4884e+07	4.43672e+07	5.58036e+07	5.26921e+06	2.78295e+07	2.93296e+07	1.27977e+07	4.59829e+07	2.43614e+07	2.89219e+07	6.17313e+07	5.48938e+07	5.78986e+06	4.75708e+07	8.88874e+07	3.78632e+07	2.94604e+07	1.99586e+07	4.69019e+07	6.60635e+07	2.57717e+07	1.68944e+08	1.12007e+08	4.96493e+07	1.00347e+08	5.13622e+07	1.65264e+08	3.77744e+07	1.23979e+08	8.38231e+07	0.852582	0.990235	0.0608991	FALSE	0.00134352	0.350658	-1.27815	FALSE	12	sp|Q9Z331|K2C6B_MOUSE Keratin, type II cytoskeletal 6B OS=Mus musculus OX=10090 GN=Krt6b PE=1 SV=3
453	1.90381e+06	1.45049e+06	1.53301e+06	1.06633e+06	788739	1.03487e+06	1.53074e+06	1.56845e+06	3399722	1.29513e+06	1.62088e+06	658722	552459	869066	524116	553186	772062	679838	2.0785e+06	809939	1.24409e+06	1.31273e+06	1.45618e+06	1.61523e+06	513128	1.64228e+06	954650	628470	196116	375107	167566	552511	176646	256791	553153	457461	0.00805837	0.990235	0.923755	FALSE	7.14282e-08	2.12856e-05	1.78927	FALSE	3	tr|A0A075B5K0|A0A075B5K0_MOUSE Immunoglobulin kappa variable 14-126 (Fragment) OS=Mus musculus OX=10090 GN=Igkv14-126 PE=1 SV=7
455	5.38746e+06	4.29386e+06	4.32287e+06	4.64028e+06	4.86875e+06	5.87088e+06	5.83115e+06	3.97497e+06	1.01836e+07	1.63422e+08	1.7299e+08	1.14786e+08	2.49466e+08	5.82593e+07	1.3444e+08	4.94666e+08	1.607e+08	3.76189e+07	40158035	2.01205e+06	2.1016e+06	2.43001e+06	3.21001e+06	1.04535e+07	1.74416e+06	1.89309e+06	1.55744e+06	3.36774e+07	4.11794e+07	2.21115e+08	6.24042e+07	7.59603e+07	8.38032e+07	3.63408e+07	6.70389e+08	2.17679e+08	0.000148116	0.0355478	-5.00582	FALSE	0.0252416	0.987619	-4.45966	FALSE	4	tr|A0A075B5L1|A0A075B5L1_MOUSE Immunoglobulin kappa variable 10-94 (Fragment) OS=Mus musculus OX=10090 GN=Igkv10-94 PE=4 SV=7
459	5.1987e+06	4.44626e+06	4.61369e+06	3.83122e+06	3.9451e+06	4.62795e+06	6.84625e+06	3.95805e+06	9.39451e+06	11806292	10672240	2.85853e+06	2.88583e+06	2.02742e+06	2.0677e+06	5.54097e+06	1.56897e+06	1.61011e+06	2.43591e+07	1.72206e+06	1.90698e+06	2.06771e+06	2.86047e+06	8.90489e+06	1.75934e+06	1.5129e+06	1.21344e+06	1.68688e+06	783845	1.86306e+06	1.15426e+06	4132460	1.13972e+06	1.23964e+06	2.70038e+06	941944	0.657474	0.990235	0.191448	FALSE	0.18211	0.987619	1.56578	FALSE	3	tr|A0A075B5M4|A0A075B5M4_MOUSE Immunoglobulin kappa variable 4-57-1 (Fragment) OS=Mus musculus OX=10090 GN=Igkv4-57-1 PE=4 SV=1
462	6.0942e+06	4.59128e+06	4.95703e+06	5.46741e+06	4.25313e+06	6.31951e+06	6.29022e+06	4.11689e+06	1.01126e+07	2.51399e+06	5.77563e+06	1.96188e+06	1.48234e+06	1.13621e+06	1.13582e+06	996514	1.56284e+06	1.44019e+06	7.37475e+06	3.07915e+06	4.11691e+06	4.23727e+06	4.00267e+06	1.11946e+07	2.73289e+06	2.84984e+06	2.2982e+06	2.79192e+06	716114	1.07097e+06	517177	2.70182e+06	839203	1.03959e+06	2.9373e+06	534318	1.34263e-06	0.000357139	1.53568	FALSE	0.00170161	0.440718	1.67159	FALSE	3	tr|A0A075B5P9|A0A075B5P9_MOUSE Immunoglobulin heavy variable 5-4 (Fragment) OS=Mus musculus OX=10090 GN=Ighv5-4 PE=4 SV=1
463	1.92437e+06	999690	1.98062e+06	867544	912215	915331	1.61238e+06	878587	2.2879e+06	1.98535e+06	2.53187e+06	2.30615e+06	1.30805e+06	1.57382e+06	1.25394e+06	1.93001e+06	2.47502e+06	1.36741e+06	6795497	2.99805e+06	1.9594e+06	2.28551e+06	2.10984e+06	2.34044e+06	1.74766e+06	1.63607e+06	1.6845e+06	3.48668e+06	3.19711e+06	2.13397e+06	3.27838e+06	3.02392e+06	3.52684e+06	4.36712e+06	4.20229e+06	3.88393e+06	0.0576672	0.990235	-0.434724	FALSE	0.15225	0.987619	-0.400772	FALSE	3	tr|A0A075B5Q0|A0A075B5Q0_MOUSE Immunoglobulin heavy variable 5-6 (Fragment) OS=Mus musculus OX=10090 GN=Ighv5-6 PE=4 SV=1
465	1.81935e+06	2.36917e+06	1.27655e+06	1.25437e+06	887745	1.29701e+06	1.52743e+06	1.51916e+06	2.55615e+06	992050	1.05892e+06	559758	1.06899e+06	713461	825559	2.66972e+06	1.15399e+06	967534	1.41478e+06	1.49377e+06	2.3106e+06	4.8433e+06	2.60988e+06	3.12169e+06	1.02335e+06	5.11274e+06	3.60479e+06	1.262e+06	1.23921e+06	1.01752e+06	956078	877410	1.0886e+06	1.12739e+06	1.64085e+06	1.10502e+06	0.0681189	0.990235	0.535303	FALSE	0.000651217	0.175177	1.30786	FALSE	3	tr|A0A075B5Q4|A0A075B5Q4_MOUSE Immunoglobulin heavy variable 5-12 (Fragment) OS=Mus musculus OX=10090 GN=Ighv5-12 PE=4 SV=1
466	7.44948e+06	5.77887e+06	6.28852e+06	6.24862e+06	4.42582e+06	6.81902e+06	7.13269e+06	5.03929e+06	1.29329e+07	7.53523e+06	6.55052e+06	2.14492e+06	2.50771e+06	1.84708e+06	1.64423e+06	3.23908e+06	2.07191e+06	1.99578e+06	1.89764e+07	3.36284e+06	4.60324e+06	4.62676e+06	4.3065e+06	1.17323e+07	2.87379e+06	3.09055e+06	2.36619e+06	3.79836e+06	923439	1.82936e+06	686909	4.42255e+06	1.1537e+06	1.4253e+06	4.35713e+06	768088	0.000986063	0.226444	1.07245	FALSE	0.0344479	0.987619	1.53041	FALSE	4	tr|A0A075B5R1|A0A075B5R1_MOUSE Immunoglobulin heavy variable 5-17 (Fragment) OS=Mus musculus OX=10090 GN=Ighv5-17 PE=4 SV=1
467	1.36543e+07	9.26838e+06	1.08303e+07	1.09712e+07	7.59511e+06	1.14765e+07	1.29e+07	1.012e+07	19651246	2.70904e+06	2.85473e+06	2.18652e+06	2.51584e+06	2.23986e+06	2.47941e+06	2.21437e+06	2.96334e+06	2.99976e+06	6.7017e+06	4.0948e+06	3.77813e+06	4.64265e+06	6.37397e+06	8.34269e+06	4.30847e+06	5.30366e+06	3.82435e+06	3.39113e+06	1.33419e+06	886497	866262	2.4253e+06	591157	1.78112e+06	4.17337e+06	881974	1.11022e-15	3.37508e-13	2.20052	TRUE	2.8555e-07	8.42373e-05	1.53637	FALSE	4	tr|A0A075B5R4|A0A075B5R4_MOUSE Immunoglobulin heavy variable 14-1 (Fragment) OS=Mus musculus OX=10090 GN=Ighv14-1 PE=4 SV=1
468	6758601	5.4031e+06	5.17647e+06	4.91165e+06	4.77525e+06	5.82214e+06	6.50066e+06	5.03103e+06	10070080	9.68263e+06	1.00417e+07	3.48263e+06	3.55609e+06	3.15895e+06	2.55916e+06	6.71682e+06	4.41669e+06	2.52299e+06	3.30716e+07	1.75723e+06	2.24117e+06	1.86963e+06	3.11714e+06	5.41597e+06	1.7359e+06	1.91236e+06	1.46858e+06	3.09026e+06	3.90899e+06	4.06718e+06	3.47186e+06	4.75441e+06	3.62687e+06	4.9525e+06	4.69025e+06	3.85726e+06	0.415014	0.990235	0.238959	FALSE	0.600853	0.987619	0.530063	FALSE	5	tr|A0A075B5R5|A0A075B5R5_MOUSE Immunoglobulin heavy variable 4-1 (Fragment) OS=Mus musculus OX=10090 GN=Ighv4-1 PE=1 SV=7
469	6.83718e+06	4.39221e+06	5.15357e+06	5.1762e+06	3.46989e+06	6.02231e+06	6.58856e+06	4.72032e+06	9.58238e+06	3.71944e+06	2.92596e+06	1.74921e+06	1.69273e+06	1.53804e+06	1.61721e+06	2.37277e+06	1.57675e+06	1.60654e+06	7.51215e+06	3.32809e+06	1.71015e+06	2.26684e+06	3.12914e+06	5.16303e+06	1.79169e+06	2.68415e+06	1.73723e+06	1.74016e+06	1.54536e+06	787280	1.04576e+06	1.3376e+06	1.25533e+06	1.86263e+06	2.8113e+06	540432	1.27259e-08	3.61416e-06	1.46629	FALSE	0.00757787	0.987619	1.18175	FALSE	5	tr|A0A075B5R7|A0A075B5R7_MOUSE Immunoglobulin heavy variable 14-2 (Fragment) OS=Mus musculus OX=10090 GN=Ighv14-2 PE=4 SV=1
470	13462330	9194302	10663288	10884104	7543916	11469397	12771039	9918249	19373530	1.17743e+06	2050742	1559205	1904650	1644196	2050819	1.09735e+06	2012253	2702426	2.09947e+06	4087063	3760517	4613836	6364855	8319861	4286575	5294158	3802488	3377652	973655	806005	713653	2169450	401084	1260097	3798176	805128	1e-15	1e-15	2.70025	TRUE	1.30633e-05	0.00374917	1.57532	FALSE	3	tr|A0A075B5R9|A0A075B5R9_MOUSE Immunoglobulin heavy variable V14-3 (Fragment) OS=Mus musculus OX=10090 GN=Ighv14-3 PE=4 SV=1
474	3.4694e+06	2.19671e+06	2.5506e+06	2.22848e+06	1.53051e+06	2.61436e+06	2.63704e+06	2.12758e+06	5614404	1.9378e+06	1.92189e+06	1.04732e+06	945631	821901	871060	1.3657e+06	807934	956337	3.23038e+06	756181	944567	959776	1.31658e+06	3.17432e+06	944801	1.2564e+06	691574	1.16037e+06	624909	767808	870665	1.3374e+06	991995	877471	1.7022e+06	731332	0.000173786	0.0413611	1.22583	FALSE	0.184077	0.987619	0.550423	FALSE	4	tr|A0A075B5T2|A0A075B5T2_MOUSE Immunoglobulin heavy variable 6-3 (Fragment) OS=Mus musculus OX=10090 GN=Ighv6-3 PE=4 SV=7
475	5.66379e+06	3.08435e+06	4.04211e+06	3.51912e+06	2.26427e+06	3.68752e+06	3.77547e+06	3.1559e+06	8.1914e+06	2.55868e+06	5.58046e+06	1.27382e+06	1.44732e+06	1.26238e+06	1.21e+06	1.90191e+06	1.39396e+06	1.36232e+06	6.79373e+06	1.52878e+06	1.64102e+06	1.87721e+06	2.13368e+06	3.8613e+06	1.65649e+06	2.07093e+06	1.33623e+06	1.55675e+06	954104	1.09856e+06	1.19101e+06	1.79608e+06	1.34168e+06	1.27464e+06	2.20937e+06	1.20575e+06	0.00428984	0.900866	1.05515	FALSE	0.0573062	0.987619	0.858688	FALSE	7	tr|A0A075B5T3|A0A075B5T3_MOUSE Immunoglobulin heavy variable 6-6 (Fragment) OS=Mus musculus OX=10090 GN=Ighv6-6 PE=4 SV=1
476	2.96623e+06	1.73565e+06	2.5922e+06	2.26856e+06	1.37028e+06	2.03169e+06	2.29989e+06	1.79915e+06	5.9674e+06	3.93107e+06	3.14246e+06	1.19691e+06	922911	678239	476652	3.89992e+06	1.13563e+06	688256	3.77611e+06	912112	1.0707e+06	1.14255e+06	1.14655e+06	2.2187e+06	701594	1.00285e+06	646871	847044	1.1203e+06	2.12456e+06	967373	1.78521e+06	1.12935e+06	824559	1.92983e+06	1.10587e+06	0.242053	0.990235	0.519027	FALSE	0.814805	0.987619	0.0925379	FALSE	3	tr|A0A075B5T4|A0A075B5T4_MOUSE Immunoglobulin heavy variable 1-4 (Fragment) OS=Mus musculus OX=10090 GN=Ighv1-4 PE=4 SV=1
479	2.79286e+07	1.78019e+07	2.14715e+07	2.23303e+07	1.50307e+07	2.36569e+07	2.36945e+07	1.91043e+07	42649411	4.42526e+06	5.06122e+06	3.33744e+06	3.81707e+06	3.57839e+06	3.79714e+06	4.53419e+06	6.50222e+06	5.07735e+06	6.10521e+06	8.4971e+06	8.25333e+06	1.07117e+07	1.35151e+07	2.05196e+07	1.00499e+07	1.06913e+07	8.90886e+06	8.60887e+06	3.07751e+06	3.85966e+06	2.32533e+06	5.84491e+06	2.71966e+06	3.28354e+06	8.88635e+06	2.44745e+06	8.27116e-13	2.45653e-10	2.41261	TRUE	0.000140941	0.0390407	1.24423	FALSE	5	tr|A0A075B5U7|A0A075B5U7_MOUSE Immunoglobulin heavy variable 1-22 (Fragment) OS=Mus musculus OX=10090 GN=Ighv1-22 PE=1 SV=1
480	2.81303e+07	1.79791e+07	2.1448e+07	2.24124e+07	1.50644e+07	2.363e+07	2.38079e+07	1.92429e+07	4.28443e+07	5.05394e+06	6.04421e+06	4.24282e+06	4.25143e+06	4.37646e+06	4.1029e+06	5.19166e+06	9.30686e+06	5.49115e+06	7.72884e+06	8.59486e+06	8.4148e+06	1.05448e+07	1.33987e+07	2.07436e+07	1.00732e+07	1.07571e+07	8.96251e+06	8.72799e+06	3.66658e+06	4.21058e+06	2.61262e+06	6.08445e+06	3.12048e+06	3.89786e+06	1.13196e+07	2.75665e+06	1.4946e-11	4.37919e-09	2.15842	TRUE	0.000455526	0.124359	1.09658	FALSE	6	tr|A0A075B5V0|A0A075B5V0_MOUSE Immunoglobulin heavy variable 1-26 (Fragment) OS=Mus musculus OX=10090 GN=Ighv1-26 PE=4 SV=1
481	2.83084e+07	1.8094e+07	2.16699e+07	2.24568e+07	1.51921e+07	2.37391e+07	2.39708e+07	1.92982e+07	43165281	6.15083e+06	6.43951e+06	4.1699e+06	4.18831e+06	4.35489e+06	4.09017e+06	5.47698e+06	9.30326e+06	5.50294e+06	1.20079e+07	8.67166e+06	8.42697e+06	1.06337e+07	1.34282e+07	2.09051e+07	1.00822e+07	1.08096e+07	8.99133e+06	8.71671e+06	3.40657e+06	4.10487e+06	2.58068e+06	6.06697e+06	3.01576e+06	3.61644e+06	1.12492e+07	2.69152e+06	2.44029e-11	7.10125e-09	2.11968	TRUE	7.39977e-05	0.0209413	1.19367	FALSE	6	tr|A0A075B5V2|A0A075B5V2_MOUSE Immunoglobulin heavy variable 1-34 (Fragment) OS=Mus musculus OX=10090 GN=Ighv1-34 PE=4 SV=1
482	3.42005e+06	2.15466e+06	3.35401e+06	2.83026e+06	1.72261e+06	2.63503e+06	3.22402e+06	2.53055e+06	6.71713e+06	3.90829e+06	3.02925e+06	1.3772e+06	1.1494e+06	1.13124e+06	741543	3.62327e+06	1.42938e+06	917915	4.69442e+06	1.18771e+06	1.77858e+06	1.7148e+06	1.75063e+06	3.32511e+06	686102	1.5325e+06	1.10427e+06	972390	1.39121e+06	2.06309e+06	1.0632e+06	1.7226e+06	1.39568e+06	1.15669e+06	1.98827e+06	1.23952e+06	0.0476761	0.990235	0.724029	FALSE	0.226	0.987619	0.452084	FALSE	3	tr|A0A075B5V5|A0A075B5V5_MOUSE Immunoglobulin heavy variable 1-39 (Fragment) OS=Mus musculus OX=10090 GN=Ighv1-39 PE=4 SV=1
484	5.53749e+06	4.17753e+06	5.31591e+06	4.47742e+06	2.9643e+06	3.72529e+06	5.65515e+06	4.49269e+06	1.03319e+07	7.73988e+06	5.93394e+06	2.17372e+06	1.56631e+06	1.93758e+06	846375	7.78227e+06	1.99649e+06	1.14889e+06	4.68211e+07	2.12081e+06	2.63496e+06	2.5309e+06	2.70791e+06	4.64118e+06	1.43614e+06	2.20103e+06	1.8574e+06	1.38294e+06	2.15007e+06	3.778e+06	1.47535e+06	2.73374e+06	1.9418e+06	1.80497e+06	3.26491e+06	1.54581e+06	0.144371	0.990235	0.584637	FALSE	0.291739	0.987619	1.73753	FALSE	4	tr|A0A075B5W3|A0A075B5W3_MOUSE Immunoglobulin heavy variable 1-53 (Fragment) OS=Mus musculus OX=10090 GN=Ighv1-53 PE=4 SV=1
485	3.25091e+06	1.88694e+06	2.86046e+06	2.32124e+06	1.8509e+06	2.34359e+06	2.96795e+06	2.1206e+06	5.49873e+06	2.40324e+06	2.65249e+06	1.79975e+06	1.34821e+06	1.48705e+06	1.24472e+06	2.26276e+06	1.77314e+06	1.34887e+06	4.18438e+06	2.1731e+06	1.12759e+06	1.60696e+06	1.92316e+06	3.94894e+06	948375	1.30688e+06	886388	1.13663e+06	1.09791e+06	1.10234e+06	782157	1.32704e+06	1.12947e+06	1.05965e+06	1.95981e+06	767100	0.0180982	0.990235	0.621103	FALSE	0.0455319	0.987619	0.805134	FALSE	3	tr|A0A075B5W5|A0A075B5W5_MOUSE Immunoglobulin heavy variable V1-54 (Fragment) OS=Mus musculus OX=10090 GN=Ighv1-54 PE=4 SV=1
488	5.53749e+06	4.17753e+06	5.31591e+06	4.47742e+06	2.9643e+06	3.72529e+06	5.65515e+06	4.49269e+06	1.03319e+07	7.73988e+06	5.93394e+06	2.17372e+06	1.56631e+06	1.93758e+06	846375	7.78227e+06	1.99649e+06	1.14889e+06	4.68211e+07	2.12081e+06	2.63496e+06	2.5309e+06	2.70791e+06	4.64118e+06	1.43614e+06	2.20103e+06	1.8574e+06	1.38294e+06	2.15007e+06	3.778e+06	1.47535e+06	2.73374e+06	1.9418e+06	1.80497e+06	3.26491e+06	1.54581e+06	0.144371	0.990235	0.584637	FALSE	0.291739	0.987619	1.73753	FALSE	4	tr|A0A075B5X3|A0A075B5X3_MOUSE Immunoglobulin heavy variable 1-64 (Fragment) OS=Mus musculus OX=10090 GN=Ighv1-64 PE=4 SV=1
490	2.9395e+06	1.69333e+06	2.599e+06	2.22672e+06	1.38547e+06	2.03683e+06	2.20495e+06	1.75212e+06	6.12254e+06	5.11699e+06	3.87744e+06	1.23644e+06	981550	686488	497798	4.25634e+06	1.12506e+06	664551	8.38862e+06	931420	1.07964e+06	1.1581e+06	1.20561e+06	2.63171e+06	696258	974271	633558	948753	1.09508e+06	2.16915e+06	971783	1.83654e+06	1.14955e+06	826289	2.00033e+06	1.13893e+06	0.513973	0.990235	0.316105	FALSE	0.463626	0.987619	0.544342	FALSE	3	tr|A0A075B5X5|A0A075B5X5_MOUSE Immunoglobulin heavy variable 1-66 (Fragment) OS=Mus musculus OX=10090 GN=Ighv1-66 PE=4 SV=1
491	3.30901e+06	1.93085e+06	2.88622e+06	2.38679e+06	1.91183e+06	2.38159e+06	2.94151e+06	2.21057e+06	5.57595e+06	2.6531e+06	2.92145e+06	2.06618e+06	1.45433e+06	1.52789e+06	1.20325e+06	2.47493e+06	1.79897e+06	1.31473e+06	4.53853e+06	2.20274e+06	1.2789e+06	1.56279e+06	1.88043e+06	3.87546e+06	1.0548e+06	1.36848e+06	918479	1.19249e+06	1.01277e+06	1.25983e+06	946195	1.50332e+06	1.25644e+06	1.08917e+06	2.05749e+06	917952	0.0361623	0.990235	0.552123	FALSE	0.0619771	0.987619	0.733458	FALSE	4	tr|A0A075B5Y2|A0A075B5Y2_MOUSE Immunoglobulin heavy variable 1-75 (Fragment) OS=Mus musculus OX=10090 GN=Ighv1-75 PE=4 SV=1
492	3.25091e+06	1.88694e+06	2.86046e+06	2.32124e+06	1.8509e+06	2.34359e+06	2.96795e+06	2.1206e+06	5.49873e+06	2.40324e+06	2.65249e+06	1.79975e+06	1.34821e+06	1.48705e+06	1.24472e+06	2.26276e+06	1.77314e+06	1.34887e+06	4.18438e+06	2.1731e+06	1.12759e+06	1.60696e+06	1.92316e+06	3.94894e+06	948375	1.30688e+06	886388	1.13663e+06	1.09791e+06	1.10234e+06	782157	1.32704e+06	1.12947e+06	1.05965e+06	1.95981e+06	767100	0.0180982	0.990235	0.621103	FALSE	0.0455319	0.987619	0.805134	FALSE	3	tr|A0A075B5Y3|A0A075B5Y3_MOUSE Immunoglobulin heavy variable 1-80 (Fragment) OS=Mus musculus OX=10090 GN=Ighv1-80 PE=1 SV=1
493	8.16932e+06	5.09315e+06	6.40295e+06	5.64624e+06	5.30683e+06	5.72952e+06	7.90311e+06	6.17732e+06	1.19502e+07	7.48015e+06	7.86213e+06	4.12687e+06	3.61816e+06	3.42923e+06	2.63967e+06	5.33234e+06	5.54915e+06	2.70646e+06	9.91764e+06	2.55065e+06	2.88088e+06	3.10456e+06	4.0632e+06	8.1693e+06	2.24801e+06	2.8347e+06	1.84215e+06	2.30015e+06	1.58496e+06	2.36221e+06	1.49979e+06	3.63993e+06	1.9755e+06	2.11624e+06	6.11835e+06	1.61989e+06	0.0245524	0.990235	0.545324	FALSE	0.13582	0.987619	0.695976	FALSE	7	tr|A0A075B5Y4|A0A075B5Y4_MOUSE Immunoglobulin heavy variable 1-81 (Fragment) OS=Mus musculus OX=10090 GN=Ighv1-81 PE=4 SV=1
494	3.72162e+06	2.17051e+06	3.24737e+06	2.70621e+06	2.19462e+06	2.65814e+06	3.38893e+06	2.49121e+06	6.1896e+06	6.75626e+06	7.73686e+06	4.40121e+06	3.22169e+06	2.9039e+06	3.20316e+06	3.92849e+06	2.62673e+06	2.40351e+06	1.44586e+07	1.14746e+06	1.19157e+06	1.62212e+06	1.96778e+06	4.32103e+06	976738	1.30668e+06	839148	2.13983e+06	2.15375e+06	3.57165e+06	2.48084e+06	3.15476e+06	2.91521e+06	2.85723e+06	3.64305e+06	3.21301e+06	0.214324	0.990235	-0.370122	FALSE	0.898025	0.987619	0.0910297	FALSE	4	tr|A0A075B5Y6|A0A075B5Y6_MOUSE Immunoglobulin heavy variable 1-85 (Fragment) OS=Mus musculus OX=10090 GN=Ighv1-85 PE=4 SV=1
499	1.08991e+06	630191	700623	652926	481045	680299	739013	710170	1697699	1.25472e+06	1.54437e+06	1.24192e+06	719762	1.11587e+06	691041	1.39989e+06	3.3368e+06	725947	2075574	376873	270749	290774	368547	706882	234480	405673	234223	357712	468067	659903	334512	479800	387695	397640	2.66706e+06	327112	0.0821699	0.990235	-0.704616	FALSE	0.697556	0.987619	-0.292515	FALSE	4	tr|A0A0A6YVW3|A0A0A6YVW3_MOUSE Immunoglobulin heavy variable V1-23 (Fragment) OS=Mus musculus OX=10090 GN=Ighv1-23 PE=4 SV=1
504	1.21329e+06	818833	1.06795e+06	894400	568441	1.15748e+06	1.22449e+06	842330	1.67652e+06	1.04446e+06	822604	349994	769338	363171	330482	1.78718e+06	425670	320707	3.05558e+06	434165	623749	477218	736763	1.4721e+06	444625	356512	453400	433658	237817	335263	109396	355205	162962	183901	804189	136766	0.0634359	0.990235	0.606978	FALSE	0.0510987	0.987619	1.5455	FALSE	3	tr|A0A0A6YWC7|A0A0A6YWC7_MOUSE Immunoglobulin heavy variable 5-15 (Fragment) OS=Mus musculus OX=10090 GN=Ighv5-15 PE=4 SV=1
507	2.8153e+07	1.80084e+07	2.14746e+07	2.2392e+07	1.50844e+07	2.36781e+07	2.37921e+07	1.93555e+07	4.29099e+07	5.66985e+06	6.25921e+06	4.15022e+06	4.09907e+06	4.42407e+06	4.06888e+06	5.34904e+06	9.37247e+06	5.54147e+06	1.02665e+07	8.59284e+06	8.37361e+06	1.05821e+07	1.34358e+07	2.06703e+07	1.0169e+07	1.10271e+07	9.03091e+06	8.75448e+06	3.48362e+06	4.1129e+06	2.58567e+06	6.20384e+06	3.02281e+06	3.61246e+06	1.13355e+07	2.79488e+06	1.93594e-11	5.65295e-09	2.1344	TRUE	0.00012735	0.0354034	1.1539	FALSE	6	tr|A0A0A6YWK5|A0A0A6YWK5_MOUSE Immunoglobulin heavy variable 1-31 (Fragment) OS=Mus musculus OX=10090 GN=Ighv1-31 PE=4 SV=1
509	4.12987e+06	2.38974e+06	2.98644e+06	2.61253e+06	1.67561e+06	2.89516e+06	2.73671e+06	2.27599e+06	6135556	1653854	1.59723e+06	550394	604816	507607	529985	943064	725456	676639	4986390	915093	1.04152e+06	1.22454e+06	1.64367e+06	3.22942e+06	1.13466e+06	1.42335e+06	797676	942224	139605	436782	235333	965211	315548	398591	1.11674e+06	205614	1.62462e-06	0.000430524	1.83752	FALSE	0.00709276	0.987619	1.78566	FALSE	3	tr|A0A0A6YWS9|A0A0A6YWS9_MOUSE Immunoglobulin heavy variable V6-5 (Fragment) OS=Mus musculus OX=10090 GN=Ighv6-5 PE=4 SV=1
510	4.04383e+06	2.55204e+06	3.14085e+06	3.11108e+06	3.02345e+06	4.0029e+06	3.83045e+06	2.18734e+06	7.07593e+06	1.75708e+07	9.33127e+06	6.83426e+06	4.49642e+06	4.49529e+06	4.63976e+06	7.8079e+06	4.13944e+06	4.03975e+06	4.30613e+06	1.55996e+06	1.8393e+06	1.81973e+06	2.52409e+06	6.83095e+06	1.39068e+06	1.22232e+06	1.15633e+06	1.25471e+07	4.91719e+06	2.0158e+07	6.86678e+06	1.18893e+07	1.11926e+07	1.2036e+07	1.64261e+07	2.45908e+07	0.0276477	0.990235	-0.942395	FALSE	4.13667e-07	0.000121205	-2.41296	FALSE	3	tr|A0A0A6YWX0|A0A0A6YWX0_MOUSE Immunoglobulin heavy variable V1-19 (Fragment) OS=Mus musculus OX=10090 GN=Ighv1-19 PE=1 SV=1
513	961887	487263	585023	615521	474192	675235	683271	599471	1515487	698603	673950	409049	392680	414140	408407	748914	422146	310507	1.24943e+06	291130	223023	236792	368547	697041	219107	317556	206147	208855	103864	285405	85566.2	310891	105743	66071.7	249954	93497.6	0.0523873	0.990235	0.558904	FALSE	0.0323817	0.987619	1.33492	FALSE	4	tr|A0A0A6YXA5|A0A0A6YXA5_MOUSE Immunoglobulin heavy variable 1-15 (Fragment) OS=Mus musculus OX=10090 GN=Ighv1-15 PE=4 SV=1
514	5.53749e+06	4.17753e+06	5.31591e+06	4.47742e+06	2.9643e+06	3.72529e+06	5.65515e+06	4.49269e+06	1.03319e+07	7.73988e+06	5.93394e+06	2.17372e+06	1.56631e+06	1.93758e+06	846375	7.78227e+06	1.99649e+06	1.14889e+06	4.68211e+07	2.12081e+06	2.63496e+06	2.5309e+06	2.70791e+06	4.64118e+06	1.43614e+06	2.20103e+06	1.8574e+06	1.38294e+06	2.15007e+06	3.778e+06	1.47535e+06	2.73374e+06	1.9418e+06	1.80497e+06	3.26491e+06	1.54581e+06	0.144371	0.990235	0.584637	FALSE	0.291739	0.987619	1.73753	FALSE	4	tr|A0A0A6YXC3|A0A0A6YXC3_MOUSE Immunoglobulin heavy variable 1-52 (Fragment) OS=Mus musculus OX=10090 GN=Ighv1-52 PE=4 SV=1
515	4.86267e+06	3.43742e+06	4.5059e+06	3.71116e+06	2.38335e+06	3.05766e+06	4.60249e+06	3.70202e+06	9.11819e+06	6.677e+06	5.17194e+06	1.96491e+06	1.4403e+06	1.32856e+06	618577	7.1288e+06	1.66961e+06	913540	4.49084e+07	1.84421e+06	2.19822e+06	2.01608e+06	2.23547e+06	3.93714e+06	1.43614e+06	1.79868e+06	1.46357e+06	1.23102e+06	1.93323e+06	3.61505e+06	1.39735e+06	2.51108e+06	1.78618e+06	1.56766e+06	2.92328e+06	1.38609e+06	0.198733	0.990235	0.549178	FALSE	0.310952	0.987619	1.75264	FALSE	3	tr|A0A0A6YXE0|A0A0A6YXE0_MOUSE Immunoglobulin heavy variable V1-59 (Fragment) OS=Mus musculus OX=10090 GN=Ighv1-59 PE=4 SV=1
516	3.25091e+06	1.88694e+06	2.86046e+06	2.32124e+06	1.8509e+06	2.34359e+06	2.96795e+06	2.1206e+06	5.49873e+06	2.40324e+06	2.65249e+06	1.79975e+06	1.34821e+06	1.48705e+06	1.24472e+06	2.26276e+06	1.77314e+06	1.34887e+06	4.18438e+06	2.1731e+06	1.12759e+06	1.60696e+06	1.92316e+06	3.94894e+06	948375	1.30688e+06	886388	1.13663e+06	1.09791e+06	1.10234e+06	782157	1.32704e+06	1.12947e+06	1.05965e+06	1.95981e+06	767100	0.0180982	0.990235	0.621103	FALSE	0.0455319	0.987619	0.805134	FALSE	3	tr|A0A0A6YXG2|A0A0A6YXG2_MOUSE Immunoglobulin heavy variable 1-56 (Fragment) OS=Mus musculus OX=10090 GN=Ighv1-56 PE=4 SV=1
517	4.70068e+06	2.75546e+06	3.66611e+06	3.45011e+06	2.39677e+06	3.60528e+06	4.65035e+06	3.24959e+06	6.94885e+06	2.79277e+06	2.97714e+06	1.83962e+06	1.40104e+06	1.53434e+06	1.28441e+06	2.46029e+06	1.82206e+06	1.4202e+06	5.30421e+06	2.94931e+06	1.83881e+06	2.29098e+06	3.04233e+06	5.14615e+06	1.43094e+06	1.69744e+06	1.39028e+06	1.14437e+06	1.10565e+06	1.13059e+06	806167	1.40397e+06	1.13751e+06	1.1069e+06	2.0679e+06	784092	7.26566e-05	0.0183821	1.01472	FALSE	0.00197641	0.509914	1.23126	FALSE	4	tr|A0A0A6YXJ9|A0A0A6YXJ9_MOUSE Immunoglobulin heavy variable V1-12 (Fragment) OS=Mus musculus OX=10090 GN=Ighv1-12 PE=4 SV=1
518	2.62643e+07	1.76963e+07	2.0065e+07	2.1156e+07	1.47204e+07	2.23194e+07	2.28849e+07	1.87765e+07	38663788	4.61565e+06	5.65022e+06	4.10942e+06	4.13129e+06	4.74858e+06	4.22289e+06	4.63934e+06	9.02995e+06	5.11243e+06	8.88918e+06	8.26119e+06	8.15942e+06	1.02016e+07	1.27847e+07	1.90909e+07	9.36918e+06	1.03288e+07	8.85997e+06	8.69097e+06	3.19609e+06	2.74638e+06	2.09799e+06	5.35543e+06	2.58532e+06	3.95207e+06	1.06743e+07	2.34061e+06	1.7164e-13	5.18354e-11	2.13042	TRUE	9.20449e-05	0.0259567	1.20427	FALSE	5	tr|A0A0A6YXN4|A0A0A6YXN4_MOUSE Immunoglobulin heavy variable V1-18 (Fragment) OS=Mus musculus OX=10090 GN=Ighv1-18 PE=1 SV=1
521	3.20164e+07	2.49331e+07	2.6446e+07	2.34675e+07	1.89656e+07	2.44757e+07	3.29538e+07	2.48627e+07	49183616	6.47452e+07	1.7061e+07	1.14404e+07	1.28491e+07	1.26231e+07	1.34824e+07	1.53328e+07	1.48835e+07	1.36934e+07	1.15452e+08	2.05937e+07	2.58119e+07	2.03395e+07	3.62995e+07	45036792	3.20319e+07	2.23268e+07	1.88891e+07	1.14688e+07	1.2531e+07	1.2514e+07	9.24718e+06	1.46809e+07	1.07236e+07	9.24895e+06	1.71931e+07	9.60025e+06	0.158058	0.990235	0.546991	FALSE	0.0125358	0.987619	1.6514	FALSE	9	tr|A0A0A6YXW6|A0A0A6YXW6_MOUSE Immunoglobulin heavy constant alpha (Fragment) OS=Mus musculus OX=10090 GN=Igha PE=1 SV=1
526	9.28028e+06	7.46773e+06	8.268e+06	7.37056e+06	7.06903e+06	8.49833e+06	1.09825e+07	6.88956e+06	1.74984e+07	23094408	2.06535e+07	6.9563e+06	6.18394e+06	5.48558e+06	4.12292e+06	1.21851e+07	3.95199e+06	3.75698e+06	4.52079e+07	2.89508e+06	3.16471e+06	3.24826e+06	4.77765e+06	1.56254e+07	2.81422e+06	2.63604e+06	2.11558e+06	5.0231e+06	2.76694e+06	5.2039e+06	3.53606e+06	9.84167e+06	3.87418e+06	3.48575e+06	7.97198e+06	3.37017e+06	0.900276	0.990235	-0.0521359	FALSE	0.385032	0.987619	0.871842	FALSE	6	tr|A0A0A6YYE7|A0A0A6YYE7_MOUSE Immunoglobulin kappa variable 4-57 (Fragment) OS=Mus musculus OX=10090 GN=Igkv4-57 PE=4 SV=2
528	1.50005e+07	1.20729e+07	1.57943e+07	1.63504e+07	1.51776e+07	1.88575e+07	1.91242e+07	1.25653e+07	3.31698e+07	2.06771e+07	1.47159e+07	7.87701e+06	8.38828e+06	5.7049e+06	6.97796e+06	1.1547e+07	7.43512e+06	6.15587e+06	5.36627e+07	5.19765e+06	4.73059e+06	5.28492e+06	8.73349e+06	1.6103e+07	6.48459e+06	5.25474e+06	3.60661e+06	4.72182e+06	2.43249e+06	3.90207e+06	2.87333e+06	7.4599e+06	3.40057e+06	3.56355e+06	6.84346e+06	2.83644e+06	0.00432666	0.904272	0.821327	FALSE	0.141987	0.987619	1.51975	FALSE	7	tr|A0A0B4J1H7|A0A0B4J1H7_MOUSE Immunoglobulin kappa variable 1-135 (Fragment) OS=Mus musculus OX=10090 GN=Igkv1-135 PE=4 SV=1
529	14292823	1.15125e+07	1.52265e+07	1.60744e+07	14637726	1.86125e+07	1.83871e+07	1.21807e+07	3.2556e+07	1.97749e+07	14558364	7.78919e+06	8.16647e+06	5.60831e+06	6.91559e+06	1.10179e+07	7.33637e+06	6.07069e+06	4.8291e+07	4.78175e+06	4.32976e+06	4.62323e+06	8.28043e+06	1.51257e+07	3.41188e+06	4.89904e+06	3.25318e+06	4.63821e+06	2.31375e+06	3.76066e+06	2.72329e+06	7.33906e+06	3.29442e+06	3.48194e+06	6.69608e+06	2.68592e+06	0.00490431	0.990235	0.815028	FALSE	0.171996	0.987619	1.393	FALSE	5	tr|A0A0B4J1H8|A0A0B4J1H8_MOUSE Immunoglobulin kappa variable 1-133 (Fragment) OS=Mus musculus OX=10090 GN=Igkv1-133 PE=4 SV=1
530	30786399	2.3125e+07	23193559	26922889	32056577	3.00782e+07	34937024	22877298	40129700	3.84779e+07	5.60198e+07	3.38485e+07	2.8552e+07	2.66959e+07	1.95257e+07	1.29518e+07	1.38145e+07	6.78479e+06	30303160	1.12295e+07	1.03175e+07	1.13328e+07	1.81412e+07	35520520	1.24228e+07	1.16621e+07	9.67031e+06	8.23135e+06	5.87602e+06	3.09361e+07	7.02766e+06	2.95764e+07	1.04957e+07	6.20271e+06	1.6719e+07	3.48249e+07	0.575731	0.990235	0.158237	FALSE	0.987619	0.987619	0.00681978	FALSE	5	tr|A0A0B4J1I0|A0A0B4J1I0_MOUSE Immunoglobulin kappa variable 1-110 (Fragment) OS=Mus musculus OX=10090 GN=Igkv1-110 PE=4 SV=5
532	5.42455e+06	4.67382e+06	4.83399e+06	4.00094e+06	3.99775e+06	4.71841e+06	7.07879e+06	4.14358e+06	9.76692e+06	1.28428e+07	1.15297e+07	3.12884e+06	3.1304e+06	2.19647e+06	2.19501e+06	5.82534e+06	1.72548e+06	1.69752e+06	2.75229e+07	1.84052e+06	2.07578e+06	2.26164e+06	3.00429e+06	9.0803e+06	1.90779e+06	1.68073e+06	1.34626e+06	1.86025e+06	1.00388e+06	2.10379e+06	1.31286e+06	4.40397e+06	1.32591e+06	1.42857e+06	2.72699e+06	1.06909e+06	0.757498	0.990235	0.135727	FALSE	0.195065	0.987619	1.55719	FALSE	4	tr|A0A0B4J1I3|A0A0B4J1I3_MOUSE Immunoglobulin kappa variable 4-74 (Fragment) OS=Mus musculus OX=10090 GN=Igkv4-74 PE=4 SV=1
533	5.81685e+06	4.63722e+06	4.84569e+06	4.93954e+06	4.93494e+06	5.14087e+06	5.99872e+06	4.61843e+06	9.28639e+06	1.1903e+07	1.11245e+07	3.32604e+06	3.63626e+06	3.10703e+06	2.25342e+06	7.18143e+06	2.64903e+06	2.62297e+06	3.17612e+07	2.53331e+06	3.00365e+06	2.9964e+06	3.22671e+06	8.83404e+06	2.15477e+06	2.41349e+06	2.46386e+06	3.28322e+06	1.59295e+06	2.7227e+06	1.54713e+06	5.11162e+06	2.12413e+06	3.00063e+06	5.42668e+06	1.92046e+06	0.843699	0.990235	0.0711009	FALSE	0.264934	0.987619	1.15172	FALSE	3	tr|A0A0B4J1I4|A0A0B4J1I4_MOUSE Immunoglobulin kappa chain variable 4-72 (Fragment) OS=Mus musculus OX=10090 GN=Igkv4-72 PE=4 SV=1
536	1.70055e+06	1.29726e+06	1.66419e+06	1.24609e+06	986345	1.29546e+06	1.6536e+06	1.46584e+06	2.53656e+06	4.02572e+06	2.8745e+06	239374	329312	240508	170805	1.56087e+06	146398	175279	1.32311e+07	469852	680890	822619	681295	1.94882e+06	482098	493590	333437	19133.3	76109.2	19535.1	184189	854619	33557.8	8906.34	64310.6	29303.9	0.366661	0.990235	0.504097	FALSE	0.156522	0.987619	3.8918	FALSE	3	tr|A0A0B4J1I7|A0A0B4J1I7_MOUSE Immunoglobulin kappa variable 4-68 (Fragment) OS=Mus musculus OX=10090 GN=Igkv4-68 PE=4 SV=1
542	255289	228033	251951	156003	58210.9	67972.8	251296	234976	660830	3.70556e+06	2.21327e+06	642828	572616	411233	426331	1.50754e+06	319543	249718	8.48578e+06	796101	92923.5	63593.3	55727.9	166039	50952.7	136230	141200	415131	477531	737336	272814	724149	348936	264454	689006	243962	0.026257	0.990235	-2.21485	FALSE	0.486153	0.987619	1.25908	FALSE	3	tr|A0A0B4J1J5|A0A0B4J1J5_MOUSE Immunoglobulin heavy variable V9-3 (Fragment) OS=Mus musculus OX=10090 GN=Ighv9-3 PE=1 SV=1
550	1.38965e+06	1.09816e+06	980256	1.08698e+06	1.14729e+06	1.19904e+06	1.33187e+06	1.00201e+06	1942011	3519033	2775533	535222	591829	438723	422705	1.58301e+06	322593	355717	8.48254e+06	311039	336805	226400	610169	2245990	341763	311745	229006	134645	166071	332864	131707	874139	202865	234025	598834	121618	0.864239	0.990235	0.084095	FALSE	0.20766	0.987619	2.22723	FALSE	3	tr|A0A0G2JDR3|A0A0G2JDR3_MOUSE Immunoglobulin kappa chain variable 9-124 (Fragment) OS=Mus musculus OX=10090 GN=Igkv9-124 PE=1 SV=4
554	7.45557e+06	5.6859e+06	6.25687e+06	5.53483e+06	6.49332e+06	6.1201e+06	7.97768e+06	5.77603e+06	1.03935e+07	1.23386e+07	1.1085e+07	3.96946e+06	5.89167e+06	3.81066e+06	4.91821e+06	8.31597e+06	3.75792e+06	3.5076e+06	3.79088e+07	2.87271e+06	3.01281e+06	3.81525e+06	3.34298e+06	6.97306e+06	2.7801e+06	2.58016e+06	1.6553e+06	2.3231e+06	2.29834e+06	2.87735e+06	1.50338e+06	3.86006e+06	3.07583e+06	2.20807e+06	3.64307e+06	1.82463e+06	0.713456	0.990235	0.0991829	FALSE	0.236287	0.987619	1.4595	FALSE	6	tr|A0A0G2JE99|A0A0G2JE99_MOUSE Immunoglobulin lambda constant 1 (Fragment) OS=Mus musculus OX=10090 GN=Iglc1 PE=4 SV=1
558	4.31823e+06	2.50481e+06	3.65155e+06	3.14654e+06	2.4226e+06	3.18878e+06	3.88087e+06	2.79682e+06	6.95885e+06	2.59628e+06	2.87931e+06	1.99324e+06	1.56229e+06	1.69542e+06	1.52657e+06	2.44273e+06	2.13652e+06	1.64263e+06	4.57156e+06	2.50363e+06	1.37116e+06	1.97069e+06	2.42374e+06	4.71976e+06	1.2153e+06	1.90152e+06	1.15025e+06	1.43237e+06	1.18332e+06	1.18345e+06	846498	1.5307e+06	1.18472e+06	1.17063e+06	2.2424e+06	830167	0.00114611	0.261313	0.831155	FALSE	0.0159694	0.987619	0.911499	FALSE	4	tr|A0A0G2JEU7|A0A0G2JEU7_MOUSE Immunoglobulin heavy variable 1-82 (Fragment) OS=Mus musculus OX=10090 GN=Ighv1-82 PE=1 SV=1
562	3.26537e+06	1.88694e+06	2.86774e+06	2.32124e+06	1.86406e+06	2.34359e+06	2.96795e+06	2.12844e+06	5.50633e+06	2.40324e+06	2.70852e+06	1.83306e+06	1.34821e+06	1.51772e+06	1.24472e+06	2.38701e+06	1.86639e+06	1.37201e+06	4.83129e+06	2.19524e+06	1.15273e+06	1.61646e+06	1.93123e+06	4.00166e+06	986153	1.31479e+06	893603	1.19632e+06	1.11064e+06	1.14622e+06	860596	1.42065e+06	1.25559e+06	1.06358e+06	1.9828e+06	841810	0.0236697	0.990235	0.592457	FALSE	0.0618208	0.987619	0.798711	FALSE	4	tr|A0A0G2JFE9|A0A0G2JFE9_MOUSE Immunoglobulin heavy variable 1-76 (Fragment) OS=Mus musculus OX=10090 GN=Ighv1-76 PE=1 SV=1
565	4.86267e+06	3.43742e+06	4.5059e+06	3.71116e+06	2.38335e+06	3.05766e+06	4.60249e+06	3.70202e+06	9.11819e+06	6.677e+06	5.17194e+06	1.96491e+06	1.4403e+06	1.32856e+06	618577	7.1288e+06	1.66961e+06	913540	4.49084e+07	1.84421e+06	2.19822e+06	2.01608e+06	2.23547e+06	3.93714e+06	1.43614e+06	1.79868e+06	1.46357e+06	1.23102e+06	1.93323e+06	3.61505e+06	1.39735e+06	2.51108e+06	1.78618e+06	1.56766e+06	2.92328e+06	1.38609e+06	0.198733	0.990235	0.549178	FALSE	0.310952	0.987619	1.75264	FALSE	3	tr|A0A0G2JFS5|A0A0G2JFS5_MOUSE Immunoglobulin heavy variable 1-69 (Fragment) OS=Mus musculus OX=10090 GN=Ighv1-69 PE=4 SV=1
566	1.30492e+06	767342	908739	941527	590589	930607	977428	796059	1904526	1.47426e+06	867103	396232	400409	295711	142581	1.15191e+06	418255	269097	3.09737e+06	345061	286030	392548	471415	980440	271440	521278	300045	106861	54965.1	145960	98898.2	225364	311939	218618	282738	435982	0.0386702	0.990235	0.752202	FALSE	0.0825133	0.987619	1.82499	FALSE	3	tr|A0A0G2JFU6|A0A0G2JFU6_MOUSE Immunoglobulin kappa variable 4-63 (Fragment) OS=Mus musculus OX=10090 GN=Igkv4-63 PE=1 SV=1
568	3.40886e+06	2.95849e+06	3.32979e+06	3.08168e+06	3.67309e+06	3.76048e+06	4.08469e+06	2.81882e+06	6.33676e+06	13403127	1.08887e+07	2.71922e+06	2.71168e+06	1.97012e+06	2.17101e+06	5.90419e+06	1.48941e+06	1.56024e+06	65603014	1.28969e+06	1.3813e+06	1.27288e+06	1.99244e+06	5.77071e+06	906807	908285	750835	2.19389e+06	810913	1.73272e+06	888087	3.91094e+06	1.02109e+06	1.24796e+06	3.10484e+06	897178	0.493663	0.990235	-0.356085	FALSE	0.317356	0.987619	2.33714	FALSE	3	tr|A0A0G2JFZ3|A0A0G2JFZ3_MOUSE Immunoglobulin kappa chain variable 19-93 (Fragment) OS=Mus musculus OX=10090 GN=Igkv19-93 PE=1 SV=4
573	3.66328e+06	2.81107e+06	3.26056e+06	2.71597e+06	1.93152e+06	2.42131e+06	3.91602e+06	3.09991e+06	5.74872e+06	3.1928e+06	2.56961e+06	1.05192e+06	876028	921084	547096	3.64071e+06	977935	681102	4.26386e+07	1.43223e+06	1.57699e+06	1.4071e+06	1.92382e+06	3.11672e+06	1.12616e+06	1.608e+06	1.20908e+06	687371	942570	1.60688e+06	514578	974894	739251	884083	1.29478e+06	353845	0.00189746	0.423135	1.03216	FALSE	0.24152	0.987619	2.80867	FALSE	3	tr|A0A0G2JGK2|A0A0G2JGK2_MOUSE Immunoglobulin heavy variable V1-74 (Fragment) OS=Mus musculus OX=10090 GN=Ighv1-74 PE=4 SV=1
575	3.44196e+06	1.80478e+06	3.18763e+06	2.51122e+06	2.10699e+06	2.55306e+06	3.27988e+06	2.20297e+06	5.71751e+06	3.61541e+06	3.39351e+06	2.02697e+06	1.52935e+06	1.59176e+06	1.3072e+06	2.46502e+06	1.79691e+06	1.43254e+06	6.66188e+06	1.63606e+06	1.65921e+06	2.04466e+06	2.43266e+06	3.92706e+06	1.12673e+06	1.38425e+06	1.14601e+06	1.24112e+06	1.1594e+06	1.20419e+06	974217	1.64731e+06	1.24196e+06	1.14002e+06	2.10584e+06	797498	0.0789248	0.990235	0.484559	FALSE	0.0572702	0.987619	0.935635	FALSE	3	tr|A0A0G2JGN3|A0A0G2JGN3_MOUSE Immunoglobulin heavy variable 1-78 (Fragment) OS=Mus musculus OX=10090 GN=Ighv1-78 PE=1 SV=1
576	3.26537e+06	1.88694e+06	2.86774e+06	2.32124e+06	1.86406e+06	2.34359e+06	2.96795e+06	2.12844e+06	5.50633e+06	2.40324e+06	2.70852e+06	1.83306e+06	1.34821e+06	1.51772e+06	1.24472e+06	2.38701e+06	1.86639e+06	1.37201e+06	4.83129e+06	2.19524e+06	1.15273e+06	1.61646e+06	1.93123e+06	4.00166e+06	986153	1.31479e+06	893603	1.19632e+06	1.11064e+06	1.14622e+06	860596	1.42065e+06	1.25559e+06	1.06358e+06	1.9828e+06	841810	0.0236697	0.990235	0.592457	FALSE	0.0618208	0.987619	0.798711	FALSE	4	tr|A0A0G2JGS9|A0A0G2JGS9_MOUSE Immunoglobulin heavy variable 1-77 (Fragment) OS=Mus musculus OX=10090 GN=Ighv1-77 PE=1 SV=1
578	2.36255e+06	1.3701e+06	1.6756e+06	1.86536e+06	1.3806e+06	1.69663e+06	2.03263e+06	1.7385e+06	3.43856e+06	1.43818e+06	1.79872e+06	1.14681e+06	1.29522e+06	1.01375e+06	1.17955e+06	1.49571e+06	687267	1.39817e+06	3057813	661046	671749	912154	1.10883e+06	2.37975e+06	753416	710895	587290	891316	696828	1.10117e+06	986322	1.45894e+06	618567	1.12135e+06	1.73867e+06	1.11596e+06	0.0042172	0.88983	0.616564	FALSE	0.697576	0.987619	0.156376	FALSE	4	tr|A0A0G2JGY3|A0A0G2JGY3_MOUSE Immunoglobulin kappa variable 6-13 (Fragment) OS=Mus musculus OX=10090 GN=Igkv6-13 PE=1 SV=4
580	3.41819e+07	4.33476e+07	3.44436e+07	3.88803e+07	2.61241e+07	3.74303e+07	6.69256e+07	3.45442e+07	5.07772e+07	7.07741e+07	7.4099e+07	2.895e+07	9.08819e+07	2.71852e+07	2.45043e+07	4.1669e+07	2.45906e+07	2.53269e+07	2.30847e+08	3.18895e+07	3.52983e+07	3.20949e+07	4.92279e+07	1.45988e+08	3.61227e+07	2.70888e+07	2.40851e+07	4.35587e+07	1.95271e+07	2.49181e+07	1.73577e+07	5.78552e+07	2.37531e+07	2.61388e+07	6.11682e+07	2.32291e+07	0.630664	0.990235	-0.15408	FALSE	0.154178	0.987619	1.04213	FALSE	26	tr|A0A0N4SVU1|A0A0N4SVU1_MOUSE Predicted gene 7298 OS=Mus musculus OX=10090 GN=Gm7298 PE=4 SV=1
581	18028150	11320610	14922190	15036180	14621470	16389240	18576890	12600520	28264520	16779680	18620560	8233429	7.57221e+06	7.19081e+06	5.3595e+06	9784937	9.07482e+06	6.80805e+06	20794660	6.41154e+06	5.03012e+06	5.89047e+06	9.98468e+06	17950230	6.10878e+06	6.02987e+06	5.06072e+06	6.92882e+06	4.56089e+06	10236318	4.2979e+06	8.03651e+06	7.80344e+06	4.33834e+06	10476760	4.67752e+06	0.00290045	0.632298	0.743916	FALSE	0.258587	0.987619	0.440426	FALSE	3	tr|A0A140T8M0|A0A140T8M0_MOUSE Immunoglobulin kappa variable 1-117 (Fragment) OS=Mus musculus OX=10090 GN=Igkv1-117 PE=4 SV=2
582	13740535	1.02616e+07	1.20461e+07	1.16999e+07	1.19051e+07	1.36193e+07	1.36374e+07	9803471	2.41399e+07	1.98463e+08	2.17271e+08	1.23445e+08	2.54598e+08	6.27932e+07	1.3845e+08	5.08618e+08	1.63529e+08	4.05853e+07	1.05801e+08	7.40898e+06	5.50069e+06	6.84421e+06	1.06313e+07	4.88035e+07	5.5865e+06	5.86489e+06	4.9007e+06	4.60235e+07	4.34013e+07	2.34819e+08	6.5397e+07	9.06439e+07	8.58694e+07	3.90865e+07	6.90978e+08	2.19161e+08	0.000130424	0.0320843	-3.82077	FALSE	0.0390146	0.987619	-2.91196	FALSE	4	tr|A0A140T8M1|A0A140T8M1_MOUSE Immunoglobulin kappa variable 10-96 (Fragment) OS=Mus musculus OX=10090 GN=Igkv10-96 PE=4 SV=2
583	5.14281e+06	4.05322e+06	4.65383e+06	3.39182e+06	4.05754e+06	3.67533e+06	4.60897e+06	2.94765e+06	7.77847e+06	1.75908e+06	2.58323e+06	852310	903369	1.71175e+06	1.39067e+06	5.03741e+06	2.42701e+06	1.60373e+06	2.55523e+07	2.45707e+06	2.34896e+06	2.69943e+06	2.90248e+06	5.35779e+06	2.45601e+06	2.79188e+06	2.22735e+06	1.33957e+06	103588	631713	214549	1.21155e+06	399984	291217	1.83214e+06	709496	0.000108919	0.0272298	1.14176	FALSE	0.0661998	0.987619	2.85719	FALSE	3	tr|A0A140T8M2|A0A140T8M2_MOUSE Immunoglobulin kappa variable 12-44 (Fragment) OS=Mus musculus OX=10090 GN=Igkv12-44 PE=4 SV=2
584	2.18062e+07	1.81297e+07	2.06319e+07	1.83036e+07	1.78343e+07	1.80597e+07	2.20443e+07	1.71405e+07	3.90478e+07	5.82489e+07	5.20488e+07	2.44672e+07	1.62084e+07	1.3428e+07	1.80353e+07	3.4127e+07	1.68689e+07	1.37174e+07	1.85278e+08	6.95842e+06	7.21231e+06	6.8665e+06	1.04094e+07	2.9955e+07	6.75825e+06	6.20196e+06	4.69395e+06	1.97935e+07	1.17768e+07	2.31111e+07	1.70821e+07	2.96549e+07	2.1377e+07	1.61888e+07	2.54598e+07	2.21039e+07	0.325308	0.990235	-0.356801	FALSE	0.661463	0.987619	0.502817	FALSE	5	tr|A0A140T8M3|A0A140T8M3_MOUSE Immunoglobulin kappa chain variable 8-30 (Fragment) OS=Mus musculus OX=10090 GN=Igkv8-30 PE=4 SV=2
585	3227135	2.11769e+06	2934789	2580010	2.16473e+06	2.62893e+06	2.87688e+06	2361565	4993038	1.82801e+06	2.4861e+06	987284	1118815	773698	635742	845102	786746	732621	4881077	1.02437e+06	674128	1.19954e+06	1.92624e+06	4.34799e+06	737364	1.05886e+06	915414	1.1259e+06	301977	573764	243420	1194406	312706	456897	1.54827e+06	368027	1.0441e-06	0.000280862	1.34437	FALSE	0.0344539	0.987619	1.45258	FALSE	3	tr|A0A140T8M5|A0A140T8M5_MOUSE Immunoglobulin kappa variable 6-15 (Fragment) OS=Mus musculus OX=10090 GN=Igkv6-15 PE=1 SV=2
590	17656872	1.48587e+07	16984089	14841518	1.4546e+07	1.4224e+07	1.72994e+07	13714805	31788808	4.23874e+07	3.7305e+07	9.59476e+06	8479496	6.60429e+06	5.73096e+06	1.83885e+07	6.1578e+06	6.27059e+06	177899139	5.78522e+06	5.81114e+06	5.56252e+06	8.01579e+06	25506230	5.692e+06	5.15745e+06	3.60884e+06	7.71713e+06	2.63832e+06	7.47937e+06	3.6366e+06	15799256	3.89608e+06	4.46061e+06	1.26911e+07	3.40837e+06	0.745012	0.990235	0.145889	FALSE	0.290375	0.987619	1.97721	FALSE	3	tr|A0A140T8N5|A0A140T8N5_MOUSE Immunoglobulin kappa variable 6-23 (Fragment) OS=Mus musculus OX=10090 GN=Igkv6-23 PE=4 SV=2
591	17601925	1.48432e+07	16841837	14821206	1.4546e+07	1.41751e+07	1.71738e+07	14038692	31795268	4.24961e+07	3.75857e+07	9.68171e+06	8479496	6.60429e+06	5.73096e+06	1.85429e+07	6.1578e+06	6.27059e+06	1.77913e+08	5.86957e+06	5.81323e+06	5.62037e+06	7.99831e+06	25584350	5.73501e+06	5.18845e+06	3.621e+06	7.74449e+06	2.63832e+06	7.42234e+06	3.64059e+06	15953876	4.05014e+06	4.52349e+06	1.27592e+07	3.49929e+06	0.757674	0.990235	0.138732	FALSE	0.290874	0.987619	1.96727	FALSE	3	tr|A0A140T8N7|A0A140T8N7_MOUSE Immunoglobulin kappa chain variable 6-25 (Fragment) OS=Mus musculus OX=10090 GN=Igkv6-25 PE=4 SV=2
593	5.14688e+06	3.72424e+06	4.00584e+06	4.29064e+06	3.99968e+06	4.98392e+06	4.94188e+06	3.66692e+06	8.9327e+06	6.72463e+06	7.26386e+06	2.3066e+06	2.2517e+06	1.81379e+06	1.92208e+06	3.7553e+06	1.80017e+06	1.89126e+06	20548438	1.76845e+06	1.64166e+06	1.94182e+06	2.79132e+06	8.46727e+06	1.42187e+06	1.98484e+06	1.19674e+06	2.65284e+06	625109	1.68115e+06	696649	3.41637e+06	836229	982371	3.55442e+06	867634	0.087275	0.990235	0.555503	FALSE	0.173908	0.987619	1.44747	FALSE	4	tr|A0A140T8N9|A0A140T8N9_MOUSE Immunoglobulin kappa variable 6-32 (Fragment) OS=Mus musculus OX=10090 GN=Igkv6-32 PE=4 SV=2
594	4.1657e+06	4.10169e+06	3.73695e+06	2.91603e+06	2.85307e+06	2.38185e+06	4.025e+06	3.25358e+06	6.28722e+06	1.91717e+07	2.49841e+07	8.23468e+06	1.08045e+07	6.04502e+06	7.29335e+06	9.22574e+06	3.21803e+06	3.51567e+06	53271280	1.21587e+06	1.23369e+06	1.09246e+06	1.54986e+06	5.60065e+06	1.08116e+06	1.01378e+06	743405	6.63064e+06	2.82864e+06	7.60468e+06	6.65577e+06	1.12282e+07	1.09032e+07	7.66461e+06	9.3698e+06	9.94035e+06	0.00780149	0.990235	-1.45569	FALSE	0.908426	0.987619	-0.124557	FALSE	4	tr|A0A140T8P0|A0A140T8P0_MOUSE Immunoglobulin kappa variable 3-12 (Fragment) OS=Mus musculus OX=10090 GN=Igkv3-12 PE=4 SV=2
596	2.28963e+06	1.48554e+06	1.75742e+06	1.83907e+06	1.65395e+06	1.97713e+06	2.09789e+06	1.68255e+06	3.61052e+06	1.44008e+06	2.00409e+06	716171	838771	605813	629494	1333352	685713	626719	3223362	886047	937902	928090	1.3882e+06	3.19475e+06	642707	817701	648169	611049	262263	465024	235553	1.08725e+06	237445	300384	712043	283048	8.23606e-05	0.0206725	1.05055	FALSE	0.00917002	0.987619	1.59465	FALSE	3	tr|A0A140T8P2|A0A140T8P2_MOUSE Immunoglobulin kappa variable 6-20 (Fragment) OS=Mus musculus OX=10090 GN=Igkv6-20 PE=4 SV=2
599	4.48337e+06	5.63866e+06	4.27018e+06	3.86555e+06	4.59814e+06	3.95593e+06	6.07319e+06	3.36126e+06	6.82496e+06	9.42533e+06	9.95996e+06	4.95151e+06	3.49325e+06	4.51944e+06	4.12205e+06	3.99855e+06	4.11374e+06	3.64288e+06	7515215	1.85829e+06	4.19667e+06	4.57095e+06	4.99148e+06	7.2689e+06	5.42188e+06	5.73811e+06	5.2877e+06	9.73736e+06	7.78593e+06	1.03584e+07	8.59755e+06	9.92217e+06	1.18087e+07	1.01532e+07	1.01758e+07	1.18418e+07	0.531805	0.990235	-0.163107	FALSE	1.00977e-11	3.0899e-09	-0.947993	FALSE	3	tr|A0A140T8P6|A0A140T8P6_MOUSE Immunoglobulin kappa variable 12-46 (Fragment) OS=Mus musculus OX=10090 GN=Igkv12-46 PE=1 SV=2
601	2.15454e+06	1.52361e+06	1.78163e+06	1.37669e+06	989821	929114	1.69762e+06	1.73348e+06	3.81694e+06	3.42705e+06	3.30509e+06	1.04552e+06	849877	863241	576693	1.7068e+06	858393	712381	8.16202e+06	779762	1.02535e+06	1.02742e+06	1.28198e+06	2.51556e+06	562832	527392	545653	798033	223262	579985	238858	1.13896e+06	312688	265781	1.00708e+06	446012	0.528422	0.990235	0.262077	FALSE	0.124799	0.987619	1.71308	FALSE	4	tr|A0A140T8P9|A0A140T8P9_MOUSE Immunoglobulin kappa variable 14-111 (Fragment) OS=Mus musculus OX=10090 GN=Igkv14-111 PE=4 SV=2
603	7398436	7031444	7.42128e+06	6111441	6.42552e+06	6138927	8.02802e+06	6281628	9.94115e+06	22397464	1.73633e+07	6.10997e+06	5569106	5.37852e+06	5443120	11632199	4.65633e+06	4.37821e+06	5.9852e+07	3.63419e+06	4.61819e+06	3.53765e+06	4.92943e+06	1.3144e+07	4.68226e+06	4.15769e+06	2.63522e+06	3.18981e+06	1.66596e+06	3.76434e+06	2.02417e+06	7.05144e+06	2.54845e+06	2.89132e+06	5.60755e+06	2.02163e+06	0.363176	0.990235	-0.356362	FALSE	0.206356	0.987619	1.71773	FALSE	3	tr|A0A140T8Q4|A0A140T8Q4_MOUSE Immunoglobulin kappa variable 3-4 (Fragment) OS=Mus musculus OX=10090 GN=Igkv3-4 PE=4 SV=2
607	4.05702e+07	3.97832e+07	4.24635e+07	3.64815e+07	2.80341e+07	2.94825e+07	6.58073e+07	3.81114e+07	6.74932e+07	1.36489e+08	8.19958e+07	3.81801e+07	4.52005e+07	3.11642e+07	3.35112e+07	4.69522e+07	2.61801e+07	2.54878e+07	7.6598e+08	2.59456e+07	1.97821e+07	1.94266e+07	3.14356e+07	1.03983e+08	2.25211e+07	2.63063e+07	1.30868e+07	3.58559e+07	8.6853e+06	1.7869e+07	1.35082e+07	4.91044e+07	1.57806e+07	1.77383e+07	4.4888e+07	1.14307e+07	0.50885	0.990235	-0.26083	FALSE	0.271026	0.987619	2.25902	FALSE	15	tr|A0A1Y7VJN6|A0A1Y7VJN6_MOUSE Immunoglobulin heavy constant gamma 3 (Fragment) OS=Mus musculus OX=10090 GN=Ighg3 PE=4 SV=1
612	2.19127e+07	1.34192e+07	1.94288e+07	1.41615e+07	1.07695e+07	1.46008e+07	2.17515e+07	1.19672e+07	2.36854e+07	1.0639e+08	6.68696e+07	1.87276e+07	1.61673e+07	1.1337e+07	1.12625e+07	2.78275e+07	8.01293e+06	8.02109e+06	9.94975e+08	3.79942e+07	3.6134e+07	3.87127e+07	4.23788e+07	6.98366e+07	2.78406e+07	1.64433e+07	2.77323e+07	2.20794e+07	7.67611e+06	1.3394e+07	9.63918e+06	2.48664e+07	1.07584e+07	1.10602e+07	2.4218e+07	1.26402e+07	0.231206	0.990235	-0.856224	FALSE	0.228179	0.987619	3.24446	FALSE	12	tr|A8DUK4|A8DUK4_MOUSE Beta-globin OS=Mus musculus OX=10090 GN=Hbb-bs PE=1 SV=1
615	119527	750235	182151	544881	331289	249756	791621	243195	809541	1.72936e+06	1.76779e+06	92885.1	110349	124566	71993.3	1.15311e+06	85003.5	99839	3230625	10961.6	8681.74	19425.3	15372.5	1.21642e+06	0	14499.3	10452	397694	336474	349720	520009	692734	429152	433598	505829	84771.1	0.612037	0.990235	-0.380176	FALSE	0.81564	0.987619	0.271492	FALSE	3	tr|B5THE2|B5THE2_MOUSE Maltase-glucoamylase OS=Mus musculus OX=10090 GN=Mgam PE=1 SV=1
616	6.73729e+06	7.34216e+06	6.19471e+06	4.37009e+06	4.70024e+06	5.00693e+06	7.8533e+06	6.14229e+06	1.00194e+07	2.64262e+07	2.43293e+07	1.08475e+07	1.1953e+07	1.04691e+07	8.68993e+06	1.47275e+07	1.24951e+07	1.00569e+07	1.80206e+08	5.55242e+06	6.76132e+06	5.21636e+06	7.86413e+06	2.19427e+07	5.83086e+06	5.84975e+06	5.23472e+06	1.13619e+07	8.07678e+06	8.00253e+06	6.4494e+06	1.58327e+07	9.9812e+06	7.3846e+06	1.56159e+07	5.94976e+06	0.000355914	0.0832838	-1.15524	FALSE	0.368558	0.987619	1.46332	FALSE	18	tr|B8JJN0|B8JJN0_MOUSE Predicted gene 20547 OS=Mus musculus OX=10090 GN=Gm20547 PE=3 SV=1
617	722391	302916	338894	424325	581734	637791	500368	306257	750270	2.17976e+06	2.02364e+06	174198	251842	219363	152179	624543	319183	70405.4	1.21368e+07	293320	447761	258257	412138	2.46613e+06	310753	467914	208021	229116	177059	320699	94426.8	770516	186019	169138	659484	227325	0.568006	0.990235	-0.397994	FALSE	0.227685	0.987619	2.58483	FALSE	5	tr|D3YXF5|D3YXF5_MOUSE Complement component 7 OS=Mus musculus OX=10090 GN=C7 PE=1 SV=2
620	1.74467e+07	1.80513e+07	3.1884e+07	1.66485e+07	9.31889e+06	1.54047e+07	2.96702e+07	1.24595e+07	9.20323e+07	1.25317e+08	1.26116e+08	1.40677e+07	6.43989e+06	9.39164e+06	3.68844e+06	7.14839e+07	5.17886e+06	4.62406e+06	2.60956e+08	1.48076e+07	1.79205e+07	2.29708e+07	2.81315e+07	1.06819e+08	9.59947e+06	1.20721e+07	8.63942e+06	2.88701e+07	3.49015e+06	2.53643e+07	5.16817e+06	4.64271e+07	5.40124e+06	4.65241e+06	4.29472e+07	2.71762e+06	0.482156	0.990235	-0.592596	FALSE	0.216453	0.987619	1.54598	FALSE	14	tr|D3Z5G7|D3Z5G7_MOUSE Carboxylic ester hydrolase OS=Mus musculus OX=10090 GN=Ces1b PE=1 SV=1
623	7.36513e+07	1.46389e+08	1.6182e+08	7.35906e+07	5.6316e+07	5.75676e+07	7.67869e+07	5.39314e+07	1.04201e+09	3.0924e+09	2.3343e+09	2.41771e+08	1.1716e+08	1.94378e+08	8.10445e+07	1.52055e+09	1.07435e+08	1.01853e+08	1.04985e+10	1.78906e+08	6.10362e+07	1.50111e+08	1.69701e+08	1.47623e+09	4.89132e+07	7.85248e+07	4.58712e+07	5.05751e+08	1.37055e+08	4.55355e+08	1.15194e+08	8.03158e+08	1.29873e+08	1.14405e+08	7.35119e+08	7.56505e+07	0.0932031	0.990235	-2.161	FALSE	0.351835	0.987619	2.04867	FALSE	69	tr|E9Q035|E9Q035_MOUSE Predicted gene 20425 OS=Mus musculus OX=10090 GN=Gm20425 PE=4 SV=1
624	42068129	1.9536e+07	2.33849e+07	19113891	54569384	2.44151e+07	2.19715e+07	5.02314e+07	46770177	4.61707e+06	2.12332e+07	2.69069e+07	1.09234e+07	3.85013e+07	1.76578e+07	1.55682e+07	4.95232e+07	3.60823e+07	1.15648e+06	52409466	84208404	46752616	32964409	1.94556e+07	45367241	85195025	2.87493e+07	4.10019e+07	2.81033e+07	1.13836e+07	2.19431e+07	3.56458e+07	3.59258e+07	8.17324e+06	33457817	80191246	0.188218	0.990235	0.450704	FALSE	0.336909	0.987619	0.421693	FALSE	4	tr|E9Q0F0|E9Q0F0_MOUSE Keratin 78 OS=Mus musculus OX=10090 GN=Krt78 PE=1 SV=1
625	167132	27829.8	118028	213217	2777524	143301	227187	117524	325274	111100	980795	316786	283230	190619	20605.3	62076.5	162339	101488	123115	74544.2	74472.2	174636	67869.4	301074	215874	180663	79053.4	78186.4	566855	68463.8	91588.5	136195	117205	146973	501874	279983	0.494582	0.990235	0.885177	FALSE	0.25906	0.987619	-0.622002	FALSE	3	tr|E9Q1Y9|E9Q1Y9_MOUSE Keratin 83 OS=Mus musculus OX=10090 GN=Krt83 PE=1 SV=1
626	6.36957e+07	1.7221e+07	3.69044e+07	2.52796e+07	5.1967e+07	3.18632e+07	3.59794e+07	6.33502e+07	8.27325e+07	1.92589e+07	7.54836e+07	5.99209e+07	2.68124e+07	1.19321e+08	1.46908e+07	6.10114e+07	1.06406e+08	9.55724e+07	1.34228e+07	6.59359e+07	7.35701e+07	5.48114e+07	3.82653e+07	2.80237e+07	7.00712e+07	1.18097e+08	3.01609e+07	8.30323e+07	2.0464e+07	5.76512e+06	4.9133e+07	1.13208e+08	1.06198e+08	2.46867e+07	6.93768e+07	2.4393e+08	0.19882	0.990235	-0.500184	FALSE	0.345546	0.987619	-0.539835	FALSE	9	tr|E9Q1Z0|E9Q1Z0_MOUSE Keratin 90 OS=Mus musculus OX=10090 GN=Krt90 PE=1 SV=1
628	243747	224235	97965.7	211695	366632	206529	285285	204904	188357	1.42265e+06	885013	87154.3	169467	118596	93760.3	192684	249204	163948	4.49579e+06	197303	281217	232117	177061	680206	315537	403483	320822	260091	75526	131550	41339.5	593057	72652.8	78807.3	363510	101533	0.336741	0.990235	-0.737061	FALSE	0.202988	0.987619	2.04775	FALSE	4	tr|E9Q6D8|E9Q6D8_MOUSE Complement component 6 OS=Mus musculus OX=10090 GN=C6 PE=1 SV=2
632	3184793410	3504476000	2642928100	2488308490	2294069420	2548331630	3024940290	2852409900	388460510	171225414	451247170	732751860	974114090	1233137650	975236770	331700530	1713793070	1331484910	1.80195e+07	2736403570	2699808800	2822933150	2846148600	2978587900	2999379800	3605120400	3769878000	1934735320	1489613000	801049320	1147107530	1359619050	1309773150	1666632550	2126562910	1492323250	1.08821e-06	0.000290551	1.53455	FALSE	0.00126681	0.334439	0.876987	FALSE	3	tr|F6R7E8|F6R7E8_MOUSE Predicted gene 2663 OS=Mus musculus OX=10090 GN=Gm2663 PE=3 SV=1
634	7.15052e+07	6.61062e+07	6.57407e+07	6.26232e+07	5.72852e+07	6.56568e+07	8.43053e+07	5.98984e+07	1.23106e+08	1.49471e+08	1.44341e+08	6.63861e+07	6.34122e+07	4.92474e+07	5.25877e+07	5.66337e+07	4.59262e+07	4.52795e+07	1.13052e+08	2.60611e+07	2.51409e+07	2.82712e+07	4.16689e+07	1.09157e+08	2.53863e+07	2.24261e+07	2.02794e+07	5.22516e+07	2.15559e+07	3.57186e+07	2.58171e+07	8.00075e+07	2.69335e+07	3.10672e+07	6.88111e+07	2.43848e+07	0.902162	0.990235	-0.0370219	FALSE	0.728961	0.987619	0.166693	FALSE	7	tr|F6TQW2|F6TQW2_MOUSE Immunoglobulin heavy constant gamma 2C (Fragment) OS=Mus musculus OX=10090 GN=Ighg2c PE=1 SV=2
636	1.48758e+06	1746509	1.59584e+06	1.23627e+06	1255823	1424724	2850208	1.40622e+06	2999598	3554007	3707821	3240838	5171879	2.26779e+06	2874133	2589168	1.75453e+06	2.2406e+06	4.99467e+06	1.85644e+06	1.93211e+06	1.6562e+06	3106526	5129860	1482072	1.64271e+06	863935	3.12961e+06	1629486	1.37171e+06	1543808	2743102	2092317	2.20815e+06	3353339	1.74997e+06	0.00192414	0.427158	-0.775895	FALSE	0.580685	0.987619	0.19337	FALSE	3	tr|G3UXE9|G3UXE9_MOUSE Predicted gene 8909 OS=Mus musculus OX=10090 GN=Gm8909 PE=1 SV=1
643	1.91435e+07	2.07062e+07	1.6285e+07	1.83364e+07	1.70369e+07	1.93072e+07	2.79984e+07	1.82407e+07	2.58609e+07	2.57056e+07	2.47226e+07	5.37742e+06	4.03234e+06	5.02058e+06	4.12727e+06	1.58204e+07	3.28204e+06	3.852e+06	3.37505e+07	1.56573e+07	1.99924e+07	1.89914e+07	2.00726e+07	4.4653e+07	1.01276e+07	1.28061e+07	1.41906e+07	8.62014e+06	6.08089e+06	6.60362e+06	4.72026e+06	1.4201e+07	7.6393e+06	7.95748e+06	1.30726e+07	5.30298e+06	0.00280155	0.613539	0.992406	FALSE	0.000851376	0.227317	1.35837	FALSE	6	tr|Q4LDF6|Q4LDF6_MOUSE Complement factor H-related 2 OS=Mus musculus OX=10090 GN=Cfhr2 PE=1 SV=1
644	2.98717e+06	1.22964e+06	1.23879e+06	1.20531e+06	3.71637e+06	2.03341e+06	1.63765e+06	2.82228e+06	3.26819e+06	319279	756148	1.08133e+06	1.16892e+06	1.37858e+06	1.0413e+06	573413	2.98328e+06	2.2577e+06	104670	3.17471e+06	5.30692e+06	1.56753e+06	1.44154e+06	1.07037e+06	2.21205e+06	4.20556e+06	2.05962e+06	3.01199e+06	1.37221e+06	454160	1.5526e+06	1.58657e+06	1.904e+06	727204	1.75101e+06	2.43329e+06	0.026598	0.990235	0.800842	FALSE	0.240371	0.987619	0.515258	FALSE	4	tr|Q6IFZ8|Q6IFZ8_MOUSE MCG1050941 OS=Mus musculus OX=10090 GN=Gm5414 PE=1 SV=1
645	1.5961e+07	2.15359e+07	1.94215e+07	1.38313e+07	1.43981e+07	1.19901e+07	1.92957e+07	1.58297e+07	6.04914e+07	9.34753e+07	8.86251e+07	2.25648e+07	1.59002e+07	2.21995e+07	1.54013e+07	5.50622e+07	1.84311e+07	1.67104e+07	2.22796e+08	2.66565e+07	2.52796e+07	2.85431e+07	3.0457e+07	8.27622e+07	1.3099e+07	2.80498e+07	2.02804e+07	3.36583e+07	1.74266e+07	3.24777e+07	2.23056e+07	6.04312e+07	2.34449e+07	2.28039e+07	5.34797e+07	1.86158e+07	0.143175	0.990235	-0.853854	FALSE	0.346603	0.987619	0.747622	FALSE	9	tr|Q6S9I3|Q6S9I3_MOUSE HMW kininogen-II OS=Mus musculus OX=10090 GN=Kng2 PE=1 SV=1
646	86173990	96359030	70469940	59393710	45706800	45967510	77363240	84933010	79800330	6.5299e+07	7.61142e+07	2.54201e+07	2.94765e+07	3.35284e+07	2.31636e+07	3.09229e+07	37996944	25919214	7.70584e+06	67354280	75176030	83570400	58726810	59378320	87891080	98665990	95101660	81618800	6.20212e+07	6.26811e+07	7.3239e+07	8.36669e+07	8.00547e+07	8.28955e+07	101038860	8.51189e+07	0.000137482	0.0334081	0.893482	FALSE	0.383611	0.987619	-0.169051	FALSE	3	tr|Q792Z1|Q792Z1_MOUSE MCG140784 OS=Mus musculus OX=10090 GN=Try10 PE=1 SV=1
648	1.66443e+06	1.94968e+06	1.80155e+06	1.29271e+06	1.35314e+06	1.49296e+06	3.32039e+06	1.56429e+06	3.24515e+06	4.16976e+06	4.25872e+06	3.71149e+06	6299530	3.03476e+06	3.60611e+06	3.75671e+06	2.22548e+06	2.75156e+06	1.38427e+07	2.25413e+06	2.56574e+06	2.11408e+06	3.57692e+06	6.79662e+06	1.55794e+06	1.83731e+06	978369	3.25839e+06	1.68802e+06	1.69218e+06	1.69186e+06	2.99876e+06	2.2996e+06	2.35612e+06	3.52438e+06	1.88523e+06	0.000117536	0.0292664	-0.935157	FALSE	0.255817	0.987619	0.731542	FALSE	5	tr|Q8HWB2|Q8HWB2_MOUSE Histocompatibility 2, Q region locus 4 OS=Mus musculus OX=10090 GN=H2-Q4 PE=1 SV=1
649	672806	858533	1.0022e+06	598883	378603	398816	641085	720876	5.22899e+06	8.89345e+06	1.02163e+07	1.79983e+06	596565	855110	195929	4.44647e+06	321251	253703	9.26764e+06	590873	592283	858848	869380	1.79846e+07	399782	472713	347401	4.29717e+06	64273.5	971425	608772	11038200	484970	513343	7.24067e+06	289361	0.176848	0.990235	-1.39305	FALSE	0.788148	0.987619	0.299047	FALSE	4	tr|Q91XL1|Q91XL1_MOUSE Leucine-rich HEV glycoprotein OS=Mus musculus OX=10090 GN=Lrg1 PE=1 SV=1
650	4.56149e+09	6.93708e+08	3.48542e+09	2.15746e+09	1.87425e+09	2.79602e+09	3.25282e+09	1.09012e+09	2.23136e+09	2.03331e+07	2.16021e+07	1.94355e+07	1.60428e+07	1.82175e+07	1.56835e+07	2.39403e+07	2.13954e+07	1.63862e+07	1.31616e+08	1.1534e+10	1.48109e+10	1.42768e+10	1.45433e+10	1.30991e+10	9.22678e+09	5.0338e+09	1.04821e+10	1.14545e+07	2.09848e+07	1.41841e+07	1.41899e+07	1.63946e+07	1.59572e+07	1.44365e+07	1.75995e+07	1.84931e+07	1.38278e-09	3.96858e-07	6.99961	TRUE	3.71661e-10	1.12985e-07	9.34023	TRUE	51	tr|Q99XV0|Q99XV0_STRP1 M protein type 1 OS=Streptococcus pyogenes serotype M1 OX=301447 GN=emm1 PE=4 SV=1
651	3184793410	3504476000	2642928100	2488308490	2294069420	2548331630	3024940290	2852409900	388460510	171225414	451247170	732751860	974114090	1233137650	975236770	331700530	1713793070	1331484910	1.80195e+07	2736403570	2699808800	2822933150	2846148600	2978587900	2999379800	3605120400	3769878000	1934735320	1489613000	801049320	1147107530	1359619050	1309773150	1666632550	2126562910	1492323250	1.08821e-06	0.000290551	1.53455	FALSE	0.00126681	0.334439	0.876987	FALSE	3	tr|Q9CPN7|Q9CPN7_MOUSE RIKEN cDNA 1810009J06 gene OS=Mus musculus OX=10090 GN=1810009J06Rik PE=2 SV=1

## Sheet: Human-BalbC
	sfGFP control(Ctrl): 50µl of human plus 50µl of BALB/c mouse blood plasma with 10 µg of sfGFP protein							samples with M1 protein (M1): 50µl of human plus 50µl of BALB/c mouse blood plasma with 10 µg of M1 protein							rawp_competition	Hochberg_competition	log2_competition	threshold_competition
	replicate 01	replicate 02	replicate 03	replicate 04	replicate 05	replicate 06	replicate 07	replicate 01	replicate 02	replicate 03	replicate 04	replicate 05	replicate 06	replicate 07
	sfGFP_CtrlM1_1	sfGFP_CtrlM1_2	sfGFP_CtrlM1_3	sfGFP_CtrlM1_4	sfGFP_CtrlM1_5	sfGFP_CtrlM1_6	sfGFP_CtrlM1_7	M1_sample1	M1_sample2	M1_sample3	M1_sample4	M1_sample5	M1_sample6	M1_sample7					Protein Name
11	2.45432e+06	4.74393e+06	3.33183e+06	3.92686e+06	1.13521e+07	1.46283e+06	1.22552e+07	2.02172e+06	6.69743e+07	5.75167e+06	2.39519e+07	1.29974e+06	9.69095e+06	3.10907e+07	0.109995	0.996622	1.83254	FALSE	ddb000002009 sp|P01008|ANT3_HUMAN|Antithrombin-III OS=Homo sapiens GN=SERPINC1 PE=1 SV=1
12	2.01987e+06	1.57992e+06	5.86092e+06	4.63486e+06	4.33413e+06	3.06402e+06	4935991	1.97396e+06	2.46288e+06	780681	523409	1.15507e+06	61329.4	3.28192e+06	0.0018298	0.316555	-1.36805	FALSE	ddb000002110 sp|Q92954|PRG4_HUMAN|Proteoglycan 4 OS=Homo sapiens GN=PRG4 PE=1 SV=2
14	4.78883e+06	4.33604e+06	8.37702e+06	3.65655e+06	8.85947e+06	5.10265e+06	6.59672e+06	1.05789e+06	1.12277e+06	814840	2.8421e+06	1.71305e+06	1.35293e+06	6.7623e+06	0.000755014	0.132882	-1.41302	FALSE	ddb000002283 sp|P04003|C4BPA_HUMAN|C4b-binding protein alpha chain OS=Homo sapiens GN=C4BPA PE=1 SV=2
16	7.32869e+06	2.0861e+06	2.37384e+06	3.1964e+06	3.77875e+06	2.00479e+06	4.05023e+06	718122	1.61567e+07	1.25685e+06	3.9542e+06	1.6068e+06	1.16307e+06	9.61436e+06	0.552281	0.996622	0.473912	FALSE	ddb000002690 sp|P19823|ITIH2_HUMAN|Inter-alpha-trypsin inhibitor heavy chain H2 OS=Homo sapiens GN=ITIH2 PE=1 SV=2
18	1.21835e+07	4.76083e+07	5.37936e+07	6.9652e+07	9.41546e+06	3.53722e+06	1.61127e+07	163735	1.73052e+07	134342	1.83283e+06	374760	1.6794e+06	3.82013e+06	0.0083709	0.996622	-3.06832	FALSE	ddb000003305 sp|P02753|RET4_HUMAN|Retinol-binding protein 4 OS=Homo sapiens GN=RBP4 PE=1 SV=3
21	3.81266e+07	5.43929e+07	2.0325e+07	9.58733e+07	3.31564e+08	1.54374e+07	2.36372e+08	1.27359e+07	1.25998e+09	7.22193e+07	2.70931e+08	1.91654e+07	1.54351e+08	5.77082e+08	0.203522	0.996622	1.579	FALSE	ddb000003985 sp|P02790|HEMO_HUMAN|Hemopexin OS=Homo sapiens GN=HPX PE=1 SV=2
23	2.04985e+06	1.84325e+06	2.34688e+06	3.04143e+06	1.90186e+06	555672	3.98361e+06	2.48949e+06	19546076	1.08678e+06	5794530	712098	6084230	22547338	0.0754733	0.996622	1.88968	FALSE	ddb000004411 sp|P05155|IC1_HUMAN|Plasma protease C1 inhibitor OS=Homo sapiens GN=SERPING1 PE=1 SV=2
25	1.55975e+07	1.20378e+07	1.9792e+07	1.99761e+07	2.69944e+07	1.71271e+07	6.49886e+07	1.1167e+07	1.21038e+08	3.12154e+06	1.34766e+07	4.02568e+06	1.33721e+07	1.19954e+08	0.470962	0.996622	0.697016	FALSE	ddb000005182 sp|P02647|APOA1_HUMAN|Apolipoprotein A-I OS=Homo sapiens GN=APOA1 PE=1 SV=1
28	5.29637e+06	6372960	4.36476e+06	5.63021e+06	8058000	3.6984e+06	9258463	11774213	8.63775e+06	9274004	20545930	7800690	14600791	30462990	0.00689115	0.996622	1.27239	FALSE	ddb000005567 sp|P20742|PZP_HUMAN|Pregnancy zone protein OS=Homo sapiens GN=PZP PE=1 SV=4
29	232233	1.10081e+06	372007	70480.3	9433.52	16946.2	2.36432e+06	115651	103451	40636.9	4590.7	594118	34022.9	1014776	0.368556	0.996622	-1.12725	FALSE	ddb000005969 sp|Q86Y46|K2C73_HUMAN|Keratin, type II cytoskeletal 73 OS=Homo sapiens GN=KRT73 PE=1 SV=1
30	1.97442e+08	2.19597e+08	1.79624e+08	9.66021e+07	7.09392e+07	2.27543e+08	8.70707e+07	1.19892e+08	2.82967e+07	7.40914e+07	9.53845e+07	1.53348e+08	2.58192e+07	1.02282e+08	0.0264872	0.996622	-0.84855	FALSE	ddb000005971 sp|P04264|K2C1_HUMAN|Keratin, type II cytoskeletal 1 OS=Homo sapiens GN=KRT1 PE=1 SV=6
34	1.49658e+07	1.99928e+07	9.71729e+06	3.71805e+07	9.77712e+07	6.14651e+06	8.06625e+07	6.3179e+06	4.5002e+08	1.57443e+07	5.92168e+07	4.04124e+06	4.2189e+07	1.84468e+08	0.261922	0.996622	1.51599	FALSE	ddb000008021 sp|P01009|A1AT_HUMAN|Alpha-1-antitrypsin OS=Homo sapiens GN=SERPINA1 PE=1 SV=3
36	2.66504e+07	3.31417e+07	3.03764e+07	3.37963e+07	1.08858e+08	2.29422e+07	9.61457e+07	7.71214e+07	1.61293e+08	6.4807e+07	1.91236e+08	7.37672e+07	7.57509e+07	2.20074e+08	0.00957631	0.996622	1.29591	FALSE	ddb000008187 sp|P01861|IGHG4_HUMAN|Immunoglobulin heavy constant gamma 4 OS=Homo sapiens GN=IGHG4 PE=1 SV=1
41	9054734	7.35055e+06	1.82062e+07	1.24758e+07	2.0242e+07	1.5364e+07	1.9881e+07	1.11764e+07	2.43475e+07	10119150	36880640	1.32663e+07	9.49657e+06	4.88355e+07	0.232703	0.996622	0.587402	FALSE	ddb000010553 sp|P04004|VTNC_HUMAN|Vitronectin OS=Homo sapiens GN=VTN PE=1 SV=1
42	3.33145e+07	2.41027e+07	1.63756e+07	1.47326e+07	6.58288e+06	2.36606e+07	7.93171e+06	1.35485e+07	2.06773e+06	6.88096e+06	9.48294e+06	1.31542e+07	4.03233e+06	1.84818e+07	0.0460445	0.996622	-0.905292	FALSE	ddb000010798 sp|P13645|K1C10_HUMAN|Keratin, type I cytoskeletal 10 OS=Homo sapiens GN=KRT10 PE=1 SV=6
45	1.26501e+07	1.65562e+07	2.25721e+07	1.03765e+07	6.82793e+06	1.95823e+07	4.87816e+06	6.6368e+06	1.76969e+07	5.2136e+06	7.1689e+06	1.7581e+07	2.37677e+06	6.17196e+06	0.197049	0.996622	-0.572273	FALSE	ddb000010839 sp|P35527|K1C9_HUMAN|Keratin, type I cytoskeletal 9 OS=Homo sapiens GN=KRT9 PE=1 SV=3
46	1.36609e+06	3.52749e+06	2.19544e+06	2.58981e+06	1.00102e+07	1.38452e+06	4.93409e+06	2.81566e+06	3.43e+07	3.34881e+06	1.13432e+07	3.0993e+06	4.90536e+06	2.26213e+07	0.0908745	0.996622	1.6643	FALSE	ddb000011286 sp|P02749|APOH_HUMAN|Beta-2-glycoprotein 1 OS=Homo sapiens GN=APOH PE=1 SV=3
47	3.01108e+06	5.05023e+06	4.94049e+06	4.00065e+06	7.20256e+06	3.7943e+06	2.80268e+06	8.2253e+06	4.43545e+06	3.74868e+06	12264704	6.82449e+06	2.37346e+06	1.12252e+07	0.0890591	0.996622	0.67262	FALSE	ddb000011485 sp|Q08380|LG3BP_HUMAN|Galectin-3-binding protein OS=Homo sapiens GN=LGALS3BP PE=1 SV=1
50	877269	1.14922e+06	830508	1.22152e+06	909445	697788	424721	7247.77	9.36739e+06	249390	15002.7	4859.29	121662	838024	0.62611	0.996622	0.795196	FALSE	ddb000012571 sp|Q96PD5|PGRP2_HUMAN|N-acetylmuramoyl-L-alanine amidase OS=Homo sapiens GN=PGLYRP2 PE=1 SV=1
52	1.46596e+06	4.37416e+06	7.4648e+06	4.42396e+06	2.83777e+06	3.41302e+06	1.77289e+06	1.57987e+06	1.59731e+06	42352.5	825200	914332	2.19609e+06	7645755	0.202277	0.996622	-0.79903	FALSE	ddb000013190 sp|P02649|APOE_HUMAN|Apolipoprotein E OS=Homo sapiens GN=APOE PE=1 SV=1
53	2.96229e+07	2.0858e+07	5.2011e+07	3.69602e+07	2.17566e+07	2.62191e+07	3.08882e+07	2.74369e+07	7.96062e+07	5.05998e+06	1.47737e+07	1.32165e+07	6.44115e+06	1.2863e+08	0.656096	0.996622	0.333874	FALSE	ddb000013917 sp|P04114|APOB_HUMAN|Apolipoprotein B-100 OS=Homo sapiens GN=APOB PE=1 SV=2
58	2.9072e+06	2.70848e+06	5.14982e+06	3.38913e+06	3.05027e+06	3.1651e+06	4.35881e+06	5.02785e+06	7.44343e+06	1.34672e+06	5.19375e+06	1.39652e+06	2.16428e+06	1.27019e+07	0.339413	0.996622	0.512429	FALSE	ddb000018032 sp|Q14624|ITIH4_HUMAN|Inter-alpha-trypsin inhibitor heavy chain H4 OS=Homo sapiens GN=ITIH4 PE=1 SV=4
60	2.6194e+07	3.31731e+07	1.9817e+07	6.25545e+07	2.27988e+08	1.18103e+07	1.4183e+08	4.77261e+06	3.18496e+08	2.88262e+07	1.58258e+08	7.75071e+06	7.04846e+07	3.54239e+08	0.346341	0.996622	0.84917	FALSE	ddb000018463 sp|P02787|TRFE_HUMAN|Serotransferrin OS=Homo sapiens GN=TF PE=1 SV=3
62	619746	612544	874195	870297	2.90762e+06	824254	2.19318e+06	1.64955e+06	1.92487e+07	1.68233e+06	4.33297e+06	1.04048e+06	1.26105e+06	4.73057e+06	0.150591	0.996622	1.93105	FALSE	ddb000018800 sp|P01042|KNG1_HUMAN|Kininogen-1 OS=Homo sapiens GN=KNG1 PE=1 SV=2
64	4.84575e+08	5.44561e+08	2.57296e+08	9.88971e+08	2.20517e+09	1.97652e+08	2.52445e+09	3.66424e+08	7.03779e+09	4.52549e+08	1.82271e+09	1.96656e+08	1.00758e+09	3.556e+09	0.304309	0.996622	1.00344	FALSE	ddb000019284 sp|P02768|ALBU_HUMAN|Serum albumin OS=Homo sapiens GN=ALB PE=1 SV=2
65	4.26908e+07	5.02994e+07	7.71812e+07	6.08851e+07	8.45922e+07	5.2831e+07	7.64802e+07	5.96001e+08	7.21892e+07	3.45777e+08	1.14611e+09	8.73081e+08	3.92396e+08	1.9672e+09	0.00327599	0.553641	3.59927	FALSE	ddb000019710 sp|P02675|FIBB_HUMAN|Fibrinogen beta chain OS=Homo sapiens GN=FGB PE=1 SV=2
66	1.37693e+07	2.23129e+07	3.71381e+07	3.04474e+07	6.50434e+07	1.80127e+07	3.22632e+07	172980625	1.61751e+08	6.75523e+07	2.54687e+08	1.89128e+08	1.20249e+08	6.54914e+08	0.00689683	0.996622	2.8882	FALSE	ddb000019711 sp|P02671|FIBA_HUMAN|Fibrinogen alpha chain OS=Homo sapiens GN=FGA PE=1 SV=2
67	8.75334e+07	7.00696e+07	1.9982e+08	9.37222e+07	1.01757e+08	8.52335e+07	1.43553e+08	2.3884e+09	1.15171e+08	9.01491e+08	1.93682e+09	1.2809e+09	1.04953e+09	4.48546e+09	0.00240228	0.413192	3.95914	FALSE	ddb000019713 sp|P02679|FIBG_HUMAN|Fibrinogen gamma chain OS=Homo sapiens GN=FGG PE=1 SV=3
75	2.86429e+06	8.04171e+06	5.68777e+06	1.74021e+07	1.78443e+07	1.23139e+07	3.66917e+07	1.04149e+06	56049220	619230	3.8264e+06	721455	1.91114e+06	1.39661e+07	0.712525	0.996622	-0.368109	FALSE	ddb000022361 sp|P00747|PLMN_HUMAN|Plasminogen OS=Homo sapiens GN=PLG PE=1 SV=2
79	1.45985e+06	2.2048e+06	652072	3.1688e+06	1.12269e+07	693970	7532714	333646	1.94994e+07	2710960	9084232	669917	4.04814e+06	11039401	0.334792	0.996622	0.814746	FALSE	ddb000023160 sp|P25311|ZA2G_HUMAN|Zinc-alpha-2-glycoprotein OS=Homo sapiens GN=AZGP1 PE=1 SV=2
80	20451200	1.24884e+07	41907310	1.77961e+07	1.24157e+07	33744640	20697690	21134160	9.92879e+06	11788780	23900190	24965850	5.40972e+06	3.65905e+07	0.52738	0.996622	-0.254372	FALSE	ddb000023971 sp|P10909|CLUS_HUMAN|Clusterin OS=Homo sapiens GN=CLU PE=1 SV=1
98	1.52071e+07	2.67317e+07	6.80304e+06	4.11701e+07	1.03316e+08	5.47451e+06	8.15151e+07	4.79166e+06	2.30211e+08	4.06649e+07	9.27997e+07	7377556	6.05226e+07	1.483e+08	0.202809	0.996622	1.06107	FALSE	ddb000392774 sp|P02763|A1AG1_HUMAN|Alpha-1-acid glycoprotein 1 OS=Homo sapiens GN=ORM1 PE=1 SV=1
99	5.1361e+06	9.04783e+06	5.90393e+06	1.3825e+07	2.85331e+07	6.96436e+06	2.19607e+07	1.50184e+06	3.85777e+07	5.0964e+06	2.17098e+07	2.08744e+06	1.79656e+07	7.04268e+07	0.347145	0.996622	0.784311	FALSE	ddb000392776 sp|P00450|CERU_HUMAN|Ceruloplasmin OS=Homo sapiens GN=CP PE=1 SV=1
100	1.92937e+06	1.24606e+06	1.84145e+06	2.61982e+06	5.73345e+06	4.21942e+06	7.45704e+06	3.06381e+06	4.49486e+07	2.05247e+06	1.42787e+07	1.81944e+07	2.33932e+06	7.90688e+06	0.098317	0.996622	1.88926	FALSE	ddb000392792 sp|P00734|THRB_HUMAN|Prothrombin OS=Homo sapiens GN=F2 PE=1 SV=2
101	4.83271e+06	5.78774e+06	9.7598e+06	8.53575e+06	2.2969e+07	8.24947e+06	1.77275e+07	4.39169e+06	3.35903e+07	3.24918e+06	1.12172e+07	5.10935e+06	4.97038e+06	2.00139e+07	0.892647	0.996622	0.0842111	FALSE	ddb000392812 sp|P02765|FETUA_HUMAN|Alpha-2-HS-glycoprotein OS=Homo sapiens GN=AHSG PE=1 SV=1
102	2.96326e+06	8.47857e+06	1.25365e+07	1.15489e+07	1.59549e+07	5.00856e+06	1.33923e+07	4.4815e+06	7.5067e+07	3.03405e+06	1.49662e+07	4.80219e+06	6.12105e+06	1.87071e+07	0.408605	0.996622	0.863847	FALSE	ddb000392815 sp|P04217|A1BG_HUMAN|Alpha-1B-glycoprotein OS=Homo sapiens GN=A1BG PE=1 SV=4
103	2.69179e+06	2.13835e+06	3.64805e+06	4.05308e+06	3.44752e+06	2.59571e+06	4.88606e+06	1.60802e+06	1.46711e+07	700341	1.57912e+06	955527	774537	7.33135e+06	0.76938	0.996622	0.235473	FALSE	ddb000392821 sp|P0C0L5|CO4B_HUMAN|Complement C4-B OS=Homo sapiens GN=C4B PE=1 SV=2
104	6.42824e+07	1.06927e+08	1.48506e+08	1.35271e+08	1.29343e+08	9.496e+07	1.41108e+08	4.13777e+07	2.11424e+08	3.30611e+07	9.08633e+07	4.13546e+07	4.84629e+07	2.38509e+08	0.636702	0.996622	-0.218591	FALSE	ddb000392824 sp|P01024|CO3_HUMAN|Complement C3 OS=Homo sapiens GN=C3 PE=1 SV=2
106	6.06585e+07	5.89229e+07	3.9488e+07	2.56494e+07	1.86729e+07	4.8415e+07	2.00988e+07	3.78913e+07	5.23947e+06	1.58898e+07	2.67167e+07	3.33801e+07	5.69378e+06	3.07777e+07	0.0480977	0.996622	-0.805366	FALSE	ddb000394076 sp|P35908|K22E_HUMAN|Keratin, type II cytoskeletal 2 epidermal OS=Homo sapiens GN=KRT2 PE=1 SV=2
114	4.52615e+06	2.55971e+06	2.35642e+06	5.3493e+06	6.1442e+06	1.57728e+06	8.03898e+06	215610	2.45214e+07	903631	3.43453e+06	185169	3.54729e+06	9.70593e+06	0.618769	0.996622	0.476653	FALSE	ddb000427313 sp|P02774|VTDB_HUMAN|Vitamin D-binding protein OS=Homo sapiens GN=GC PE=1 SV=1
115	5.57749e+06	1.01611e+06	5.56231e+06	3.72003e+06	2.36244e+06	2.45403e+06	1.42657e+06	1.84049e+06	98737.2	808635	185408	1.12798e+06	168518	6.72786e+06	0.160291	0.996622	-1.01335	FALSE	ddb000429001 sp|P08519|APOA_HUMAN|Apolipoprotein(a) OS=Homo sapiens GN=LPA PE=1 SV=1
117	2.96526e+07	4.32698e+07	5.76725e+07	5.07552e+07	9.32196e+07	3.26595e+07	5.65416e+07	1.92629e+07	2.68627e+08	3.86865e+07	1.8113e+08	8.72533e+06	6.86199e+07	2.05219e+08	0.127764	0.996622	1.11932	FALSE	ddb000444784 sp|P00738|HPT_HUMAN|Haptoglobin OS=Homo sapiens GN=HP PE=1 SV=1
118	5.95442e+07	5.34129e+07	4.45674e+07	6.55792e+07	1.36974e+08	3.95816e+07	1.41684e+08	1.80605e+08	152517199	1.30918e+08	3.60015e+08	1.48676e+08	178302427	457805606	0.00258394	0.439269	1.5714	FALSE	ddb000444992 sp|P01857|IGHG1_HUMAN|Immunoglobulin heavy constant gamma 1 OS=Homo sapiens GN=IGHG1 PE=1 SV=1
119	2.16378e+07	2.29776e+07	3.961e+07	3.44407e+07	7.97701e+07	1.5538e+07	5.41299e+07	2.10903e+07	1.01685e+08	1.34309e+07	8.65393e+07	2.10367e+07	4.28472e+07	1.1942e+08	0.288164	0.996622	0.598863	FALSE	ddb000445154 sp|P01876|IGHA1_HUMAN|Immunoglobulin heavy constant alpha 1 OS=Homo sapiens GN=IGHA1 PE=1 SV=2
121	185563	243789	212701	371486	1.17675e+06	46793.3	697833	466468	1.15131e+07	205087	2.35442e+06	83139.6	982453	4.52782e+06	0.116414	0.996622	2.77813	FALSE	ddb000445299 sp|P43652|AFAM_HUMAN|Afamin OS=Homo sapiens GN=AFM PE=1 SV=1
122	2.89633e+06	3.00576e+06	4.53202e+06	941049	3.67353e+06	3.94166e+06	1.99971e+06	1.27651e+06	373678	195677	1.57643e+06	1.34146e+06	457775	3.59062e+06	0.00630725	0.996622	-1.25214	FALSE	ddb000445996 sp|P09871|C1S_HUMAN|Complement C1s subcomponent OS=Homo sapiens GN=C1S PE=1 SV=1
123	119308	805709	308598	1.13675e+06	5.56112e+06	530561	447887	507414	1.69596e+06	176650	625220	133423	381389	4288261	0.864117	0.996622	-0.190402	FALSE	ddb000446178 sp|P06727|APOA4_HUMAN|Apolipoprotein A-IV OS=Homo sapiens GN=APOA4 PE=1 SV=3
128	689716	822781	543025	1.97873e+06	5.54169e+06	520213	4.87875e+06	398600	20619408	1.30747e+06	4.08418e+06	707313	3.87724e+06	1.34716e+07	0.164827	0.996622	1.57015	FALSE	ddb000514677 sp|P01011|AACT_HUMAN|Alpha-1-antichymotrypsin OS=Homo sapiens GN=SERPINA3 PE=1 SV=2
134	1.98491e+06	1.87125e+06	2.95906e+06	3.27696e+06	2.39565e+06	2.20133e+06	4.19006e+06	1.24627e+06	1.33832e+07	602321	1.36314e+06	711956	879779	5.95824e+06	0.68091	0.996622	0.354918	FALSE	ddb000520637 sp|P0C0L4|CO4A_HUMAN|Complement C4-A OS=Homo sapiens GN=C4A PE=1 SV=2
136	1.82494e+07	2.09752e+07	2.42409e+07	3.25226e+07	4.20704e+07	1.62591e+07	2.96249e+07	2.33169e+07	3.72923e+07	1.31415e+07	5.29205e+07	1.84963e+07	1.21553e+07	58878363	0.564245	0.996622	0.23312	FALSE	ddb000524049 sp|P01860|IGHG3_HUMAN|Immunoglobulin heavy constant gamma 3 OS=Homo sapiens GN=IGHG3 PE=1 SV=2
138	96310.4	694007	746641	918597	1.43027e+06	284416	1.03079e+06	218908	3.79988e+06	317975	1.70923e+06	2.86646e+06	1.92819e+06	9400051	0.0734206	0.996622	1.96039	FALSE	ddb000525005 sp|P01780|HV307_HUMAN|Immunoglobulin heavy variable 3-7 OS=Homo sapiens GN=IGHV3-7 PE=1 SV=2
151	7.92491e+06	7.6515e+06	6.82038e+06	1.14186e+07	1.92036e+07	6.96363e+06	1.88474e+07	5.1804e+06	8.08397e+07	5.87785e+06	2.33097e+07	5.20418e+06	1.19955e+07	3.26574e+07	0.242586	0.996622	1.06621	FALSE	ddb017220796 sp|P08603|CFAH_HUMAN|Complement factor H OS=Homo sapiens GN=CFH PE=1 SV=4
155	4.8544e+07	4.27384e+07	6.09135e+07	6.74414e+07	8.27524e+07	3.57925e+07	4.69582e+07	8.08486e+07	1.07139e+08	5.74881e+07	1.40683e+08	6.42573e+07	2.79853e+07	7.08409e+07	0.11969	0.996622	0.512058	FALSE	ddb017394026 sp|P01871|IGHM_HUMAN|Ig mu chain C region OS=Homo sapiens GN=IGHM PE=1 SV=3
158	3.2171e+06	2.50926e+06	6.5967e+06	5.539e+06	6.02084e+06	3.66393e+06	5.26614e+06	1.13945e+07	1.37275e+07	4.69177e+06	1.58601e+07	7.17814e+06	2.54082e+06	1.33744e+07	0.0101263	0.996622	1.06745	FALSE	ddb017982011 sp|P00736|C1R_HUMAN|Complement C1r subcomponent OS=Homo sapiens GN=C1R PE=1 SV=2
159	2.11067e+07	2.44825e+07	2.50922e+07	2.38286e+07	4.85745e+07	1.92872e+07	4.98911e+07	7.60355e+07	5.07791e+07	6.38508e+07	180139316	7.39957e+07	6.06402e+07	202582099	0.00335881	0.564279	1.73794	FALSE	ddb017982015 sp|P01859|IGHG2_HUMAN|Immunoglobulin heavy constant gamma 2 OS=Homo sapiens GN=IGHG2 PE=1 SV=2
161	5.33267e+07	5.53574e+07	4.68886e+07	6.83106e+07	8.25536e+07	3.16602e+07	6.46469e+07	7.80737e+07	8.91745e+07	4.82365e+07	1.41628e+08	3.22289e+07	7.64324e+07	2.23367e+08	0.106335	0.996622	0.774937	FALSE	ddb017986339 sp|P01023|A2MG_HUMAN|Alpha-2-macroglobulin OS=Homo sapiens GN=A2M PE=1 SV=3
162	1.80988e+07	1.63465e+07	1.48884e+07	1.17406e+07	1.1297e+07	1.13285e+07	1.2368e+07	7.91313e+06	1.87524e+07	3.02775e+06	5.28945e+06	3.63763e+06	3.47635e+06	1.25609e+07	0.0158355	0.996622	-0.813631	FALSE	ddb017992207 sp|P02751|FINC_HUMAN|Fibronectin OS=Homo sapiens GN=FN1 PE=1 SV=4
166	27008933881	24369352683	21432520884	29041750302	24476860881	24096989007	19517920895	22520268656	1.67733e+10	21902647735	23050895870	2.30211e+10	1.01872e+10	1.74696e+10	0.0214853	0.996622	-0.332905	FALSE	iRT_Peptides
170	8.32699e+06	7.24532e+06	7.12943e+06	7.51149e+06	9.60757e+06	6.35418e+06	8.62391e+06	6.49077e+06	28275980	6094476	7.23973e+06	6120070	3602190	5.26589e+06	0.716864	0.996622	0.203244	FALSE	sp|A2ASS6|TITIN_MOUSE Titin OS=Mus musculus OX=10090 GN=Ttn PE=1 SV=1
172	1.30944e+07	2.25395e+07	3.01142e+07	2.71436e+07	3.15836e+07	1.9406e+07	3.09929e+07	2.03987e+07	2.777e+07	1.01884e+07	2.6094e+07	1.13751e+07	6.71383e+06	4.83665e+07	0.569455	0.996622	-0.212662	FALSE	sp|A6X935|ITIH4_MOUSE Inter alpha-trypsin inhibitor, heavy chain 4 OS=Mus musculus OX=10090 GN=Itih4 PE=1 SV=2
175	4.31573e+07	3.31919e+07	8.33819e+07	3.93486e+07	5.05854e+07	5.87084e+07	5.23254e+07	5.20204e+08	8.54445e+07	2.71144e+08	6.86719e+08	8.08356e+08	1.62337e+08	7.5393e+08	0.000192349	0.034238	3.1884	TRUE	sp|E9PV24|FIBA_MOUSE Fibrinogen alpha chain OS=Mus musculus OX=10090 GN=Fga PE=1 SV=1
178	1.28093e+07	5.92552e+06	2.0071e+07	9.53009e+06	4.93645e+06	1.2687e+07	1.19594e+07	1.5014e+07	4.97669e+06	2.82094e+06	6.30244e+06	8.77466e+06	2.14304e+06	4.69316e+07	0.836946	0.996622	0.158438	FALSE	sp|E9Q414|APOB_MOUSE Apolipoprotein B-100 OS=Mus musculus OX=10090 GN=Apob PE=1 SV=1
180	3.79831e+07	9.01673e+07	6.44114e+07	4.59747e+07	7.91011e+07	4.26329e+07	6.02179e+07	1.3535e+07	9.03584e+07	1.36484e+07	3.77606e+07	5.82167e+06	1.55232e+07	4.11662e+07	0.0294839	0.996622	-0.948974	FALSE	sp|O08677|KNG1_MOUSE Kininogen-1 OS=Mus musculus OX=10090 GN=Kng1 PE=1 SV=1
183	88058.3	129299	626645	74047.7	46393	470685	184696	84145.5	2905187	6851.62	819374	157692	77610.7	1.48867e+06	0.178857	0.996622	1.77393	FALSE	sp|O70362|PHLD_MOUSE Phosphatidylinositol-glycan-specific phospholipase D OS=Mus musculus OX=10090 GN=Gpld1 PE=1 SV=1
191	6.23214e+07	5.30823e+07	9.46687e+07	9.47186e+07	1.03842e+08	7.44291e+07	1.55382e+08	4.0346e+07	2.00086e+08	3.5747e+07	9.47344e+07	4.19135e+07	3.96681e+07	1.86848e+08	0.996622	0.996622	0.00202961	FALSE	sp|P01027|CO3_MOUSE Complement C3 OS=Mus musculus OX=10090 GN=C3 PE=1 SV=3
192	5.04464e+06	4.98549e+06	8.98064e+06	7.59e+06	8.13608e+06	5.80328e+06	1.1494e+07	4.00937e+06	2.95284e+07	1.46744e+06	6.03924e+06	2.0601e+06	1.81402e+06	1.78521e+07	0.711763	0.996622	0.270633	FALSE	sp|P01029|CO4B_MOUSE Complement C4-B OS=Mus musculus OX=10090 GN=C4b PE=1 SV=3
194	1.05898e+07	8.3644e+06	9.33489e+06	1.44314e+07	1.80896e+07	1.15782e+07	1.43493e+07	6.20128e+06	3.46536e+06	1.29731e+07	4.4865e+07	9.2945e+06	4.52307e+06	1.6646e+07	0.774271	0.996622	0.175656	FALSE	sp|P01631|KV2A7_MOUSE Ig kappa chain V-II region 26-10 OS=Mus musculus OX=10090 PE=1 SV=1
201	1.18057e+06	1.29004e+06	1.82321e+06	909747	1.70282e+06	1.40199e+06	1.12354e+06	1.10024e+06	1.3653e+06	1.07728e+06	4598712	2.63906e+06	212027	3.80438e+06	0.217397	0.996622	0.64968	FALSE	sp|P01639|KV5A7_MOUSE Ig kappa chain V-V region MOPC 41 OS=Mus musculus OX=10090 GN=Gm5571 PE=1 SV=1
204	2.19859e+06	2.489e+06	3.28593e+06	4.15677e+06	6.4837e+06	3.67816e+06	6.54259e+06	4.51508e+06	2.93013e+06	2.65389e+06	1.00023e+07	1.60427e+06	3.32553e+06	10956170	0.514938	0.996622	0.319683	FALSE	sp|P01644|KV5AB_MOUSE Ig kappa chain V-V region HP R16.7 OS=Mus musculus OX=10090 PE=1 SV=1
205	2.19859e+06	2.489e+06	3.28593e+06	4.15677e+06	6.4837e+06	3.67816e+06	6.54259e+06	4.51508e+06	2.93013e+06	2.65389e+06	1.00023e+07	1.60427e+06	3.32553e+06	10956170	0.514938	0.996622	0.319683	FALSE	sp|P01645|KV5AC_MOUSE Ig kappa chain V-V region HP 93G7 OS=Mus musculus OX=10090 PE=1 SV=1
263	2.12176e+07	1.79662e+07	2.03713e+07	4.66677e+07	1.31266e+07	7.28954e+06	1.82688e+07	6.28059e+06	1.27359e+07	2.98946e+06	7.7301e+06	2.08381e+06	4.98767e+06	1.7792e+07	0.0123035	0.996622	-1.40818	FALSE	sp|P01837|IGKC_MOUSE Immunoglobulin kappa constant OS=Mus musculus OX=10090 GN=Igkc PE=1 SV=2
266	2.04852e+07	2.00949e+07	1.91807e+07	2.4901e+07	5.30822e+07	1.51799e+07	5.34908e+07	2.11485e+07	8.07668e+06	2.07817e+07	8.55863e+07	1.87191e+07	2.46308e+07	4.21083e+07	0.856974	0.996622	0.0988357	FALSE	sp|P01863|GCAA_MOUSE Ig gamma-2A chain C region, A allele OS=Mus musculus OX=10090 GN=Ighg PE=1 SV=1
267	1.12563e+07	1.31745e+07	1.17074e+07	1.37661e+07	2.5609e+07	9.72245e+06	2.78554e+07	1.59116e+07	5.05134e+06	1.46617e+07	5.79864e+07	9.03389e+06	1.21859e+07	2.05684e+07	0.660872	0.996622	0.259734	FALSE	sp|P01864|GCAB_MOUSE Ig gamma-2A chain C region secreted form OS=Mus musculus OX=10090 PE=1 SV=1
268	2.04852e+07	2.00949e+07	1.91807e+07	2.4901e+07	5.30822e+07	1.51799e+07	5.34908e+07	2.11485e+07	8.07668e+06	2.07817e+07	8.55863e+07	1.87191e+07	2.46308e+07	4.21083e+07	0.856974	0.996622	0.0988357	FALSE	sp|P01865|GCAM_MOUSE Ig gamma-2A chain C region, membrane-bound form OS=Mus musculus OX=10090 GN=Igh-1a PE=1 SV=3
269	1.31868e+07	1.14353e+07	1.71172e+07	1.54275e+07	2.54733e+07	1.33127e+07	3.62337e+07	1.60491e+07	1.12215e+07	13883410	50509590	1.60951e+07	1.38375e+07	4.06546e+07	0.528328	0.996622	0.295651	FALSE	sp|P01867|IGG2B_MOUSE Ig gamma-2B chain C region OS=Mus musculus OX=10090 GN=Igh-3 PE=1 SV=3
270	1.50354e+07	1.03913e+07	1.15571e+07	1.72875e+07	4.83543e+07	7.09338e+06	6.38847e+07	6.71358e+06	4.22872e+07	1.02369e+07	4.4068e+07	8.05094e+06	3.73055e+07	4.78314e+07	0.765305	0.996622	0.178684	FALSE	sp|P01869|IGH1M_MOUSE Ig gamma-1 chain C region, membrane-bound form OS=Mus musculus OX=10090 GN=Ighg1 PE=1 SV=2
271	1.7092e+08	1.53362e+08	1.82663e+08	1.83824e+08	1.75969e+08	1.05621e+08	1.56983e+08	3.72277e+08	5.01234e+07	1.92792e+08	5.71265e+08	2.90986e+08	1.5536e+08	4.23673e+08	0.050851	0.996622	0.864692	FALSE	sp|P01872|IGHM_MOUSE Immunoglobulin heavy constant mu OS=Mus musculus OX=10090 GN=Ighm PE=1 SV=2
278	1.07128e+06	1.12816e+06	1.21132e+06	941337	915162	825015	1.15385e+06	360243	83994985	535153	1.76027e+06	1.72557e+06	787215	6.53001e+06	0.282146	0.996622	3.72314	FALSE	sp|P01942|HBA_MOUSE Hemoglobin subunit alpha OS=Mus musculus OX=10090 GN=Hba PE=1 SV=2
279	1.08055e+07	7.72967e+06	1.3526e+07	1.11614e+07	2.99455e+07	9.25234e+06	3.75939e+07	6.88559e+06	2.241e+08	5.31584e+06	2.4903e+07	6.60049e+06	1.65825e+07	6.00273e+07	0.291025	0.996622	1.52094	FALSE	sp|P02088|HBB1_MOUSE Hemoglobin subunit beta-1 OS=Mus musculus OX=10090 GN=Hbb-b1 PE=1 SV=2
280	4.91905e+06	5.21196e+06	5.79067e+06	6.99943e+06	1.8104e+07	3.86084e+06	3.14859e+07	4.71163e+06	212455031	4.34128e+06	2.13116e+07	3.05301e+06	1.36136e+07	5.0387e+07	0.24978	0.996622	2.02056	FALSE	sp|P02089|HBB2_MOUSE Hemoglobin subunit beta-2 OS=Mus musculus OX=10090 GN=Hbb-b2 PE=1 SV=2
285	6.78153e+06	7.66142e+06	1.10879e+07	1.03867e+07	1.84772e+07	6.17578e+06	3.32726e+07	8.69517e+06	2.92828e+07	7.10895e+06	2.70972e+07	5.07163e+06	4.74279e+06	5.16037e+07	0.456446	0.996622	0.509621	FALSE	sp|P03987|IGHG3_MOUSE Ig gamma-3 chain C region OS=Mus musculus OX=10090 PE=1 SV=2
287	2.75909e+07	2.73959e+07	2.53911e+07	1.25861e+07	8.9108e+06	4.9353e+07	1.77931e+07	1.76602e+07	912159	1.70171e+07	2.26373e+07	3.43226e+07	3.87234e+06	9.59384e+06	0.176168	0.996622	-0.672926	FALSE	sp|P04104|K2C1_MOUSE Keratin, type II cytoskeletal 1 OS=Mus musculus OX=10090 GN=Krt1 PE=1 SV=4
288	504177	743925	907001	1.36262e+06	2.44739e+06	837610	1.711e+06	700153	1.66101e+07	767772	4.18747e+06	1.00481e+06	237065	589165	0.325976	0.996622	1.50097	FALSE	sp|P04186|CFAB_MOUSE Complement factor B OS=Mus musculus OX=10090 GN=Cfb PE=1 SV=2
304	1.73122e+07	2.71534e+07	2.99136e+07	4.21352e+07	4.80555e+07	2.93688e+07	4.72493e+07	6.57181e+06	8.41113e+07	4.6111e+06	1.93309e+07	3.43239e+06	7.58747e+06	5.79241e+07	0.521495	0.996622	-0.393834	FALSE	sp|P06728|APOA4_MOUSE Apolipoprotein A-IV OS=Mus musculus OX=10090 GN=Apoa4 PE=1 SV=3
306	6.60106e+06	4.76519e+06	7.08133e+06	1.71834e+07	1.53567e+07	6.36327e+06	2.31497e+07	1.26919e+07	1.43097e+07	1.01647e+07	3.38136e+07	1.063e+07	7.37353e+06	3.91935e+07	0.21498	0.996622	0.671065	FALSE	sp|P06909|CFAH_MOUSE Complement factor H OS=Mus musculus OX=10090 GN=Cfh PE=1 SV=2
307	1.56587e+07	2.30134e+07	1.47204e+07	4.7581e+07	1.26764e+08	7.72864e+06	8.52619e+07	4.86751e+06	1.85537e+08	1.53409e+07	5.88837e+07	3.70866e+06	3.3846e+07	9.27951e+07	0.722927	0.996622	0.300423	FALSE	sp|P07309|TTHY_MOUSE Transthyretin OS=Mus musculus OX=10090 GN=Ttr PE=1 SV=1
308	1.09529e+06	1.42984e+06	544285	3.42355e+06	5.36769e+06	325431	4.90787e+06	578745	9338800	927245	4.63855e+06	395119	2792445	1.44369e+07	0.289891	0.996622	0.953685	FALSE	sp|P07361|A1AG2_MOUSE Alpha-1-acid glycoprotein 2 OS=Mus musculus OX=10090 GN=Orm2 PE=1 SV=1
309	1.57916e+09	2.0598e+09	1.3143e+09	3.47303e+09	1.1027e+10	1.10549e+09	1.12356e+10	5.12518e+08	2.61949e+10	2.6584e+09	9.12519e+09	6.13508e+08	4.70259e+09	1.37579e+10	0.345749	0.996622	0.856416	FALSE	sp|P07724|ALBU_MOUSE Serum albumin OS=Mus musculus OX=10090 GN=Alb PE=1 SV=3
310	6.1018e+06	1.03604e+07	8.22985e+06	3.89147e+06	3.65012e+06	6.46008e+06	6.81395e+06	4.64968e+06	1.84013e+06	2.38852e+06	5.67688e+06	5.96123e+06	1.16208e+06	7.44291e+06	0.0641231	0.996622	-0.644029	FALSE	sp|P07744|K2C4_MOUSE Keratin, type II cytoskeletal 4 OS=Mus musculus OX=10090 GN=Krt4 PE=1 SV=2
311	2.9714e+07	1.09328e+08	2.25799e+08	6.19554e+07	8.76157e+07	8.06175e+07	9.3297e+07	1.64725e+07	1.48142e+08	1.19577e+07	1.06983e+08	9.84523e+06	2.81811e+07	1.08887e+08	0.249274	0.996622	-0.677183	FALSE	sp|P07758|A1AT1_MOUSE Alpha-1-antitrypsin 1-1 OS=Mus musculus OX=10090 GN=Serpina1a PE=1 SV=4
312	6.77831e+07	4.12866e+07	4.21889e+07	5.33105e+07	1.27927e+08	2.80638e+07	1.35704e+08	2.12129e+07	4.66166e+08	4.27448e+07	2.16151e+08	2.50958e+07	6.84897e+07	1.91677e+08	0.22618	0.996622	1.05562	FALSE	sp|P07759|SPA3K_MOUSE Serine protease inhibitor A3K OS=Mus musculus OX=10090 GN=Serpina3k PE=1 SV=2
313	4.89215e+06	3.3107e+06	8.52252e+06	6.35688e+06	4.70165e+06	9.20451e+06	7.96696e+06	4.49527e+06	1.76969e+06	300342	2.64783e+06	1.05361e+06	646888	1.79849e+07	0.361728	0.996622	-0.637496	FALSE	sp|P08226|APOE_MOUSE Apolipoprotein E OS=Mus musculus OX=10090 GN=Apoe PE=1 SV=2
314	4.73855e+06	6.89119e+06	9.83766e+06	9.06796e+06	1.12378e+07	6.82058e+06	9.84354e+06	1.6841e+07	7.96034e+06	1.0661e+07	1.82426e+07	1.41333e+07	8.84861e+06	30855570	0.0233895	0.996622	0.879947	FALSE	sp|P08607|C4BPA_MOUSE C4b-binding protein OS=Mus musculus OX=10090 GN=C4bpa PE=1 SV=3
315	831673	524027	256548	213308	273773	1.02048e+06	386740	622472	39775.9	458096	404954	345212	109285	337333	0.226139	0.996622	-0.597714	FALSE	sp|P08730|K1C13_MOUSE Keratin, type I cytoskeletal 13 OS=Mus musculus OX=10090 GN=Krt13 PE=1 SV=2
319	5.20809e+07	1.18635e+08	4.02098e+08	8.06647e+07	2.54241e+07	2.37919e+07	2.00042e+07	1.17783e+07	2.78831e+07	4.21134e+06	7.49776e+07	5.44034e+06	2.93692e+06	1.2251e+07	0.11279	0.996622	-2.37335	FALSE	sp|P11276|FINC_MOUSE Fibronectin OS=Mus musculus OX=10090 GN=Fn1 PE=1 SV=4
320	2.3069e+07	2.46684e+07	1.78057e+07	1.09927e+07	7.35596e+06	4.38882e+07	1.63251e+07	1.49821e+07	671273	1.54716e+07	2.05728e+07	30251699	3.10584e+06	1.29612e+07	0.2652	0.996622	-0.556023	FALSE	sp|P11679|K2C8_MOUSE Keratin, type II cytoskeletal 8 OS=Mus musculus OX=10090 GN=Krt8 PE=1 SV=4
321	1.51037e+07	1.00101e+07	3.72183e+07	1.01639e+07	1.36391e+07	2.06992e+07	1.46916e+07	8.86247e+06	2.23279e+07	8.06242e+06	1.98662e+07	1.18819e+07	5.22894e+06	2.48935e+07	0.52927	0.996622	-0.265147	FALSE	sp|P12246|SAMP_MOUSE Serum amyloid P-component OS=Mus musculus OX=10090 GN=Apcs PE=1 SV=2
322	1.22554e+07	1.01081e+07	1.07551e+07	1.49679e+07	1.91799e+07	9.15764e+06	1.12386e+07	4.63306e+06	1.62888e+07	4.04503e+06	5.40476e+06	7.1541e+06	942233	7.15035e+06	0.00730745	0.996622	-0.942349	FALSE	sp|P13020|GELS_MOUSE Gelsolin OS=Mus musculus OX=10090 GN=Gsn PE=1 SV=3
323	3.45518e+07	2.89227e+07	4.96386e+07	5.76773e+07	4.40537e+07	3.70901e+07	3.89775e+07	1.1337e+08	4.95262e+07	6.63591e+07	1.13913e+08	7.39109e+07	4.4436e+07	1.29258e+08	0.00138598	0.241161	1.02203	FALSE	sp|P14106|C1QB_MOUSE Complement C1q subcomponent subunit B OS=Mus musculus OX=10090 GN=C1qb PE=1 SV=2
333	853709	524027	256548	226688	273773	1.06455e+06	402525	631384	39775.9	458096	404954	368139	109285	553759	0.318582	0.996622	-0.489548	FALSE	sp|P19001|K1C19_MOUSE Keratin, type I cytoskeletal 19 OS=Mus musculus OX=10090 GN=Krt19 PE=1 SV=1
334	727993	420063	1.05597e+06	1.24986e+06	1.90379e+06	3.26918e+06	2.75519e+06	1.94077e+06	34644280	1.04334e+06	1.10953e+07	1.70436e+07	483749	2.66156e+06	0.0846831	0.996622	2.59801	FALSE	sp|P19221|THRB_MOUSE Prothrombin OS=Mus musculus OX=10090 GN=F2 PE=1 SV=1
337	8.17183e+06	1.47755e+07	1.47498e+07	2.61215e+07	3.92607e+07	1.82604e+07	6.28385e+07	4.12031e+06	9.60161e+07	3.83685e+06	2.9015e+07	5.11689e+06	1.27805e+07	4.68544e+07	0.895022	0.996622	0.102502	FALSE	sp|P20918|PLMN_MOUSE Plasminogen OS=Mus musculus OX=10090 GN=Plg PE=1 SV=3
338	4.75747e+07	4.25057e+07	4.04953e+07	2.84227e+07	5.79576e+07	2.9913e+07	3.71267e+07	6.525e+06	1.36384e+08	8.74861e+06	4.27029e+07	5.86258e+06	2.219e+07	6.4268e+07	0.983289	0.996622	0.0135773	FALSE	sp|P21614|VTDB_MOUSE Vitamin D-binding protein OS=Mus musculus OX=10090 GN=Gc PE=1 SV=2
339	3.13346e+07	1.03885e+08	2.36816e+08	6.15579e+07	7.03344e+07	8.16433e+07	6.06159e+07	1.52574e+07	1.5428e+08	6.47322e+06	7.88024e+07	1.35853e+07	2.33069e+07	8.90779e+07	0.249433	0.996622	-0.762984	FALSE	sp|P22599|A1AT2_MOUSE Alpha-1-antitrypsin 1-2 OS=Mus musculus OX=10090 GN=Serpina1b PE=1 SV=2
340	1.98834e+07	1.43959e+07	1.16432e+07	2.88313e+07	6.36457e+07	7.65352e+06	5.10741e+07	6.83603e+06	1.22375e+08	2.26725e+07	1.02468e+08	3.20902e+06	5.20036e+07	211873208	0.121193	0.996622	1.40337	FALSE	sp|P23953|EST1C_MOUSE Carboxylesterase 1C OS=Mus musculus OX=10090 GN=Ces1c PE=1 SV=4
344	1.37164e+07	1.95907e+07	1.95243e+07	2.41499e+07	3.95139e+07	1.41888e+07	3.60602e+07	1.10504e+07	8.76141e+07	6.58422e+06	2.55955e+07	9.74311e+06	1.28258e+07	7.1649e+07	0.526899	0.996622	0.432687	FALSE	sp|P28665|MUG1_MOUSE Murinoglobulin-1 OS=Mus musculus OX=10090 GN=Mug1 PE=1 SV=3
345	3.56547e+06	3.87455e+06	5.21653e+06	5.08353e+06	1.50742e+07	3.21122e+06	1.20323e+07	1.92106e+06	2.90866e+07	2.34011e+06	8.46956e+06	2.62441e+06	6.39397e+06	2.40984e+07	0.403302	0.996622	0.640849	FALSE	sp|P28666|MUG2_MOUSE Murinoglobulin-2 OS=Mus musculus OX=10090 GN=Mug2 PE=1 SV=2
347	4.30609e+06	5.23549e+06	6.00623e+06	3.99831e+06	4.92563e+06	6.07071e+06	6.14966e+06	1.50041e+06	37408790	392798	7.81972e+06	2.08571e+06	563116	2.08452e+06	0.671038	0.996622	0.499014	FALSE	sp|P29621|SPA3C_MOUSE Serine protease inhibitor A3C OS=Mus musculus OX=10090 GN=Serpina3c PE=2 SV=1
348	3.43869e+06	2.90855e+06	1.17086e+07	8.18412e+06	2.56747e+07	1.09302e+07	1.22937e+07	6.74797e+06	1.56174e+08	7.80872e+06	3.31623e+07	2.01691e+07	7.02418e+06	3.16947e+07	0.189613	0.996622	1.80624	FALSE	sp|P29699|FETUA_MOUSE Alpha-2-HS-glycoprotein OS=Mus musculus OX=10090 GN=Ahsg PE=1 SV=1
349	3.68682e+06	5.05458e+06	9.8637e+06	1.02361e+07	2.19305e+07	9.0694e+06	1.39267e+07	4.97465e+06	1.5606e+07	4.31461e+06	1.21468e+07	4.63694e+06	1.35504e+06	5.75614e+06	0.23044	0.996622	-0.596401	FALSE	sp|P29788|VTNC_MOUSE Vitronectin OS=Mus musculus OX=10090 GN=Vtn PE=1 SV=2
351	5.56931e+06	7.3417e+06	9.61329e+06	8.23861e+06	8.23251e+06	5.96161e+06	1.03434e+07	3.09433e+06	4.46414e+07	2.6022e+06	1.83123e+07	5.36376e+06	9.40037e+06	2.55741e+07	0.189848	0.996622	0.978814	FALSE	sp|P32261|ANT3_MOUSE Antithrombin-III OS=Mus musculus OX=10090 GN=Serpinc1 PE=1 SV=1
362	5.06183e+07	5.6391e+07	4.70095e+07	1.5873e+07	1.06579e+07	7.66939e+07	1.91503e+07	4.34417e+07	2.19861e+06	2.35825e+07	3.55808e+07	6.77876e+07	5.40119e+06	2.90325e+07	0.433076	0.996622	-0.416922	FALSE	sp|P50446|K2C6A_MOUSE Keratin, type II cytoskeletal 6A OS=Mus musculus OX=10090 GN=Krt6a PE=1 SV=3
375	1.78698e+06	1.43001e+06	1.92124e+06	2.5711e+06	2.04192e+06	323746	3.97304e+06	2.42337e+06	23552276	987081	3.14399e+06	670422	4.70357e+06	1.73259e+07	0.109693	0.996622	1.91035	FALSE	sp|P97290|IC1_MOUSE Plasma protease C1 inhibitor OS=Mus musculus OX=10090 GN=Serping1 PE=1 SV=3
378	5.78796e+06	1.17027e+06	861910	473700	682257	359010	891312	1.22454e+06	1.00614e+06	333330	1.13783e+07	1.50068e+06	1.11216e+06	4.07565e+06	0.36627	0.996622	1.0125	FALSE	sp|P98086|C1QA_MOUSE Complement C1q subcomponent subunit A OS=Mus musculus OX=10090 GN=C1qa PE=1 SV=2
379	9.95949e+06	7.12862e+06	2.30827e+07	1.40615e+07	1.42841e+07	1.3666e+07	2.09168e+07	1.08662e+07	8.97446e+07	4.25584e+06	1.18842e+07	6.59992e+06	4.10379e+06	3.78698e+07	0.461184	0.996622	0.681266	FALSE	sp|Q00623|APOA1_MOUSE Apolipoprotein A-I OS=Mus musculus OX=10090 GN=Apoa1 PE=1 SV=2
381	2.9714e+07	1.09328e+08	2.25799e+08	6.19554e+07	8.76157e+07	8.06175e+07	9.3297e+07	1.64725e+07	1.48142e+08	1.19577e+07	1.06983e+08	9.84523e+06	2.81811e+07	1.08887e+08	0.249274	0.996622	-0.677183	FALSE	sp|Q00896|A1AT3_MOUSE Alpha-1-antitrypsin 1-3 OS=Mus musculus OX=10090 GN=Serpina1c PE=1 SV=2
382	2.66458e+07	9.87592e+07	2.28844e+08	5.06618e+07	5.09626e+07	7.80167e+07	4.79114e+07	1.37958e+07	4.66032e+07	5.7247e+06	7.79906e+07	1.19956e+07	1.58487e+07	5.41642e+07	0.067864	0.996622	-1.36342	FALSE	sp|Q00897|A1AT4_MOUSE Alpha-1-antitrypsin 1-4 OS=Mus musculus OX=10090 GN=Serpina1d PE=1 SV=1
383	2.60262e+07	1.00156e+08	2.22736e+08	5.03187e+07	5.30778e+07	7.76595e+07	4.77091e+07	1.38223e+07	5.02776e+07	6.00048e+06	7.61728e+07	7.54701e+06	1.88254e+07	7.15793e+07	0.0837685	0.996622	-1.24207	FALSE	sp|Q00898|A1AT5_MOUSE Alpha-1-antitrypsin 1-5 OS=Mus musculus OX=10090 GN=Serpina1e PE=1 SV=1
385	3.31939e+06	4.77659e+06	3.09063e+06	5.40507e+06	18437708	3.22663e+06	1.47894e+07	1.20494e+07	4.97531e+07	5.20834e+06	1.14276e+07	2.45448e+06	7.00949e+06	1.90249e+07	0.239902	0.996622	1.01133	FALSE	sp|Q01339|APOH_MOUSE Beta-2-glycoprotein 1 OS=Mus musculus OX=10090 GN=Apoh PE=1 SV=1
390	5.41278e+06	7.79524e+06	7.97743e+06	9.58333e+06	3.1148e+07	5.4534e+06	2.29347e+07	2.29136e+06	1.27425e+08	5.64001e+06	3.11207e+07	1.66953e+06	1.08908e+07	3.3987e+07	0.312278	0.996622	1.23814	FALSE	sp|Q03734|SPA3M_MOUSE Serine protease inhibitor A3M OS=Mus musculus OX=10090 GN=Serpina3m PE=1 SV=2
392	9.48288e+06	7.01915e+06	1.11159e+07	1.38875e+07	2.55983e+07	3.91929e+06	8.98087e+06	1.964e+06	3.81945e+07	625546	7.09683e+06	2.20545e+06	7.15339e+06	2.5323e+07	0.951695	0.996622	0.0454226	FALSE	sp|Q06770|CBG_MOUSE Corticosteroid-binding globulin OS=Mus musculus OX=10090 GN=Serpina6 PE=1 SV=1
393	3.6354e+06	3.81627e+06	1.03573e+07	5.00614e+06	6.14079e+06	7.91284e+06	5.23099e+06	9.85388e+06	3.87326e+06	5.88216e+06	1.72741e+07	1.17823e+07	1.323e+07	3.64355e+07	0.0556184	0.996622	1.22384	FALSE	sp|Q06890|CLUS_MOUSE Clusterin OS=Mus musculus OX=10090 GN=Clu PE=1 SV=1
394	198422	629013	910890	1.19362e+06	1.3133e+06	720551	1.36474e+06	274286	2.89376e+06	223958	574750	468362	69477.9	366072	0.606083	0.996622	-0.378207	FALSE	sp|Q07456|AMBP_MOUSE Protein AMBP OS=Mus musculus OX=10090 GN=Ambp PE=1 SV=2
395	1.70251e+06	1.82694e+06	1.68587e+06	6.0377e+06	4.73696e+06	1.63582e+06	3.30798e+06	1.62245e+07	3.56017e+06	1.22279e+07	30626286	2.52222e+07	1.21857e+07	3.10537e+07	8.75397e-05	0.0156696	2.64677	TRUE	sp|Q07968|F13B_MOUSE Coagulation factor XIII B chain OS=Mus musculus OX=10090 GN=F13b PE=1 SV=2
399	9.5404e+06	1.08419e+07	1.00965e+07	4.44231e+06	2.23101e+06	1.0493e+07	6.19363e+06	1.00125e+08	1.0608e+06	3.10967e+06	7.71737e+07	2.97096e+07	4.30916e+07	1.13308e+08	0.0089209	0.996622	2.77133	FALSE	sp|Q3TTY5|K22E_MOUSE Keratin, type II cytoskeletal 2 epidermal OS=Mus musculus OX=10090 GN=Krt2 PE=1 SV=1
400	6.1018e+06	1.03604e+07	8.22985e+06	3.89147e+06	3.65012e+06	6.46008e+06	6.81395e+06	4.64968e+06	1.84013e+06	2.38852e+06	5.67688e+06	5.96123e+06	1.16208e+06	7.44291e+06	0.0641231	0.996622	-0.644029	FALSE	sp|Q3UV17|K22O_MOUSE Keratin, type II cytoskeletal 2 oral OS=Mus musculus OX=10090 GN=Krt76 PE=1 SV=1
403	126222	19362.1	78550.8	218844	1.52207e+06	150182	618156	47042.5	8078190	185787	1.30037e+06	25371.1	389249	1875287	0.239823	0.996622	2.12236	FALSE	sp|Q5I2A0|SPA3G_MOUSE Serine protease inhibitor A3G OS=Mus musculus OX=10090 GN=Serpina3g PE=1 SV=2
404	2.00497e+06	2.60073e+06	1.07376e+06	4.88206e+06	6.76667e+06	345211	7.37006e+06	669976	24210900	1.27374e+06	5.6044e+06	439808	4245046	1.9825e+07	0.247524	0.996622	1.1679	FALSE	sp|Q60590|A1AG1_MOUSE Alpha-1-acid glycoprotein 1 OS=Mus musculus OX=10090 GN=Orm1 PE=1 SV=1
406	656839	755179	548713	1.64019e+06	5.1178e+06	436637	4.8532e+06	555592	53828150	806018	3.56725e+06	460435	1303197	4.92574e+06	0.326054	0.996622	2.22401	FALSE	sp|Q61129|CFAI_MOUSE Complement factor I OS=Mus musculus OX=10090 GN=Cfi PE=1 SV=3
407	1.67032e+07	2.26481e+07	2.64694e+07	3.7613e+07	7.5603e+07	1.60418e+07	5.64362e+07	6.97987e+06	8.15826e+07	1.32744e+07	5.04343e+07	7.31087e+06	3.44307e+07	1.36088e+08	0.572797	0.996622	0.392262	FALSE	sp|Q61147|CERU_MOUSE Ceruloplasmin OS=Mus musculus OX=10090 GN=Cp PE=1 SV=2
411	2.86746e+07	1.33352e+07	2.83626e+07	3.14386e+07	2.4246e+07	1.43152e+07	1.35434e+07	2.55894e+07	2.12328e+07	24839396	2.51556e+07	2.66438e+07	7.70095e+06	1.54135e+07	0.794077	0.996622	-0.070497	FALSE	sp|Q61414|K1C15_MOUSE Keratin, type I cytoskeletal 15 OS=Mus musculus OX=10090 GN=Krt15 PE=1 SV=2
413	4.76718e+07	5.51176e+07	3.79824e+07	9.74341e+07	2.07545e+08	2.53059e+07	1.61626e+08	2.95363e+07	4.56891e+08	8.06966e+07	2.58542e+08	4.86527e+07	9.33448e+07	3.01317e+08	0.169306	0.996622	1.00412	FALSE	sp|Q61646|HPT_MOUSE Haptoglobin OS=Mus musculus OX=10090 GN=Hp PE=1 SV=1
415	312153	606832	750882	659931	1.06642e+06	428433	1.47548e+06	469024	3.72834e+06	127639	229957	122313	463692	2.40974e+06	0.563808	0.996622	0.510585	FALSE	sp|Q61702|ITIH1_MOUSE Inter-alpha-trypsin inhibitor heavy chain H1 OS=Mus musculus OX=10090 GN=Itih1 PE=1 SV=2
416	1.6569e+06	890067	1.28625e+06	1.856e+06	3.13831e+06	2.63361e+06	6.12307e+06	1.51304e+06	1.89789e+07	1.40194e+06	4.24899e+06	2.07896e+06	1.51759e+06	1.14965e+07	0.203967	0.996622	1.22962	FALSE	sp|Q61703|ITIH2_MOUSE Inter-alpha-trypsin inhibitor heavy chain H2 OS=Mus musculus OX=10090 GN=Itih2 PE=1 SV=1
417	202260	232261	1.17576e+06	292994	1.26876e+06	529079	2.03179e+06	244977	8571060	136001	1.18982e+06	557803	353267	2.49229e+06	0.34342	0.996622	1.24045	FALSE	sp|Q61704|ITIH3_MOUSE Inter-alpha-trypsin inhibitor heavy chain H3 OS=Mus musculus OX=10090 GN=Itih3 PE=1 SV=3
423	7.7991e+07	7.2128e+07	9.27074e+07	1.02588e+08	2.28853e+08	5.94658e+07	2.62741e+08	1.79698e+08	3.31683e+08	8.98415e+07	3.82529e+08	6.65377e+07	1.06118e+08	3.65341e+08	0.142212	0.996622	0.763395	FALSE	sp|Q61838|PZP_MOUSE Pregnancy zone protein OS=Mus musculus OX=10090 GN=Pzp PE=1 SV=3
427	1.00756e+06	1.39207e+06	502141	3.35902e+06	5.31444e+06	269917	4.84857e+06	427293	6716500	835370	4.50067e+06	156743	2325547	1.23205e+07	0.413376	0.996622	0.708675	FALSE	sp|Q63805|A1AG3_MOUSE Alpha-1-acid glycoprotein 3 OS=Mus musculus OX=10090 GN=Orm3 PE=3 SV=1
433	5.94499e+06	6.93704e+06	5.27584e+06	6.71224e+06	9.58419e+06	6.54482e+06	11037523	13322163	1.06986e+07	10623824	25017210	8.99651e+06	16500011	37959580	0.0119476	0.996622	1.24244	FALSE	sp|Q6GQT1|A2MG_MOUSE Alpha-2-macroglobulin-P OS=Mus musculus OX=10090 GN=A2m PE=2 SV=2
434	7013.29	813.805	28370.2	1815.08	55118.7	160715	49834.3	40635.7	41374.3	51162.9	63418.5	103660	0	605198	0.299977	0.996622	1.57608	FALSE	sp|Q6IFX2|K1C42_MOUSE Keratin, type I cytoskeletal 42 OS=Mus musculus OX=10090 GN=Krt42 PE=1 SV=1
436	6.5888e+06	7.89398e+06	9.62324e+06	2.24066e+06	1.96427e+06	8.54321e+06	2.89775e+06	4.02133e+06	286161	2.4872e+06	4.34053e+06	6.54525e+06	1.05207e+06	6.16148e+06	0.163615	0.996622	-0.675225	FALSE	sp|Q6IFZ6|K2C1B_MOUSE Keratin, type II cytoskeletal 1b OS=Mus musculus OX=10090 GN=Krt77 PE=1 SV=1
437	1.81464e+06	2.07879e+06	3488878	557365	322614	1.5252e+06	258788	1.00921e+06	103451	587875	885902	2147679	161769	1601945	0.332858	0.996622	-0.628629	FALSE	sp|Q6IFZ9|K2C74_MOUSE Keratin, type II cytoskeletal 74 OS=Mus musculus OX=10090 GN=Krt74 PE=3 SV=1
439	2.42707e+06	5.90921e+06	5.29563e+06	2.51339e+06	3.35116e+06	3.63875e+06	3.83482e+06	2.1836e+06	3.61165e+06	1.10426e+06	1.98315e+06	2.92743e+06	439390	5872566	0.133031	0.996622	-0.57361	FALSE	sp|Q6NXH9|K2C73_MOUSE Keratin, type II cytoskeletal 73 OS=Mus musculus OX=10090 GN=Krt73 PE=1 SV=1
445	760889	1.10077e+06	1.28539e+06	3.20882e+06	7.19674e+06	1.13044e+06	5.84704e+06	2.47202e+06	1.63362e+07	2.78961e+06	8.66018e+06	2.43866e+06	3.0356e+06	1.1896e+07	0.0974628	0.996622	1.21408	FALSE	sp|Q80YC5|FA12_MOUSE Coagulation factor XII OS=Mus musculus OX=10090 GN=F12 PE=1 SV=2
448	5.06183e+07	5.6391e+07	4.70095e+07	1.5873e+07	1.06579e+07	7.66939e+07	1.91503e+07	4.34417e+07	2.19861e+06	2.35825e+07	3.55808e+07	6.77876e+07	5.40119e+06	2.90325e+07	0.433076	0.996622	-0.416922	FALSE	sp|Q8BGZ7|K2C75_MOUSE Keratin, type II cytoskeletal 75 OS=Mus musculus OX=10090 GN=Krt75 PE=1 SV=1
456	881653	693515	1.98391e+06	998379	728451	824132	853203	5.53088e+06	1.95739e+06	1.47074e+06	3.08413e+06	2.67976e+06	805295	3.70401e+06	0.00452625	0.751357	1.46569	FALSE	sp|Q8CFG9|C1RB_MOUSE Complement C1r-B subcomponent OS=Mus musculus OX=10090 GN=C1rb PE=2 SV=1
459	881653	693515	1.98391e+06	998379	728451	824132	853203	5.53088e+06	1.95739e+06	1.47074e+06	3.08413e+06	2.67976e+06	805295	3.70401e+06	0.00452625	0.751357	1.46569	FALSE	sp|Q8CG16|C1RA_MOUSE Complement C1r-A subcomponent OS=Mus musculus OX=10090 GN=C1ra PE=1 SV=1
461	1.05255e+08	1.08877e+08	1.74385e+08	1.70822e+08	2.38367e+08	1.50899e+08	1.5314e+08	1.33352e+09	8.02653e+07	6.25306e+08	2.32853e+09	2.21135e+09	4.98461e+08	2.43689e+09	0.00116795	0.204391	3.11031	FALSE	sp|Q8K0E8|FIBB_MOUSE Fibrinogen beta chain OS=Mus musculus OX=10090 GN=Fgb PE=1 SV=1
466	10877.2	1562.38	8127.96	342535	40059.2	0	230729	185413	4455619	35212.8	386092	98637.8	61221.2	327531	0.253314	0.996622	3.13011	FALSE	sp|Q8R121|ZPI_MOUSE Protein Z-dependent protease inhibitor OS=Mus musculus OX=10090 GN=Serpina10 PE=1 SV=1
471	9.51512e+07	8.02241e+07	2.36172e+08	1.17811e+08	1.35403e+08	1.17419e+08	1.93715e+08	2.1626e+09	1.27498e+08	9.44258e+08	2.40734e+09	1.47408e+09	1.07857e+09	4.7865e+09	0.00255518	0.436936	3.73352	FALSE	sp|Q8VCM7|FIBG_MOUSE Fibrinogen gamma chain OS=Mus musculus OX=10090 GN=Fgg PE=1 SV=1
474	1.3272e+07	1.36806e+07	12972522	3.91347e+06	2.03442e+06	1.42933e+07	4.18735e+06	1.14213e+07	293806	4.58539e+06	7.96604e+06	12868349	1.42684e+06	12038098	0.491769	0.996622	-0.346889	FALSE	sp|Q8VED5|K2C79_MOUSE Keratin, type II cytoskeletal 79 OS=Mus musculus OX=10090 GN=Krt79 PE=1 SV=2
476	965505	2.19482e+06	3.26529e+06	4.04419e+06	4.73355e+06	2.9654e+06	3.24392e+06	78366	1.07123e+07	206966	1.4395e+06	40783.5	449195	3.42998e+06	0.639086	0.996622	-0.388553	FALSE	sp|Q91WP6|SPA3N_MOUSE Serine protease inhibitor A3N OS=Mus musculus OX=10090 GN=Serpina3n PE=1 SV=1
478	1.22288e+08	1.91585e+08	1.83259e+08	3.18567e+08	1.15445e+09	7.59965e+07	7.25478e+08	4.51937e+07	2.27288e+09	2.53786e+08	1.10409e+09	4.18653e+07	4.05217e+08	1.39969e+09	0.262797	0.996622	0.994652	FALSE	sp|Q91X72|HEMO_MOUSE Hemopexin OS=Mus musculus OX=10090 GN=Hpx PE=1 SV=2
480	1.4456e+08	1.67803e+08	1.0606e+08	2.86299e+08	8.5069e+08	6.48751e+07	8.06487e+08	3.77673e+07	1.03484e+09	2.08886e+08	9.06866e+08	5.54784e+07	5.32939e+08	1.95309e+09	0.255976	0.996622	0.962759	FALSE	sp|Q921I1|TRFE_MOUSE Serotransferrin OS=Mus musculus OX=10090 GN=Tf PE=1 SV=1
482	5.06183e+07	5.6391e+07	4.70095e+07	1.5873e+07	1.06579e+07	7.66939e+07	1.91503e+07	4.34417e+07	2.19861e+06	2.35825e+07	3.55808e+07	6.77876e+07	5.40119e+06	2.90325e+07	0.433076	0.996622	-0.416922	FALSE	sp|Q922U2|K2C5_MOUSE Keratin, type II cytoskeletal 5 OS=Mus musculus OX=10090 GN=Krt5 PE=1 SV=1
484	4.44012e+06	5.19371e+06	6386232	1.43081e+06	866029	4.33458e+06	1.76991e+06	2.69338e+06	254148	1.1852e+06	2.24191e+06	4972889	610731	4054168	0.249223	0.996622	-0.608954	FALSE	sp|Q99M73|KRT84_MOUSE Keratin, type II cuticular Hb4 OS=Mus musculus OX=10090 GN=Krt84 PE=2 SV=2
488	218697	227835	379206	468408	1.43423e+06	301960	1.51073e+06	350646	2.01153e+07	172805	4.719e+06	233253	446629	2.4271e+06	0.215217	0.996622	2.64807	FALSE	sp|Q9DBB9|CPN2_MOUSE Carboxypeptidase N subunit 2 OS=Mus musculus OX=10090 GN=Cpn2 PE=1 SV=2
489	78758.9	45308.4	154855	449321	3.4774e+06	76430.2	2.31225e+06	337487	6.11994e+06	626587	1.92277e+06	807495	1.31465e+06	5.36519e+06	0.173861	0.996622	1.32265	FALSE	sp|Q9DBD0|ICA_MOUSE Inhibitor of carbonic anhydrase OS=Mus musculus OX=10090 GN=Ica PE=1 SV=1
491	5.05255e+06	8.21931e+06	8172212	3.38683e+06	3.89458e+06	6.44813e+06	2.99678e+06	3.86777e+06	3.76235e+06	1.70158e+06	3.33916e+06	5740387	854329	7753798	0.18838	0.996622	-0.49846	FALSE	sp|Q9DCV7|K2C7_MOUSE Keratin, type II cytoskeletal 7 OS=Mus musculus OX=10090 GN=Krt7 PE=1 SV=1
492	1.75096e+06	2.96848e+06	3.63109e+06	5.0756e+06	1.01111e+07	3.20625e+06	1.06183e+07	734746	1.04807e+08	3.4427e+06	7.18431e+06	1.16808e+06	3.52059e+06	1.46856e+07	0.330627	0.996622	1.85912	FALSE	sp|Q9ESB3|HRG_MOUSE Histidine-rich glycoprotein OS=Mus musculus OX=10090 GN=Hrg PE=1 SV=2
499	8.21107e+06	9.80611e+06	8.7837e+06	4.21619e+06	6.89205e+06	3.56308e+06	4.33168e+06	1.11764e+06	949135	953370	4350772	1.95885e+06	578187	3.68327e+06	3.01642e-05	0.00542955	-1.75279	FALSE	sp|Q9QWK4|CD5L_MOUSE CD5 antigen-like OS=Mus musculus OX=10090 GN=Cd5l PE=1 SV=3
500	831673	524027	256548	213308	273773	1.02048e+06	386740	622472	39775.9	458096	404954	345212	109285	337333	0.226139	0.996622	-0.597714	FALSE	sp|Q9QWL7|K1C17_MOUSE Keratin, type I cytoskeletal 17 OS=Mus musculus OX=10090 GN=Krt17 PE=1 SV=3
501	33993.9	254203	190547	143210	263278	45888	830190	119415	3.75942e+06	470266	3654845	213065	34703.9	2.40676e+06	0.0507393	0.996622	2.59728	FALSE	sp|Q9QXC1|FETUB_MOUSE Fetuin-B OS=Mus musculus OX=10090 GN=Fetub PE=1 SV=1
503	1.81464e+06	2.07879e+06	3488878	557365	322614	1.5252e+06	258788	1.00921e+06	103451	587875	885902	2147679	161769	1601945	0.332858	0.996622	-0.628629	FALSE	sp|Q9R0H5|K2C71_MOUSE Keratin, type II cytoskeletal 71 OS=Mus musculus OX=10090 GN=Krt71 PE=1 SV=1
512	5.06183e+07	5.6391e+07	4.70095e+07	1.5873e+07	1.06579e+07	7.66939e+07	1.91503e+07	4.34417e+07	2.19861e+06	2.35825e+07	3.55808e+07	6.77876e+07	5.40119e+06	2.90325e+07	0.433076	0.996622	-0.416922	FALSE	sp|Q9Z331|K2C6B_MOUSE Keratin, type II cytoskeletal 6B OS=Mus musculus OX=10090 GN=Krt6b PE=1 SV=3
560	1.34696e+07	9.34442e+06	1.00182e+07	1.6891e+07	1.98575e+07	1.28653e+07	1.47857e+07	1.11082e+07	4.4177e+06	1.66373e+07	5.21752e+07	1.24008e+07	5.62272e+06	2.36582e+07	0.51808	0.996622	0.374157	FALSE	tr|A0A0B4J1I0|A0A0B4J1I0_MOUSE Immunoglobulin kappa variable 1-110 (Fragment) OS=Mus musculus OX=10090 GN=Igkv1-110 PE=4 SV=5
589	3.61402e+06	3.42277e+06	4.89807e+06	4.88711e+06	1.39654e+07	3.20025e+06	1.1311e+07	1.249e+06	2.47746e+07	1.7103e+06	8.21361e+06	4.51232e+06	6.20681e+06	2.20371e+07	0.402041	0.996622	0.600922	FALSE	tr|A0A0N4SVU1|A0A0N4SVU1_MOUSE Predicted gene 7298 OS=Mus musculus OX=10090 GN=Gm7298 PE=4 SV=1
590	9.73309e+06	5.67075e+06	6.29293e+06	1.10951e+07	1.28863e+07	1.00635e+07	1.46287e+07	8.50362e+06	3.01192e+06	1.43017e+07	4.02547e+07	8.32305e+06	5.69872e+06	1.71885e+07	0.4342	0.996622	0.467207	FALSE	tr|A0A140T8M0|A0A140T8M0_MOUSE Immunoglobulin kappa variable 1-117 (Fragment) OS=Mus musculus OX=10090 GN=Igkv1-117 PE=4 SV=2
591	2.19859e+06	2.489e+06	3.28593e+06	4.15677e+06	6.4837e+06	3.67816e+06	6.54259e+06	4.51508e+06	2.93013e+06	2.65389e+06	1.00023e+07	1.60427e+06	3.32553e+06	10956170	0.514938	0.996622	0.319683	FALSE	tr|A0A140T8M1|A0A140T8M1_MOUSE Immunoglobulin kappa variable 10-96 (Fragment) OS=Mus musculus OX=10090 GN=Igkv10-96 PE=4 SV=2
617	6.78153e+06	7.66142e+06	1.10879e+07	1.03867e+07	1.84772e+07	6.17578e+06	3.32726e+07	8.69517e+06	2.92828e+07	7.10895e+06	2.70972e+07	5.07163e+06	4.74279e+06	5.16037e+07	0.456446	0.996622	0.509621	FALSE	tr|A0A1Y7VJN6|A0A1Y7VJN6_MOUSE Immunoglobulin heavy constant gamma 3 (Fragment) OS=Mus musculus OX=10090 GN=Ighg3 PE=4 SV=1
621	1.19065e+07	7.8256e+06	1.35826e+07	1.13262e+07	3.00928e+07	9.31179e+06	3.77078e+07	7.78115e+06	2.24911e+08	5.40527e+06	2.46652e+07	6.03925e+06	1.65962e+07	5.98674e+07	0.294474	0.996622	1.50375	FALSE	tr|A8DUK4|A8DUK4_MOUSE Beta-globin OS=Mus musculus OX=10090 GN=Hbb-bs PE=1 SV=1
623	504177	743925	907001	1.36262e+06	2.44739e+06	837610	1.711e+06	700153	1.66101e+07	767772	4.18747e+06	1.00481e+06	237065	589165	0.325976	0.996622	1.50097	FALSE	tr|B8JJN0|B8JJN0_MOUSE Predicted gene 20547 OS=Mus musculus OX=10090 GN=Gm20547 PE=3 SV=1
626	1.2878e+07	1.4953e+07	8.66233e+06	1.39128e+07	4.21597e+07	7.84137e+06	4.2626e+07	4.37503e+06	8.95798e+07	1.64813e+07	7.40393e+07	2.35694e+06	2.77447e+07	1.20968e+08	0.13901	0.996622	1.23016	FALSE	tr|D3Z5G7|D3Z5G7_MOUSE Carboxylic ester hydrolase OS=Mus musculus OX=10090 GN=Ces1b PE=1 SV=1
631	1.15883e+08	1.44653e+08	9.31793e+07	2.41236e+08	7.10791e+08	5.5945e+07	6.12181e+08	3.1393e+07	9.33465e+08	1.77814e+08	7.63146e+08	5.03657e+07	4.59687e+08	1.74914e+09	0.217779	0.996622	1.0773	FALSE	tr|E9Q035|E9Q035_MOUSE Predicted gene 20425 OS=Mus musculus OX=10090 GN=Gm20425 PE=4 SV=1
632	2.8854e+07	2.90409e+07	2.63702e+07	1.32563e+07	9.44718e+06	4.85557e+07	1.83875e+07	1.87413e+07	2.04434e+06	1.72554e+07	2.22554e+07	36726989	4.00381e+06	1.85388e+07	0.239023	0.996622	-0.540549	FALSE	tr|E9Q0F0|E9Q0F0_MOUSE Keratin 78 OS=Mus musculus OX=10090 GN=Krt78 PE=1 SV=1
633	5.61881e+06	9.9416e+06	8.29235e+06	3.7098e+06	4.67964e+06	9.14851e+06	6.23015e+06	4.30216e+06	3.79436e+06	2.45634e+06	4.55647e+06	5.75919e+06	1.16792e+06	9.27394e+06	0.0783139	0.996622	-0.604953	FALSE	tr|E9Q1Z0|E9Q1Z0_MOUSE Keratin 90 OS=Mus musculus OX=10090 GN=Krt90 PE=1 SV=1
637	1.20043e+07	1.55185e+07	1.28889e+07	1.59649e+07	2.71921e+07	1.0436e+07	2.80453e+07	1.62352e+07	6.71849e+06	1.97517e+07	7.8135e+07	9.37795e+06	1.91836e+07	2.12487e+07	0.469153	0.996622	0.483572	FALSE	tr|F6TQW2|F6TQW2_MOUSE Immunoglobulin heavy constant gamma 2C (Fragment) OS=Mus musculus OX=10090 GN=Ighg2c PE=1 SV=2
638	6.94684e+06	5.22536e+06	6.1481e+06	1.00581e+07	1.22594e+07	9.23288e+06	1.13216e+07	3.6984e+06	2.16031e+06	1.05651e+07	3.2638e+07	5.15982e+06	2.44231e+06	9.81277e+06	0.856895	0.996622	0.119501	FALSE	tr|F6XWB2|F6XWB2_MOUSE Immunoglobulin kappa variable 1-99 (Fragment) OS=Mus musculus OX=10090 GN=Igkv1-99 PE=4 SV=5
644	1.91735e+06	580015	1.47667e+06	3.49097e+06	2.97995e+06	1.06754e+06	7.31862e+06	6.13453e+06	2.1772e+06	3.47424e+06	1.1337e+07	2.90154e+06	3.44591e+06	1.79071e+07	0.0844182	0.996622	1.33108	FALSE	tr|Q4LDF6|Q4LDF6_MOUSE Complement factor H-related 2 OS=Mus musculus OX=10090 GN=Cfhr2 PE=1 SV=1
647	1.36188e+07	1.29304e+07	1.28443e+07	6.97583e+06	1.91277e+07	7.21933e+06	1.81563e+07	1.02323e+07	7.14872e+07	8.48081e+06	1.75855e+07	3.69343e+06	6.40907e+06	2.16654e+07	0.444371	0.996622	0.618903	FALSE	tr|Q6S9I3|Q6S9I3_MOUSE HMW kininogen-II OS=Mus musculus OX=10090 GN=Kng2 PE=1 SV=1
653	1.85869e+07	9.3307e+06	2.32544e+07	1.38434e+07	1.25171e+07	9.60072e+06	1.36447e+07	2.08203e+08	1.18393e+07	1.25669e+08	3.5477e+08	1.62924e+08	5.68465e+07	3.12231e+08	0.000700218	0.123939	3.61232	FALSE	tr|Q99XV0|Q99XV0_STRP1 M protein type 1 OS=Streptococcus pyogenes serotype M1 OX=301447 GN=emm1 PE=4 SV=1

## Sheet: Mice
	sfGFP control(Ctrl): 25µl of BalbC mouse blood plasma with 10 µg of sfGFP protein							samples with M1 protein (Balb/C): 25µl of BalbC mouse blood plasma with 10 µg of M1 protein											naïve samples with M1 protein (naïve): 25µl of C57BL/J6 mouse blood plasma with 10 µg of M1 protein											immunized with M1 protein (immunized): 25µl of C57BL/J6 mouse blood plasma with 10 µg of M1 protein
	replicate 01	replicate 02	replicate 03	replicate 04	replicate 05	replicate 06	replicate 07	replicate 01	replicate 02	replicate 03	replicate 04	replicate 05	replicate 06	replicate 07					replicate 01	replicate 02	replicate 03	replicate 04	replicate 05	replicate 06	replicate 07					replicate 01	replicate 02	replicate 03	replicate 04	replicate 05	replicate 06	replicate 07
	sfGFP_BalbC_CtrlM1_1	sfGFP_BalbC_CtrlM1_2	sfGFP_BalbC_CtrlM1_3	sfGFP_BalbC_CtrlM1_4	sfGFP_BalbC_CtrlM1_5	sfGFP_BalbC_CtrlM1_6	sfGFP_BalbC_CtrlM1_7	M1_BalbC_sample1	M1_BalbC_sample2	M1_BalbC_sample3	M1_BalbC_sample4	M1_BalbC_sample5	M1_BalbC_sample6	M1_BalbC_sample7	rawp_BalbC	Hochberg_BalbC	log2_BalbC	threshold_BalbC	M1_25ul_naïve_sample1	M1_25ul_naïve_sample2	M1_25ul_naïve_sample3	M1_25ul_naïve_sample4	M1_25ul_naïve_sample5	M1_25ul_naïve_sample6	M1_25ul_naïve_sample7	rawp_naIve	Hochberg_naïve	log2_naïve	threshold_naïve	M1_25ul_Immunized_sample1	M1_25ul_Immunized_sample2	M1_25ul_Immunized_sample3	M1_25ul_Immunized_sample4	M1_25ul_Immunized_sample5	M1_25ul_Immunized_sample6	M1_25ul_Immunized_sample7	rawp_immunized	Hochberg_immunized	log2_immunized	threshold_immunized	Unique peptide sequences (pep)	Protein Name
1	1.14086e+10	1.22704e+10	1.65602e+10	1.25563e+10	11334462408	1.27301e+10	1.24644e+10	1.15363e+10	1.14855e+10	1.34308e+10	1.22353e+10	1.41556e+10	1.34993e+10	1.83372e+10	0.491746	0.966172	0.0840073	FALSE	9.9986e+09	1.09501e+10	1.09275e+10	11124887003	1.22962e+10	1.13745e+10	1.41038e+10	0.142421	0.999042	-0.145133	FALSE	9.7603e+09	1.0042e+10	1.04162e+10	1.15031e+10	1.19956e+10	1.33955e+10	9.38053e+09	0.032971	0.989132	-0.223721	FALSE	9	iRT_Peptides
5	2.74364e+07	2.44347e+07	3.05268e+07	1.9848e+07	2.06694e+07	2.02412e+07	1.31972e+07	1.11229e+07	1.10981e+07	1.3542e+07	1.41578e+07	1.12303e+07	9.8254e+06	1.46463e+07	7.94959e-06	0.00153427	-0.868746	FALSE	5.9974e+06	4.2417e+06	4.54015e+06	4.06747e+06	3.97347e+06	4.15889e+06	3.89607e+06	1e-15	7.37188e-14	-2.34029	FALSE	3.00116e+06	4.57819e+06	4.42628e+06	3.95716e+06	4.89139e+06	4.3366e+06	3.71678e+06	1e-15	1e-15	-2.43529	FALSE	8	sp|A2ASS6|TITIN_MOUSE Titin OS=Mus musculus OX=10090 GN=Ttn PE=1 SV=1
6	805130	730518	502250	627962	661941	580452	416678	1.0989e+06	957561	609443	3.73263e+06	2.36173e+06	844058	910374	0.0409286	0.966172	1.28166	FALSE	3.37369e+06	218916	189318	288260	338002	328026	343200	0.808511	0.999042	0.231984	FALSE	183056	247822	214342	153088	264886	231961	175551	6.88338e-15	2.29905e-12	-1.55617	FALSE	8	sp|A2BIM8|MUP18_MOUSE Major urinary protein 18 OS=Mus musculus OX=10090 GN=Mup18 PE=3 SV=1
8	1.04737e+08	6.40313e+07	6.08143e+07	6.80886e+07	1.1821e+08	8.60321e+07	4.28935e+07	1.58739e+08	9.5281e+07	1.4061e+08	2.35094e+08	2.23386e+08	1.72622e+08	1.05023e+08	0.000223671	0.0342217	1.05347	FALSE	9.09935e+07	4.53177e+07	6.7987e+07	4.11298e+07	3.93352e+07	5.47673e+07	5.00627e+07	0.0687648	0.999042	-0.483777	FALSE	1.645e+07	3.80896e+07	2.50021e+07	3.13739e+07	2.09682e+07	4.16567e+07	7.54738e+07	0.000722548	0.125001	-1.12952	FALSE	39	sp|A6X935|ITIH4_MOUSE Inter alpha-trypsin inhibitor, heavy chain 4 OS=Mus musculus OX=10090 GN=Itih4 PE=1 SV=2
9	3.14556e+06	3.2903e+06	3.367e+06	1.98145e+06	3.36376e+06	9.00993e+06	3.57132e+06	6.44226e+06	5.91825e+06	2.97938e+06	3.15931e+06	2.90231e+06	3.16305e+06	4.89982e+06	0.811134	0.966172	0.0875599	FALSE	3.52093e+06	1.62443e+06	1.05625e+06	2.13563e+06	1.21855e+06	2.20233e+06	3.21012e+06	0.0512525	0.999042	-0.889506	FALSE	2.19493e+06	1.49259e+07	1.3407e+06	2.18923e+06	2.70199e+06	1.89097e+06	2.70844e+06	0.987457	0.989132	0.0115462	FALSE	4	sp|B1AQ75|KRT36_MOUSE Keratin, type I cuticular Ha6 OS=Mus musculus OX=10090 GN=Krt36 PE=1 SV=1
11	805130	730518	502250	627962	661941	580452	416678	1.0989e+06	957561	609443	3.73263e+06	2.36173e+06	844058	910374	0.0409286	0.966172	1.28166	FALSE	3.37369e+06	218916	189318	288260	338002	328026	343200	0.808511	0.999042	0.231984	FALSE	183056	247822	214342	153088	264886	231961	175551	6.88338e-15	2.29905e-12	-1.55617	FALSE	8	sp|B5X0G2|MUP17_MOUSE Major urinary protein 17 OS=Mus musculus OX=10090 GN=Mup17 PE=2 SV=2
12	2.55956e+08	3.09727e+08	1.73159e+08	1.90521e+08	2.0616e+08	1.87633e+08	1.03887e+08	2.86926e+09	4.23872e+09	4.05844e+09	4.26869e+09	5.3749e+09	3.8205e+09	3.52296e+09	1e-15	1e-15	4.30221	TRUE	4.47909e+09	4.11615e+09	3.82523e+09	3.55764e+09	2.24332e+09	4.53781e+09	3.5966e+09	1e-15	1e-15	4.20702	TRUE	1.91404e+09	1.57718e+09	2.49307e+09	2.21627e+09	3.46066e+09	2.75866e+09	2.26581e+09	1e-15	1e-15	3.54751	TRUE	54	sp|E9PV24|FIBA_MOUSE Fibrinogen alpha chain OS=Mus musculus OX=10090 GN=Fga PE=1 SV=1
15	1.12767e+07	6.34635e+06	4.61926e+06	6.22438e+06	7.97841e+06	6.39618e+06	2.76738e+06	4.05265e+07	1.06929e+07	1.4556e+07	2.35727e+07	2.14719e+07	1.97003e+07	9.15971e+06	0.00110488	0.151369	1.61475	FALSE	7.13378e+06	5.01947e+06	4.1911e+06	4.36263e+06	4.14964e+06	5.83187e+06	2.87589e+06	0.128545	0.999042	-0.442376	FALSE	3.07161e+06	6.18562e+06	3.07894e+06	4.0548e+06	3.32492e+06	3.72245e+06	1.34764e+07	0.476905	0.989132	-0.30511	FALSE	29	sp|E9Q414|APOB_MOUSE Apolipoprotein B-100 OS=Mus musculus OX=10090 GN=Apob PE=1 SV=1
16	2.00959e+06	687294	605640	572058	753705	4.88124e+06	1.55206e+06	2.09698e+06	3.40597e+06	1.07422e+06	1.88917e+06	2.27449e+06	2.01238e+06	3.33139e+06	0.281053	0.966172	0.540121	FALSE	1.8417e+06	499910	1.89257e+06	820104	449640	705101	765419	0.355347	0.999042	-0.665408	FALSE	1.34946e+06	2.77953e+06	1.02508e+06	739848	770709	690037	886698	0.53631	0.989132	-0.424604	FALSE	9	sp|E9Q557|DESP_MOUSE Desmoplakin OS=Mus musculus OX=10090 GN=Dsp PE=1 SV=1
18	8.84163e+07	6.2504e+07	6.24508e+07	6.26724e+07	7.47846e+07	8.18622e+07	4.14897e+07	1.30256e+08	1.05371e+08	1.11332e+08	2.39222e+08	2.25112e+08	1.12184e+08	1.17897e+08	0.00032859	0.04896	1.13498	FALSE	8.60832e+07	2.63207e+07	2.7899e+07	4.48442e+07	3.01335e+07	4.36626e+07	4.49364e+07	0.0124593	0.999042	-0.641935	FALSE	1.85229e+07	2.71552e+07	2.32125e+07	1.58573e+07	1.88416e+07	3.43478e+07	2.69e+07	3.45501e-12	1.03305e-09	-1.52439	FALSE	22	sp|O08677|KNG1_MOUSE Kininogen-1 OS=Mus musculus OX=10090 GN=Kng1 PE=1 SV=1
22	2.26364e+06	3.01586e+06	981819	750227	4.16763e+06	912701	899720	2.49617e+06	2.15694e+06	2.69369e+06	3.20592e+06	3.33906e+06	2.27808e+06	2.32349e+06	0.140511	0.966172	0.509428	FALSE	824771	590240	72751.2	724472	202651	423465	531408	0.00746199	0.999042	-1.94686	FALSE	540223	340117	366114	235429	416592	430202	289430	0.003334	0.51677	-2.31098	FALSE	7	sp|O70165|FCN1_MOUSE Ficolin-1 OS=Mus musculus OX=10090 GN=Fcn1 PE=1 SV=1
23	1.48184e+07	9.5974e+06	6.57684e+06	8.6575e+06	1.14058e+07	9.98202e+06	4.96634e+06	2.45437e+07	1.58377e+07	2.10886e+07	2.91907e+07	2.85824e+07	1.87089e+07	1.33583e+07	3.09805e-06	0.000638198	1.19688	FALSE	9.18852e+06	3.37481e+06	2.85675e+06	3.22809e+06	1.80613e+06	2.6714e+06	2.68565e+06	0.000180917	0.0345551	-1.35455	FALSE	1.32777e+06	3.78041e+06	1.80804e+06	2.01307e+06	2.23461e+06	3.28166e+06	7.3397e+06	1.15714e-05	0.00248785	-1.59921	FALSE	14	sp|O70362|PHLD_MOUSE Phosphatidylinositol-glycan-specific phospholipase D OS=Mus musculus OX=10090 GN=Gpld1 PE=1 SV=1
25	1.20423e+07	7.47744e+06	8.90772e+06	5.98042e+06	1.06204e+07	8.76829e+06	4.93668e+06	1.4514e+07	1.12211e+07	1.3488e+07	2.04941e+07	2.02712e+07	1.75329e+07	1.13715e+07	4.48208e-05	0.00761954	0.890656	FALSE	3.83995e+06	1.50931e+06	2.79264e+06	1.87664e+06	1.43889e+06	2.84705e+06	2.27184e+06	1.51478e-09	4.13536e-07	-1.82506	FALSE	860404	1.18577e+06	960696	931716	1.03171e+06	2.05288e+06	2.74392e+06	9.91207e-13	3.01327e-10	-2.58818	FALSE	11	sp|O88783|FA5_MOUSE Coagulation factor V OS=Mus musculus OX=10090 GN=F5 PE=1 SV=1
26	3.15363e+06	2.16756e+06	2.30395e+06	1.95022e+06	2.58751e+06	2.52792e+06	1.27477e+06	4.50254e+06	4.2544e+06	3.93786e+06	5.92028e+06	6.85445e+06	3.92219e+06	4.68682e+06	4.56802e-08	1.04151e-05	1.0939	FALSE	3.34441e+06	1.62054e+06	1.36375e+06	1.93371e+06	1.30516e+06	1.84015e+06	2.04905e+06	0.29311	0.999042	-0.24663	FALSE	1.62481e+06	1.7679e+06	1.68234e+06	1.18676e+06	1.85619e+06	1.83842e+06	1.32158e+06	0.00563074	0.844611	-0.501449	FALSE	7	sp|O88947|FA10_MOUSE Coagulation factor X OS=Mus musculus OX=10090 GN=F10 PE=1 SV=1
27	7.29394e+06	5.1896e+06	3.68391e+06	5.58607e+06	3.48301e+06	7.19062e+06	2.68728e+06	1.03993e+07	3.29402e+06	4.03799e+06	2.08094e+07	1.50431e+07	4.01329e+06	7.62902e+06	0.0962873	0.966172	0.893385	FALSE	7.77059e+06	452973	325935	394915	482595	674680	851994	0.00550868	0.864862	-1.68065	FALSE	369338	359839	468508	197672	308244	398275	383170	1.21738e-11	3.5791e-09	-3.82072	FALSE	17	sp|O89020|AFAM_MOUSE Afamin OS=Mus musculus OX=10090 GN=Afm PE=1 SV=2
31	1.28263e+08	8.81369e+07	7.00717e+07	7.00416e+07	9.76991e+07	1.02266e+08	4.61491e+07	2.04261e+08	1.35022e+08	1.64587e+08	3.79981e+08	2.9621e+08	1.59664e+08	1.33256e+08	0.000718526	0.100594	1.2894	FALSE	2.48058e+08	8.08141e+07	1.12942e+08	8.77033e+07	7.93128e+07	9.60895e+07	8.86206e+07	0.275023	0.999042	0.397037	FALSE	5.05672e+07	1.08454e+08	7.37515e+07	7.23965e+07	6.46692e+07	9.37413e+07	2.18328e+08	0.632052	0.989132	0.178312	FALSE	107	sp|P01027|CO3_MOUSE Complement C3 OS=Mus musculus OX=10090 GN=C3 PE=1 SV=3
32	4.32096e+07	3.37566e+07	2.61178e+07	2.33554e+07	2.96355e+07	2.89452e+07	1.44537e+07	4.96826e+07	2.91904e+07	4.19394e+07	7.42633e+07	7.90083e+07	4.80331e+07	3.28895e+07	0.00555254	0.649647	0.831647	FALSE	1.71867e+07	9.23757e+06	8.27394e+06	7.83127e+06	6.79282e+06	9.93787e+06	8.78383e+06	1.91789e-07	4.62212e-05	-1.55166	FALSE	4.12301e+06	7.2025e+06	5.31742e+06	6.24641e+06	5.38905e+06	6.9415e+06	1.18923e+07	4.66693e-10	1.29274e-07	-2.08203	FALSE	37	sp|P01029|CO4B_MOUSE Complement C4-B OS=Mus musculus OX=10090 GN=C4b PE=1 SV=3
33	1.18334e+07	8.89877e+06	1.19819e+07	1.0746e+07	1.11027e+07	1.02468e+07	8.74466e+06	68948438	79069870	5.37703e+07	4.9038e+07	75444438	62898993	85374095	1e-15	1e-15	2.68966	TRUE	5.48715e+06	1.83673e+06	1.96993e+06	2.63902e+06	1.398e+06	2.63433e+06	4.48665e+06	1e-15	1e-15	-1.84658	FALSE	2.1248e+06	3.38394e+06	3.50067e+06	3.86514e+06	5.11038e+06	5.72526e+06	5.15773e+06	1e-15	1e-15	-1.34934	FALSE	9	sp|P01592|IGJ_MOUSE Immunoglobulin J chain OS=Mus musculus OX=10090 GN=Jchain PE=1 SV=4
36	1.86816e+07	1.44434e+07	1.76802e+07	1.80282e+07	1.46248e+07	1.52996e+07	7.87303e+06	45543713	40182267	3.39619e+07	4.48959e+07	5.05048e+07	3.32638e+07	41167075	1e-15	1e-15	1.44104	FALSE	3.68334e+06	1.6609e+06	1.12426e+06	1.34869e+06	1.24424e+06	1.4647e+06	964835	1e-15	1e-15	-3.21405	FALSE	2.65308e+07	4.94422e+07	3.05421e+07	3.28974e+07	3.99282e+07	3.78129e+07	4.65307e+07	8.15075e-11	2.32296e-08	1.30619	FALSE	7	sp|P01631|KV2A7_MOUSE Ig kappa chain V-II region 26-10 OS=Mus musculus OX=10090 PE=1 SV=1
38	5.12198e+06	2.45407e+06	2.93488e+06	2.63804e+06	3.19845e+06	3.22385e+06	1.72669e+06	1.28494e+07	1.23167e+07	9.75252e+06	1.30499e+07	1.62274e+07	1.07772e+07	1.17607e+07	1e-15	1e-15	2.02588	TRUE	3.01714e+06	890688	1.05014e+06	1.39632e+06	745936	1.11973e+06	773944	0.000421741	0.0771786	-1.2437	FALSE	2.57823e+06	7.79425e+06	3.12451e+06	3.17252e+06	4.40427e+06	5.43395e+06	1.1031e+07	0.0584956	0.989132	0.817665	FALSE	6	sp|P01633|KV5A1_MOUSE Ig kappa chain V19-17 OS=Mus musculus OX=10090 GN=Igk-V19-17 PE=1 SV=1
39	1.88146e+06	1.1742e+06	1.67011e+06	1.04865e+06	1.28247e+06	1.25209e+06	741871	4028029	5380347	3.10634e+06	2.35514e+06	6602525	3.21122e+06	5667968	6.27708e-07	0.000136213	1.74565	FALSE	127684	48011.8	45174.5	46491.1	43152.8	39251.3	43049.6	1e-15	1e-15	-4.52613	FALSE	86383.1	350479	186477	175612	216862	194108	331972	4.11449e-13	1.26726e-10	-2.55335	FALSE	3	sp|P01634|KV5A2_MOUSE Ig kappa chain V-V region MOPC 21 OS=Mus musculus OX=10090 PE=1 SV=1
40	1.90784e+06	1.09608e+06	1.10046e+06	945760	1.16656e+06	1.17332e+06	616895	5.84248e+06	7.09539e+06	4.29362e+06	6.47077e+06	7.79128e+06	4.18959e+06	6.5766e+06	1e-15	1e-15	2.39996	TRUE	357076	79609.3	55157.9	79340.5	34144	38037.2	58950	9.47797e-12	2.796e-09	-3.51106	FALSE	113536	409658	131277	140941	352104	276920	581660	1.00292e-07	2.47721e-05	-1.99686	FALSE	5	sp|P01635|KV5A3_MOUSE Ig kappa chain V-V region K2 (Fragment) OS=Mus musculus OX=10090 PE=1 SV=1
43	1.4828e+06	733229	803199	771036	813541	1.08314e+06	485821	4364347	3769683	3.4638e+06	5446017	5.00792e+06	3.27436e+06	3828934	1e-15	1e-15	2.23976	TRUE	608745	384989	430377	334051	184245	405197	414974	0.000159849	0.0308509	-1.1599	FALSE	1.25511e+06	3.06112e+06	1.7775e+06	1.45441e+06	2.37105e+06	2.24709e+06	2.51035e+06	6.00281e-06	0.00130861	1.24953	FALSE	4	sp|P01638|KV5A6_MOUSE Ig kappa chain V-V region L6 (Fragment) OS=Mus musculus OX=10090 PE=4 SV=1
44	4526739	2.91482e+06	2.61201e+06	2.76985e+06	3072089	3.03656e+06	1.95402e+06	11195739	10101300	9.87511e+06	1.21911e+07	14547480	1.14093e+07	12701220	1e-15	1e-15	1.97346	FALSE	1.91543e+06	622959	429017	548827	305589	515096	398500	1.7975e-10	5.10491e-08	-2.14098	FALSE	376807	1.23803e+06	623484	485629	1.0855e+06	1.10227e+06	1.58274e+06	1.25104e-09	3.41533e-07	-1.68526	FALSE	4	sp|P01639|KV5A7_MOUSE Ig kappa chain V-V region MOPC 41 OS=Mus musculus OX=10090 GN=Gm5571 PE=1 SV=1
46	8.77559e+06	5.95623e+06	5.54705e+06	7.55604e+06	7.18901e+06	7.28806e+06	5.37111e+06	1.43606e+07	1.19213e+07	1.2348e+07	1.72579e+07	1.93919e+07	1.34071e+07	1.47865e+07	1.14309e-12	3.36067e-10	1.11771	FALSE	4.72119e+06	1.87343e+06	3.22161e+06	3.0035e+06	1.87076e+06	2.85274e+06	3.41518e+06	1.53346e-10	4.37037e-08	-1.18595	FALSE	1.7604e+06	3.29779e+06	2.69297e+06	2.26861e+06	2.4279e+06	2.62758e+06	3.46402e+06	1e-15	3.01981e-13	-1.36289	FALSE	4	sp|P01643|KV5AA_MOUSE Ig kappa chain V-V region MOPC 173 OS=Mus musculus OX=10090 PE=1 SV=1
47	1.57543e+07	9.27377e+06	8.43225e+06	1.0697e+07	1.12942e+07	1.2271e+07	7.28888e+06	2.89533e+07	2.22993e+07	2.03076e+07	3.72715e+07	3.65758e+07	2.23599e+07	2.56368e+07	2.19803e-09	5.34122e-07	1.36644	FALSE	7.8102e+06	2.32069e+06	3.54329e+06	3.29756e+06	1.92919e+06	3.38479e+06	3.69522e+06	5.06125e-08	1.30074e-05	-1.52966	FALSE	2.62356e+06	5.37899e+06	3.49131e+06	3.12683e+06	4.26363e+06	4.52811e+06	6.0726e+06	1.95229e-08	4.99787e-06	-1.34713	FALSE	5	sp|P01644|KV5AB_MOUSE Ig kappa chain V-V region HP R16.7 OS=Mus musculus OX=10090 PE=1 SV=1
48	1.57543e+07	9.27377e+06	8.43225e+06	1.0697e+07	1.12942e+07	1.2271e+07	7.28888e+06	2.89533e+07	2.22993e+07	2.03076e+07	3.72715e+07	3.65758e+07	2.23599e+07	2.56368e+07	2.19803e-09	5.34122e-07	1.36644	FALSE	7.8102e+06	2.32069e+06	3.54329e+06	3.29756e+06	1.92919e+06	3.38479e+06	3.69522e+06	5.06125e-08	1.30074e-05	-1.52966	FALSE	2.62356e+06	5.37899e+06	3.49131e+06	3.12683e+06	4.26363e+06	4.52811e+06	6.0726e+06	1.95229e-08	4.99787e-06	-1.34713	FALSE	5	sp|P01645|KV5AC_MOUSE Ig kappa chain V-V region HP 93G7 OS=Mus musculus OX=10090 PE=1 SV=1
49	10573940	5.59544e+06	5.18283e+06	5.19831e+06	6.29198e+06	7.61287e+06	3.03701e+06	19681059	14638120	1.19836e+07	2.74399e+07	24043840	1.332e+07	15216480	7.08753e-07	0.000153091	1.53828	FALSE	3.56733e+06	597623	507636	434779	158081	750283	485394	1.20059e-07	2.97745e-05	-2.742	FALSE	1.01314e+06	2.88261e+06	1.03707e+06	1.04363e+06	2.20955e+06	2.35113e+06	3.59355e+06	1.6575e-05	0.00349732	-1.62193	FALSE	4	sp|P01646|KV5AD_MOUSE Ig kappa chain V-V region HP 123E6 OS=Mus musculus OX=10090 PE=1 SV=1
50	1.08067e+07	6.5763e+06	6.61613e+06	8.51003e+06	8.33911e+06	8.83304e+06	6.10949e+06	2.44583e+07	1.94692e+07	1.64473e+07	2.80668e+07	3.00577e+07	1.85588e+07	2.22689e+07	1.75415e-13	5.28e-11	1.51389	FALSE	6.8285e+06	1.97467e+06	3.32587e+06	3.11264e+06	1.85129e+06	3.08142e+06	3.48643e+06	2.08983e-07	4.9738e-05	-1.23753	FALSE	2.28977e+06	4.19446e+06	2.95816e+06	2.62616e+06	3.37501e+06	3.74566e+06	4.70332e+06	1.08297e-10	3.05397e-08	-1.22347	FALSE	4	sp|P01647|KV5AE_MOUSE Ig kappa chain V-V region HP 124E1 OS=Mus musculus OX=10090 PE=1 SV=1
56	11238850	8.93845e+06	1.29587e+07	1.47632e+07	14874555	1.16855e+07	9.46764e+06	22417669	16288790	2.266e+07	3.50256e+07	31727220	1.90568e+07	40744710	2.7142e-05	0.00480413	1.16292	FALSE	7.74313e+06	4.50729e+06	3.93871e+06	4.52615e+06	4.10584e+06	4744505	4772422	2.93654e-12	8.80962e-10	-1.28933	FALSE	9.18715e+06	2.10863e+07	1.32366e+07	1.36861e+07	1.7526e+07	1.61952e+07	2.22516e+07	0.0322291	0.989132	0.431272	FALSE	3	sp|P01654|KV3A1_MOUSE Ig kappa chain V-III region PC 2880/PC 1229 OS=Mus musculus OX=10090 PE=1 SV=1
57	11238850	8.93845e+06	1.29587e+07	1.47632e+07	14874555	1.16855e+07	9.46764e+06	22417669	16288790	2.266e+07	3.50256e+07	31727220	1.90568e+07	40744710	2.7142e-05	0.00480413	1.16292	FALSE	7.74313e+06	4.50729e+06	3.93871e+06	4.52615e+06	4.10584e+06	4744505	4772422	2.93654e-12	8.80962e-10	-1.28933	FALSE	9.18715e+06	2.10863e+07	1.32366e+07	1.36861e+07	1.7526e+07	1.61952e+07	2.22516e+07	0.0322291	0.989132	0.431272	FALSE	3	sp|P01655|KV3A2_MOUSE Ig kappa chain V-III region PC 7132 OS=Mus musculus OX=10090 PE=1 SV=1
58	11238850	8.93845e+06	1.29587e+07	1.47632e+07	14874555	1.16855e+07	9.46764e+06	22417669	16288790	2.266e+07	3.50256e+07	31727220	1.90568e+07	40744710	2.7142e-05	0.00480413	1.16292	FALSE	7.74313e+06	4.50729e+06	3.93871e+06	4.52615e+06	4.10584e+06	4744505	4772422	2.93654e-12	8.80962e-10	-1.28933	FALSE	9.18715e+06	2.10863e+07	1.32366e+07	1.36861e+07	1.7526e+07	1.61952e+07	2.22516e+07	0.0322291	0.989132	0.431272	FALSE	3	sp|P01656|KV3A3_MOUSE Ig kappa chain V-III region MOPC 70 OS=Mus musculus OX=10090 PE=1 SV=1
62	1.00324e+07	8461127	1.25707e+07	1.42501e+07	1.46242e+07	1.1144e+07	9.18767e+06	2.07624e+07	1.54532e+07	2.14052e+07	3.27188e+07	2.93261e+07	1.76911e+07	3.94445e+07	6.12764e-05	0.0101106	1.13919	FALSE	6.50609e+06	4242180	3482980	4167740	4.01537e+06	4194250	4.37249e+06	9.45022e-13	2.88232e-10	-1.37348	FALSE	8.84912e+06	1.98297e+07	1.28074e+07	1.30971e+07	1.67671e+07	1.51485e+07	2.07611e+07	0.0350351	0.989132	0.418176	FALSE	3	sp|P01660|KV3A8_MOUSE Ig kappa chain V-III region PC 3741/TEPC 111 OS=Mus musculus OX=10090 PE=1 SV=1
63	2.94209e+06	2795117	2.03084e+06	1.95459e+06	2.80558e+06	3.01695e+06	1.26599e+06	5076699	4370820	5.49347e+06	7.8685e+06	8117420	4.42602e+06	5247980	1.01761e-07	2.23875e-05	1.27209	FALSE	226818	120672	124793	143815	34380.7	56129.6	126895	1e-15	1e-15	-4.33409	FALSE	327791	1.2527e+06	589218	494300	895754	684579	1.22647e+06	1.14436e-08	2.97534e-06	-1.6196	FALSE	3	sp|P01661|KV3A9_MOUSE Ig kappa chain V-III region MOPC 63 OS=Mus musculus OX=10090 PE=1 SV=1
64	2.94209e+06	2795117	2.03084e+06	1.95459e+06	2.80558e+06	3.01695e+06	1.26599e+06	5076699	4370820	5.49347e+06	7.8685e+06	8117420	4.42602e+06	5247980	1.01761e-07	2.23875e-05	1.27209	FALSE	226818	120672	124793	143815	34380.7	56129.6	126895	1e-15	1e-15	-4.33409	FALSE	327791	1.2527e+06	589218	494300	895754	684579	1.22647e+06	1.14436e-08	2.97534e-06	-1.6196	FALSE	3	sp|P01662|KV3AA_MOUSE Ig kappa chain V-III region ABPC 22/PC 9245 OS=Mus musculus OX=10090 PE=1 SV=1
66	1.34602e+07	11226277	1.42671e+07	1.65122e+07	1.68301e+07	1.44282e+07	1.06285e+07	2.69087e+07	2.0239e+07	2.81902e+07	4.42167e+07	3.86997e+07	2.34853e+07	4.57235e+07	3.03989e-06	0.000629256	1.22434	FALSE	7.39946e+06	4986544	3962319	4770369	4.50476e+06	4708900	4.68192e+06	1e-15	1e-15	-1.47527	FALSE	1.03666e+07	2.21619e+07	1.46103e+07	1.50244e+07	1.9427e+07	1.73392e+07	2.33402e+07	0.0671615	0.989132	0.328775	FALSE	4	sp|P01664|KV3AC_MOUSE Ig kappa chain V-III region CBPC 101 OS=Mus musculus OX=10090 PE=1 SV=1
67	1.31044e+07	1.08131e+07	1.35759e+07	1.62628e+07	1.66761e+07	1.42181e+07	1.05076e+07	2.66947e+07	1.94217e+07	2.80956e+07	4.58899e+07	3.87196e+07	2.31567e+07	4.52096e+07	5.67003e-06	0.00109999	1.25549	FALSE	7.68092e+06	5.07097e+06	4.00179e+06	4.81054e+06	4.5366e+06	4.73233e+06	4.69445e+06	1e-15	1e-15	-1.42139	FALSE	1.05258e+07	2.26937e+07	1.50527e+07	1.54085e+07	1.9962e+07	1.79453e+07	2.40039e+07	0.0295628	0.989132	0.400346	FALSE	5	sp|P01665|KV3AD_MOUSE Ig kappa chain V-III region PC 7043 OS=Mus musculus OX=10090 PE=1 SV=1
68	1.31044e+07	1.08131e+07	1.35759e+07	1.62628e+07	1.66761e+07	1.42181e+07	1.05076e+07	2.66947e+07	1.94217e+07	2.80956e+07	4.58899e+07	3.87196e+07	2.31567e+07	4.52096e+07	5.67003e-06	0.00109999	1.25549	FALSE	7.68092e+06	5.07097e+06	4.00179e+06	4.81054e+06	4.5366e+06	4.73233e+06	4.69445e+06	1e-15	1e-15	-1.42139	FALSE	1.05258e+07	2.26937e+07	1.50527e+07	1.54085e+07	1.9962e+07	1.79453e+07	2.40039e+07	0.0295628	0.989132	0.400346	FALSE	5	sp|P01666|KV3AE_MOUSE Ig kappa chain V-III region PC 7183 OS=Mus musculus OX=10090 PE=1 SV=1
69	9.67664e+06	8.04797e+06	1.18795e+07	1.40007e+07	1.44703e+07	1.0934e+07	9.06672e+06	2.05484e+07	1.46359e+07	2.13107e+07	3.4392e+07	2.9346e+07	1.73625e+07	3.89306e+07	8.23451e-05	0.0132576	1.17693	FALSE	6.78755e+06	4.32661e+06	3.52245e+06	4.20791e+06	4.04721e+06	4.21768e+06	4.38502e+06	3.64206e-11	1.0562e-08	-1.30978	FALSE	9.00836e+06	2.03615e+07	1.32499e+07	1.34813e+07	1.7302e+07	1.57546e+07	2.14249e+07	0.0135477	0.989132	0.502175	FALSE	4	sp|P01667|KV3AF_MOUSE Ig kappa chain V-III region PC 6308 OS=Mus musculus OX=10090 PE=1 SV=1
70	1.27802e+07	10699080	1.34941e+07	16162720	1.64204e+07	1.40501e+07	10477680	2.60775e+07	1.89462e+07	2.77229e+07	4.38564e+07	3.75051e+07	2.27737e+07	4.46467e+07	5.3447e-06	0.00106359	1.23547	FALSE	7389261	4986544	3962319	4770369	4.49893e+06	4708900	4.68192e+06	1e-15	1e-15	-1.42667	FALSE	1.03597e+07	2.20978e+07	1.45887e+07	1.50154e+07	1.93707e+07	1.72973e+07	2.33007e+07	0.0391363	0.989132	0.375213	FALSE	3	sp|P01668|KV3AG_MOUSE Ig kappa chain V-III region PC 7210 OS=Mus musculus OX=10090 PE=1 SV=1
71	9.67664e+06	8.04797e+06	1.18795e+07	1.40007e+07	1.44703e+07	1.0934e+07	9.06672e+06	2.05484e+07	1.46359e+07	2.13107e+07	3.4392e+07	2.9346e+07	1.73625e+07	3.89306e+07	8.23451e-05	0.0132576	1.17693	FALSE	6.78755e+06	4.32661e+06	3.52245e+06	4.20791e+06	4.04721e+06	4.21768e+06	4.38502e+06	3.64206e-11	1.0562e-08	-1.30978	FALSE	9.00836e+06	2.03615e+07	1.32499e+07	1.34813e+07	1.7302e+07	1.57546e+07	2.14249e+07	0.0135477	0.989132	0.502175	FALSE	4	sp|P01669|KV3AH_MOUSE Ig kappa chain V-III region PC 7769 OS=Mus musculus OX=10090 PE=1 SV=1
72	1.17905e+07	1.00419e+07	1.34108e+07	1.52482e+07	1.63389e+07	1.28537e+07	9.75885e+06	23781359	17163141	2.3949e+07	3.84592e+07	33648200	1.97748e+07	4.14642e+07	2.79036e-05	0.00491104	1.14821	FALSE	6.83256e+06	4.44386e+06	3.66198e+06	4.31685e+06	4.09298e+06	4.32163e+06	4.41816e+06	1e-15	2.2049e-13	-1.47893	FALSE	9.12182e+06	2.11989e+07	1.33043e+07	1.35514e+07	1.76143e+07	1.57675e+07	2.20563e+07	0.0935469	0.989132	0.332356	FALSE	4	sp|P01670|KV3AI_MOUSE Ig kappa chain V-III region PC 6684 OS=Mus musculus OX=10090 PE=1 SV=1
73	1.11105e+07	9.51472e+06	1.26377e+07	1.48988e+07	1.59292e+07	1.24757e+07	9.60802e+06	22950200	15870361	23481795	38098910	32453600	19063232	4.03874e+07	4.69273e-05	0.00788379	1.15807	FALSE	6.82236e+06	4.44386e+06	3.66198e+06	4.31685e+06	4.08716e+06	4.32163e+06	4.41816e+06	1.88738e-14	6.11511e-12	-1.42595	FALSE	9.11493e+06	21134876	1.32826e+07	1.35425e+07	17557926	1.57256e+07	22016863	0.0569546	0.989132	0.38299	FALSE	3	sp|P01671|KV3AJ_MOUSE Ig kappa chain V-III region PC 7175 OS=Mus musculus OX=10090 PE=1 SV=1
74	1.09192e+07	9662927	1.31566e+07	1.49455e+07	1.6024e+07	1.23149e+07	9.66183e+06	22494209	16505420	2.31552e+07	3.59671e+07	32147680	1.90121e+07	40711640	3.9322e-05	0.00676339	1.1321	FALSE	6.62646e+06	4.32061e+06	3.56222e+06	4.25803e+06	4.04058e+06	4.22171e+06	4.38114e+06	6.66134e-15	2.19158e-12	-1.46452	FALSE	8.99556e+06	2.06136e+07	1.30714e+07	1.33476e+07	1.72488e+07	1.54715e+07	2.14708e+07	0.0797566	0.989132	0.346524	FALSE	3	sp|P01672|KV3AK_MOUSE Ig kappa chain V-III region PC 7940 OS=Mus musculus OX=10090 PE=1 SV=1
77	3270323	1.92391e+06	2.43757e+06	1.86364e+06	2.54963e+06	2.04973e+06	883685	9.7264e+06	7.36054e+06	1.05769e+07	6.35072e+06	10275280	7.73636e+06	6.78091e+06	1e-15	1e-15	1.9731	FALSE	4.19787e+06	1.32374e+06	2.44139e+06	3.08425e+06	1.51317e+06	2.09775e+06	1.83294e+06	0.645902	0.999042	0.138796	FALSE	499199	1.66585e+06	1.41771e+06	872271	1.11224e+06	1.74403e+06	2.89461e+06	0.0905602	0.989132	-0.553486	FALSE	3	sp|P01675|KV6A1_MOUSE Ig kappa chain V-VI region XRPC 44 OS=Mus musculus OX=10090 PE=1 SV=1
80	3270323	1.92391e+06	2.43757e+06	1.86364e+06	2.54963e+06	2.04973e+06	883685	9.7264e+06	7.36054e+06	1.05769e+07	6.35072e+06	10275280	7.73636e+06	6.78091e+06	1e-15	1e-15	1.9731	FALSE	4.19787e+06	1.32374e+06	2.44139e+06	3.08425e+06	1.51317e+06	2.09775e+06	1.83294e+06	0.645902	0.999042	0.138796	FALSE	499199	1.66585e+06	1.41771e+06	872271	1.11224e+06	1.74403e+06	2.89461e+06	0.0905602	0.989132	-0.553486	FALSE	3	sp|P01678|KV6A4_MOUSE Ig kappa chain V-VI region SAPC 10 OS=Mus musculus OX=10090 PE=1 SV=1
83	6.24225e+06	2.98048e+06	3.82224e+06	3.95163e+06	4.58804e+06	4.43299e+06	2.36383e+06	22023194	1.57584e+07	1.79974e+07	2.71462e+07	2.37087e+07	1.79935e+07	1.7776e+07	1e-15	1e-15	2.32696	TRUE	3.58204e+06	1.39229e+06	1.16454e+06	1.19899e+06	880116	1.36629e+06	1.28904e+06	1.77535e-05	0.00372823	-1.38416	FALSE	2.71468e+06	6.28873e+06	4.19277e+06	4.25729e+06	6.12755e+06	6.97463e+06	7.70869e+06	0.0857864	0.989132	0.431052	FALSE	4	sp|P01723|LV1A_MOUSE Ig lambda-1 chain V region OS=Mus musculus OX=10090 PE=1 SV=2
87	6.24225e+06	2.98048e+06	3.82224e+06	3.95163e+06	4.58804e+06	4.43299e+06	2.36383e+06	22023194	1.57584e+07	1.79974e+07	2.71462e+07	2.37087e+07	1.79935e+07	1.7776e+07	1e-15	1e-15	2.32696	TRUE	3.58204e+06	1.39229e+06	1.16454e+06	1.19899e+06	880116	1.36629e+06	1.28904e+06	1.77535e-05	0.00372823	-1.38416	FALSE	2.71468e+06	6.28873e+06	4.19277e+06	4.25729e+06	6.12755e+06	6.97463e+06	7.70869e+06	0.0857864	0.989132	0.431052	FALSE	4	sp|P01727|LV1E_MOUSE Ig lambda-1 chain V region S43 OS=Mus musculus OX=10090 PE=1 SV=1
90	1.13815e+06	1.50611e+06	872649	611577	747163	667934	394067	4.2414e+06	4449236	2.03343e+06	3606494	4046476	2.06628e+06	3147697	3.61984e-10	9.52018e-08	1.99027	FALSE	257418	281951	94587	188023	75477.3	170671	105403	2.01909e-06	0.000462371	-2.33904	FALSE	1.57285e+06	2.71143e+06	1.14474e+06	1.43541e+06	2.00656e+06	2.92729e+06	3.70673e+06	0.000302722	0.0553982	1.38477	FALSE	4	sp|P01746|HVM02_MOUSE Ig heavy chain V region 93G7 OS=Mus musculus OX=10090 PE=2 SV=1
91	1.13815e+06	1.50611e+06	872649	611577	747163	667934	394067	4.2414e+06	4449236	2.03343e+06	3606494	4046476	2.06628e+06	3147697	3.61984e-10	9.52018e-08	1.99027	FALSE	257418	281951	94587	188023	75477.3	170671	105403	2.01909e-06	0.000462371	-2.33904	FALSE	1.57285e+06	2.71143e+06	1.14474e+06	1.43541e+06	2.00656e+06	2.92729e+06	3.70673e+06	0.000302722	0.0553982	1.38477	FALSE	4	sp|P01747|HVM03_MOUSE Ig heavy chain V region 36-65 OS=Mus musculus OX=10090 PE=1 SV=1
95	1.0974e+06	791242	1.40058e+06	736533	901330	685403	478685	5.07655e+06	7.00115e+06	2.70188e+06	3.25704e+06	5.44878e+06	3.06535e+06	4.82486e+06	1.45309e-09	3.57461e-07	2.36485	TRUE	1.16996e+06	1.05707e+06	1.03064e+06	547190	89590.4	768906	193043	0.375007	0.999042	-0.326833	FALSE	593578	508284	196267	403868	764298	613167	581980	0.00898807	0.989132	-0.734309	FALSE	3	sp|P01751|HVM07_MOUSE Ig heavy chain V region B1-8/186-2 OS=Mus musculus OX=10090 GN=Ighv1-72 PE=1 SV=1
97	1.0974e+06	791242	1.40058e+06	736533	901330	685403	478685	5.07655e+06	7.00115e+06	2.70188e+06	3.25704e+06	5.44878e+06	3.06535e+06	4.82486e+06	1.45309e-09	3.57461e-07	2.36485	TRUE	1.16996e+06	1.05707e+06	1.03064e+06	547190	89590.4	768906	193043	0.375007	0.999042	-0.326833	FALSE	593578	508284	196267	403868	764298	613167	581980	0.00898807	0.989132	-0.734309	FALSE	3	sp|P01754|HVM10_MOUSE Ig heavy chain V region 1-62-3 OS=Mus musculus OX=10090 GN=Ighv1-62-3 PE=4 SV=2
99	7.02249e+06	4.24695e+06	9.60241e+06	6.47369e+06	7.7428e+06	5.9289e+06	6.55481e+06	3.9187e+07	4.11988e+07	2.18868e+07	1.80872e+07	4.29196e+07	2.77898e+07	4.63422e+07	2.10892e-10	5.63082e-08	2.3192	TRUE	5.218e+06	5.49231e+06	4.64679e+06	4.58595e+06	5.19915e+06	5.56046e+06	5.93468e+06	0.0160131	0.999042	-0.376799	FALSE	3.37569e+06	5.79866e+06	4.25603e+06	4.49243e+06	6.66498e+06	5.76527e+06	8.16283e+06	0.137792	0.989132	-0.30466	FALSE	3	sp|P01756|HVM12_MOUSE Ig heavy chain V region MOPC 104E OS=Mus musculus OX=10090 PE=1 SV=1
100	7.02249e+06	4.24695e+06	9.60241e+06	6.47369e+06	7.7428e+06	5.9289e+06	6.55481e+06	3.9187e+07	4.11988e+07	2.18868e+07	1.80872e+07	4.29196e+07	2.77898e+07	4.63422e+07	2.10892e-10	5.63082e-08	2.3192	TRUE	5.218e+06	5.49231e+06	4.64679e+06	4.58595e+06	5.19915e+06	5.56046e+06	5.93468e+06	0.0160131	0.999042	-0.376799	FALSE	3.37569e+06	5.79866e+06	4.25603e+06	4.49243e+06	6.66498e+06	5.76527e+06	8.16283e+06	0.137792	0.989132	-0.30466	FALSE	3	sp|P01757|HVM13_MOUSE Ig heavy chain V region J558 OS=Mus musculus OX=10090 PE=1 SV=1
101	4.68764e+06	2.89032e+06	8.49993e+06	4.51989e+06	4.87075e+06	4.3953e+06	3.96149e+06	3.76271e+07	3.93333e+07	1.78979e+07	1.59314e+07	3.82687e+07	2.40373e+07	3.97774e+07	4.45076e-10	1.15275e-07	2.65382	TRUE	2.76187e+06	351515	592301	231426	148361	485233	961823	5.58898e-08	1.42519e-05	-2.61209	FALSE	2.1447e+06	2.82901e+06	2.38184e+06	2.83231e+06	3.3929e+06	4.37596e+06	5.14657e+06	0.0492646	0.989132	-0.550005	FALSE	3	sp|P01758|HVM14_MOUSE Ig heavy chain V region 108A OS=Mus musculus OX=10090 GN=Igh-VJ558 PE=4 SV=1
105	741175	362643	912086	686027	693057	557081	418735	4.22371e+06	4.78165e+06	3.31779e+06	2.9115e+06	6.16986e+06	4.46794e+06	4.49194e+06	1e-15	1e-15	2.79641	TRUE	99162.2	100828	22978.1	97974.1	30442.3	55547.3	136051	1.62093e-13	4.99245e-11	-3.00892	FALSE	27377.9	45342.7	92383.1	54389.2	59578.8	100965	55026.7	1.42109e-14	4.59011e-12	-3.3286	FALSE	3	sp|P01787|HVM18_MOUSE Ig heavy chain V regions TEPC 15/S107/HPCM1/HPCM2/HPCM3 OS=Mus musculus OX=10090 PE=1 SV=1
106	741175	362643	912086	686027	693057	557081	418735	4.22371e+06	4.78165e+06	3.31779e+06	2.9115e+06	6.16986e+06	4.46794e+06	4.49194e+06	1e-15	1e-15	2.79641	TRUE	99162.2	100828	22978.1	97974.1	30442.3	55547.3	136051	1.62093e-13	4.99245e-11	-3.00892	FALSE	27377.9	45342.7	92383.1	54389.2	59578.8	100965	55026.7	1.42109e-14	4.59011e-12	-3.3286	FALSE	3	sp|P01788|HVM19_MOUSE Ig heavy chain V region H8 OS=Mus musculus OX=10090 PE=1 SV=1
107	741175	362643	912086	686027	693057	557081	418735	4.22371e+06	4.78165e+06	3.31779e+06	2.9115e+06	6.16986e+06	4.46794e+06	4.49194e+06	1e-15	1e-15	2.79641	TRUE	99162.2	100828	22978.1	97974.1	30442.3	55547.3	136051	1.62093e-13	4.99245e-11	-3.00892	FALSE	27377.9	45342.7	92383.1	54389.2	59578.8	100965	55026.7	1.42109e-14	4.59011e-12	-3.3286	FALSE	3	sp|P01789|HVM20_MOUSE Ig heavy chain V region M603 OS=Mus musculus OX=10090 PE=1 SV=1
108	741175	362643	912086	686027	693057	557081	418735	4.22371e+06	4.78165e+06	3.31779e+06	2.9115e+06	6.16986e+06	4.46794e+06	4.49194e+06	1e-15	1e-15	2.79641	TRUE	99162.2	100828	22978.1	97974.1	30442.3	55547.3	136051	1.62093e-13	4.99245e-11	-3.00892	FALSE	27377.9	45342.7	92383.1	54389.2	59578.8	100965	55026.7	1.42109e-14	4.59011e-12	-3.3286	FALSE	3	sp|P01790|HVM21_MOUSE Ig heavy chain V region M511 OS=Mus musculus OX=10090 PE=1 SV=1
109	741175	362643	912086	686027	693057	557081	418735	4.22371e+06	4.78165e+06	3.31779e+06	2.9115e+06	6.16986e+06	4.46794e+06	4.49194e+06	1e-15	1e-15	2.79641	TRUE	99162.2	100828	22978.1	97974.1	30442.3	55547.3	136051	1.62093e-13	4.99245e-11	-3.00892	FALSE	27377.9	45342.7	92383.1	54389.2	59578.8	100965	55026.7	1.42109e-14	4.59011e-12	-3.3286	FALSE	3	sp|P01791|HVM22_MOUSE Ig heavy chain V region HPCM6 OS=Mus musculus OX=10090 PE=1 SV=1
110	741175	362643	912086	686027	693057	557081	418735	4.22371e+06	4.78165e+06	3.31779e+06	2.9115e+06	6.16986e+06	4.46794e+06	4.49194e+06	1e-15	1e-15	2.79641	TRUE	99162.2	100828	22978.1	97974.1	30442.3	55547.3	136051	1.62093e-13	4.99245e-11	-3.00892	FALSE	27377.9	45342.7	92383.1	54389.2	59578.8	100965	55026.7	1.42109e-14	4.59011e-12	-3.3286	FALSE	3	sp|P01792|HVM23_MOUSE Ig heavy chain V region HPCG8 OS=Mus musculus OX=10090 PE=1 SV=1
111	741175	362643	912086	686027	693057	557081	418735	4.22371e+06	4.78165e+06	3.31779e+06	2.9115e+06	6.16986e+06	4.46794e+06	4.49194e+06	1e-15	1e-15	2.79641	TRUE	99162.2	100828	22978.1	97974.1	30442.3	55547.3	136051	1.62093e-13	4.99245e-11	-3.00892	FALSE	27377.9	45342.7	92383.1	54389.2	59578.8	100965	55026.7	1.42109e-14	4.59011e-12	-3.3286	FALSE	3	sp|P01793|HVM24_MOUSE Ig heavy chain V region HPCG13 OS=Mus musculus OX=10090 PE=1 SV=1
112	741175	362643	912086	686027	693057	557081	418735	4.22371e+06	4.78165e+06	3.31779e+06	2.9115e+06	6.16986e+06	4.46794e+06	4.49194e+06	1e-15	1e-15	2.79641	TRUE	99162.2	100828	22978.1	97974.1	30442.3	55547.3	136051	1.62093e-13	4.99245e-11	-3.00892	FALSE	27377.9	45342.7	92383.1	54389.2	59578.8	100965	55026.7	1.42109e-14	4.59011e-12	-3.3286	FALSE	3	sp|P01794|HVM25_MOUSE Ig heavy chain V region HPCG14 OS=Mus musculus OX=10090 PE=1 SV=1
113	3.71756e+06	3.58945e+06	2.6018e+06	3.67759e+06	3.20435e+06	2.81646e+06	1.27576e+06	6.90622e+06	7669424	4.97177e+06	5.50881e+06	9.3084e+06	6.3765e+06	7.9429e+06	1.19146e-09	2.97864e-07	1.22112	FALSE	1.05302e+06	218509	189377	163596	132115	265864	336487	4.17444e-14	1.32747e-11	-3.1461	FALSE	15691507	20734606	16897449	1.5627e+07	27533285	31860659	28265191	5.19584e-14	1.63149e-11	2.90677	TRUE	5	sp|P01796|HVM27_MOUSE Ig heavy chain V-III region A4 OS=Mus musculus OX=10090 PE=1 SV=1
114	3.71756e+06	3.58945e+06	2.6018e+06	3.67759e+06	3.20435e+06	2.81646e+06	1.27576e+06	6.90622e+06	7669424	4.97177e+06	5.50881e+06	9.3084e+06	6.3765e+06	7.9429e+06	1.19146e-09	2.97864e-07	1.22112	FALSE	1.05302e+06	218509	189377	163596	132115	265864	336487	4.17444e-14	1.32747e-11	-3.1461	FALSE	15691507	20734606	16897449	1.5627e+07	27533285	31860659	28265191	5.19584e-14	1.63149e-11	2.90677	TRUE	5	sp|P01797|HVM28_MOUSE Ig heavy chain V-III region U61 OS=Mus musculus OX=10090 PE=1 SV=1
115	2.2949e+06	2.5311e+06	1.42149e+06	2.44541e+06	2.07712e+06	1.4543e+06	569062	1.29959e+06	2.36694e+06	614907	522000	1765354	939143	1.85974e+06	0.191958	0.966172	-0.449634	FALSE	190748	12671.9	14830.8	46518.2	9249.63	58435.4	49307.7	5.42435e-11	1.55679e-08	-5.06658	FALSE	1.19904e+06	972918	1193599	936270	1.64465e+06	1.95712e+06	1.60375e+06	0.124655	0.989132	-0.428282	FALSE	4	sp|P01798|HVM29_MOUSE Ig heavy chain V-III region E109 OS=Mus musculus OX=10090 PE=1 SV=1
116	3.71756e+06	3.58945e+06	2.6018e+06	3.67759e+06	3.20435e+06	2.81646e+06	1.27576e+06	6.90622e+06	7669424	4.97177e+06	5.50881e+06	9.3084e+06	6.3765e+06	7.9429e+06	1.19146e-09	2.97864e-07	1.22112	FALSE	1.05302e+06	218509	189377	163596	132115	265864	336487	4.17444e-14	1.32747e-11	-3.1461	FALSE	15691507	20734606	16897449	1.5627e+07	27533285	31860659	28265191	5.19584e-14	1.63149e-11	2.90677	TRUE	5	sp|P01799|HVM30_MOUSE Ig heavy chain V-III region ABE-47N OS=Mus musculus OX=10090 PE=1 SV=1
117	3.71756e+06	3.58945e+06	2.6018e+06	3.67759e+06	3.20435e+06	2.81646e+06	1.27576e+06	6.90622e+06	7669424	4.97177e+06	5.50881e+06	9.3084e+06	6.3765e+06	7.9429e+06	1.19146e-09	2.97864e-07	1.22112	FALSE	1.05302e+06	218509	189377	163596	132115	265864	336487	4.17444e-14	1.32747e-11	-3.1461	FALSE	15691507	20734606	16897449	1.5627e+07	27533285	31860659	28265191	5.19584e-14	1.63149e-11	2.90677	TRUE	5	sp|P01800|HVM31_MOUSE Ig heavy chain V-III region T957 OS=Mus musculus OX=10090 PE=1 SV=2
118	3.75116e+06	3.66973e+06	2.76227e+06	3.80758e+06	3.28943e+06	2.92256e+06	1.36457e+06	7.85032e+06	8770024	5.47645e+06	5.96742e+06	1.02545e+07	7.19752e+06	8.81937e+06	6.40088e-11	1.79225e-08	1.33305	FALSE	1.1365e+06	228731	206677	188760	132115	265864	349470	8.65974e-15	2.83173e-12	-3.10417	FALSE	1.57051e+07	2.07486e+07	1.69877e+07	1.5627e+07	2.75746e+07	3.18921e+07	2.83142e+07	6.4615e-14	2.02245e-11	2.86246	TRUE	6	sp|P01801|HVM32_MOUSE Ig heavy chain V-III region J606 OS=Mus musculus OX=10090 PE=1 SV=1
119	3.71756e+06	3.58945e+06	2.6018e+06	3.67759e+06	3.20435e+06	2.81646e+06	1.27576e+06	6.90622e+06	7669424	4.97177e+06	5.50881e+06	9.3084e+06	6.3765e+06	7.9429e+06	1.19146e-09	2.97864e-07	1.22112	FALSE	1.05302e+06	218509	189377	163596	132115	265864	336487	4.17444e-14	1.32747e-11	-3.1461	FALSE	15691507	20734606	16897449	1.5627e+07	27533285	31860659	28265191	5.19584e-14	1.63149e-11	2.90677	TRUE	5	sp|P01802|HVM33_MOUSE Ig heavy chain V-III region W3082 OS=Mus musculus OX=10090 PE=1 SV=1
121	1.44949e+06	1.13725e+06	1.19104e+06	1.25821e+06	1.15281e+06	1.38241e+06	706693	5.7767e+06	5.53085e+06	4.51455e+06	5.19541e+06	7.84402e+06	5.595e+06	6.29744e+06	1e-15	1e-15	2.2996	TRUE	921558	223943	190175	141983	131312	261019	310391	3.11072e-10	8.67891e-08	-1.92469	FALSE	1.45003e+07	1.97829e+07	1.57096e+07	1.47164e+07	2.59017e+07	2.9928e+07	2.66881e+07	1e-15	7.59393e-14	4.15263	TRUE	3	sp|P01804|HVM35_MOUSE Ig heavy chain V-III region HPC76 (Fragment) OS=Mus musculus OX=10090 PE=4 SV=1
122	1.10322e+07	6.80085e+06	8.0433e+06	7.97923e+06	7.90015e+06	7.84055e+06	4.59497e+06	3.51191e+07	33687733	2.77682e+07	34942983	5.04547e+07	3.6074e+07	2.1579e+07	9.76996e-15	3.00915e-12	2.14465	TRUE	2.34817e+06	1.34484e+06	1.53832e+06	1.226e+06	936904	1.674e+06	1.03369e+06	1e-15	1e-15	-2.42343	FALSE	2.10302e+06	4.05385e+06	3.17355e+06	2.27332e+06	4.58362e+06	4.23961e+06	4.98384e+06	9.18934e-07	0.000214112	-1.09262	FALSE	6	sp|P01806|HVM36_MOUSE Ig heavy chain V region 441 OS=Mus musculus OX=10090 PE=4 SV=1
123	1.10322e+07	6.80085e+06	8.0433e+06	7.97923e+06	7.90015e+06	7.84055e+06	4.59497e+06	3.51191e+07	33687733	2.77682e+07	34942983	5.04547e+07	3.6074e+07	2.1579e+07	9.76996e-15	3.00915e-12	2.14465	TRUE	2.34817e+06	1.34484e+06	1.53832e+06	1.226e+06	936904	1.674e+06	1.03369e+06	1e-15	1e-15	-2.42343	FALSE	2.10302e+06	4.05385e+06	3.17355e+06	2.27332e+06	4.58362e+06	4.23961e+06	4.98384e+06	9.18934e-07	0.000214112	-1.09262	FALSE	6	sp|P01807|HVM37_MOUSE Ig heavy chain V region X44 OS=Mus musculus OX=10090 PE=1 SV=1
124	1.10322e+07	6.80085e+06	8.0433e+06	7.97923e+06	7.90015e+06	7.84055e+06	4.59497e+06	3.51191e+07	33687733	2.77682e+07	34942983	5.04547e+07	3.6074e+07	2.1579e+07	9.76996e-15	3.00915e-12	2.14465	TRUE	2.34817e+06	1.34484e+06	1.53832e+06	1.226e+06	936904	1.674e+06	1.03369e+06	1e-15	1e-15	-2.42343	FALSE	2.10302e+06	4.05385e+06	3.17355e+06	2.27332e+06	4.58362e+06	4.23961e+06	4.98384e+06	9.18934e-07	0.000214112	-1.09262	FALSE	6	sp|P01808|HVM38_MOUSE Ig heavy chain V region T601 OS=Mus musculus OX=10090 PE=1 SV=1
125	3.51898e+06	2.02567e+06	2.48937e+06	2.84251e+06	2.82718e+06	2.72299e+06	1.8052e+06	1.14267e+07	12363743	8.99473e+06	9478493	1.79879e+07	1.18409e+07	1.33091e+07	1e-15	1e-15	2.2278	TRUE	119589	6580.88	23765.7	38410	0	36411.2	5880.51	1e-15	1e-15	-6.3047	FALSE	64173.7	81474	55973.3	32592.9	65623.7	70507	91412.8	1e-15	1e-15	-5.30319	FALSE	3	sp|P01809|HVM39_MOUSE Ig heavy chain V region X24 OS=Mus musculus OX=10090 PE=1 SV=1
126	1.14197e+07	7.85704e+06	9.64651e+06	8.47787e+06	7.77616e+06	8.28481e+06	4.4427e+06	2.48674e+07	22777787	1.97312e+07	26643777	3.50257e+07	2.5327e+07	9.8653e+06	3.76445e-07	8.24415e-05	1.50404	FALSE	2.27199e+06	1.40173e+06	1.54936e+06	1.25137e+06	997417	1.68358e+06	1.05244e+06	1e-15	1e-15	-2.504	FALSE	2.18787e+06	4.03761e+06	3.19336e+06	2.30987e+06	4.59555e+06	4.2522e+06	4.9443e+06	2.8843e-07	6.92232e-05	-1.18201	FALSE	5	sp|P01810|HVM40_MOUSE Ig heavy chain V region J539 OS=Mus musculus OX=10090 PE=1 SV=1
127	7513240	4775186	5.55393e+06	5.13672e+06	5.07297e+06	5117551	2.78977e+06	23692340	21323990	18773470	25464490	32466870	24233060	8269940	2.92304e-09	7.04453e-07	2.10059	TRUE	2.22858e+06	1.33826e+06	1.51456e+06	1.18759e+06	936904	1.63759e+06	1.0278e+06	1.05917e-11	3.11397e-09	-1.86506	FALSE	2.03885e+06	3.97237e+06	3.11758e+06	2.24072e+06	4.518e+06	4.16911e+06	4.89243e+06	0.019197	0.989132	-0.527382	FALSE	3	sp|P01811|HVM41_MOUSE Ig heavy chain V region UPC10 OS=Mus musculus OX=10090 PE=1 SV=1
128	7.33072e+06	4.61994e+06	4.39784e+06	4.83206e+06	4.72913e+06	4.97237e+06	2.78161e+06	1.93818e+07	19062233	1.52305e+07	22756883	2.82684e+07	1.88534e+07	1.93139e+07	1e-15	1e-15	2.08541	TRUE	2.31663e+06	1.31658e+06	1.52963e+06	1.21164e+06	918437	1.65241e+06	1.02439e+06	2.58209e-10	7.25567e-08	-1.75557	FALSE	2.10302e+06	4.03938e+06	3.15124e+06	2.26613e+06	4.53208e+06	4.21493e+06	4.958e+06	0.0684484	0.989132	-0.414064	FALSE	5	sp|P01812|HVM42_MOUSE Ig heavy chain V region MOPC 173 OS=Mus musculus OX=10090 PE=1 SV=1
129	8.09473e+07	6.46771e+07	5.6437e+07	5.66206e+07	6.64149e+07	8.24854e+07	4.04534e+07	2.2257e+08	1.78044e+08	1.69161e+08	2.82862e+08	2.5432e+08	1.6373e+08	1.90471e+08	1.9984e-15	6.31495e-13	1.70543	FALSE	2.36186e+07	8.17459e+06	6.24549e+06	8.34194e+06	8.27957e+06	1.07797e+07	1.0972e+07	1e-15	1e-15	-2.55174	FALSE	5.16633e+07	1.48272e+08	9.2785e+07	1.02471e+08	1.35092e+08	1.33169e+08	1.62692e+08	0.00046873	0.0834339	0.88278	FALSE	11	sp|P01837|IGKC_MOUSE Immunoglobulin kappa constant OS=Mus musculus OX=10090 GN=Igkc PE=1 SV=2
130	2.4916e+06	2.30938e+06	1.1499e+06	1.61529e+06	1.90606e+06	1.6411e+06	412190	7922460	5724130	6738540	10746210	8456130	5945290	5116340	1.17484e-12	3.43053e-10	2.13571	TRUE	545944	121412	161378	124811	82655	205550	185405	1.31373e-07	3.23179e-05	-3.01362	FALSE	765450	3158592	1291030	1734310	2086607	2025380	4218200	0.297432	0.989132	0.406773	FALSE	3	sp|P01843|LAC1_MOUSE Ig lambda-1 chain C region OS=Mus musculus OX=10090 PE=1 SV=1
131	1.58699e+06	1.83478e+06	1.49745e+06	577150	1.5128e+06	858680	238881	2.09001e+06	1.16621e+06	2.06058e+06	3289074	2.08886e+06	1.47474e+06	1.19226e+06	0.0363203	0.966172	0.720916	FALSE	710845	419890	362359	240168	359417	487395	216809	0.00125417	0.219479	-1.5353	FALSE	1954659	4.92605e+06	2.76014e+06	1.7076e+06	4.72984e+06	4.01107e+06	5.76647e+06	6.68426e-05	0.0133685	1.6733	FALSE	4	sp|P01844|LAC2_MOUSE Ig lambda-2 chain C region OS=Mus musculus OX=10090 GN=Iglc2 PE=1 SV=1
133	8.46105e+07	4.70855e+07	5.60141e+07	4.57868e+07	5.24849e+07	5.91219e+07	3.12258e+07	1.44534e+08	113756584	9.68083e+07	2.45312e+08	1.91464e+08	1.26232e+08	1.20039e+08	5.01432e-06	0.00100788	1.46394	FALSE	1.76761e+07	7.54846e+06	7.09e+06	6.59798e+06	3.31011e+06	7.37931e+06	3.74343e+06	7.49178e-13	2.29249e-10	-2.81856	FALSE	1.03745e+07	3.14515e+07	1.48261e+07	1.60687e+07	1.67331e+07	1.90703e+07	4.39414e+07	2.63405e-05	0.00545248	-1.30351	FALSE	16	sp|P01863|GCAA_MOUSE Ig gamma-2A chain C region, A allele OS=Mus musculus OX=10090 GN=Ighg PE=1 SV=1
134	6.01777e+07	3.51735e+07	3.14705e+07	3.31608e+07	3.64381e+07	3.94598e+07	1.99951e+07	7.58738e+07	4.19511e+07	4.57587e+07	1.59229e+08	9.4411e+07	7.69537e+07	5.07367e+07	0.0101472	0.966172	1.09059	FALSE	1.39564e+07	3.29337e+06	3.95512e+06	2.8386e+06	1.72228e+06	3.98899e+06	2.21792e+06	4.16907e-11	1.20486e-08	-3.00053	FALSE	5.99587e+06	2.80249e+07	1.09672e+07	1.2925e+07	1.12341e+07	1.59573e+07	3.81164e+07	0.00252409	0.398806	-1.0542	FALSE	11	sp|P01864|GCAB_MOUSE Ig gamma-2A chain C region secreted form OS=Mus musculus OX=10090 PE=1 SV=1
135	8.46105e+07	4.70855e+07	5.60141e+07	4.57868e+07	5.24849e+07	5.91219e+07	3.12258e+07	1.44534e+08	113756584	9.68083e+07	2.45312e+08	1.91464e+08	1.26232e+08	1.20039e+08	5.01432e-06	0.00100788	1.46394	FALSE	1.76761e+07	7.54846e+06	7.09e+06	6.59798e+06	3.31011e+06	7.37931e+06	3.74343e+06	7.49178e-13	2.29249e-10	-2.81856	FALSE	1.03745e+07	3.14515e+07	1.48261e+07	1.60687e+07	1.67331e+07	1.90703e+07	4.39414e+07	2.63405e-05	0.00545248	-1.30351	FALSE	16	sp|P01865|GCAM_MOUSE Ig gamma-2A chain C region, membrane-bound form OS=Mus musculus OX=10090 GN=Igh-1a PE=1 SV=3
136	8.77686e+07	4.17434e+07	3.59665e+07	3.23584e+07	5.42245e+07	6.42035e+07	1.94147e+07	1.90014e+08	1.12423e+08	1.58389e+08	2.9707e+08	2.52717e+08	1.52869e+08	1.48359e+08	9.13493e-08	2.02795e-05	1.96644	FALSE	3.78562e+07	1.17999e+07	1.0309e+07	9.97762e+06	6.7191e+06	9.69765e+06	8.79239e+06	0.000320235	0.0598839	-1.81878	FALSE	1.87454e+07	4.93208e+07	2.55995e+07	2.35516e+07	2.84622e+07	3.60372e+07	7.40231e+07	0.3124	0.989132	-0.392408	FALSE	18	sp|P01867|IGG2B_MOUSE Ig gamma-2B chain C region OS=Mus musculus OX=10090 GN=Igh-3 PE=1 SV=3
137	1.11307e+08	7.06516e+07	6.66171e+07	6.4354e+07	7.86453e+07	1.20653e+08	4.82823e+07	1.593e+08	1.21808e+08	1.69655e+08	5.15476e+08	2.67487e+08	1.05178e+08	1.59459e+08	0.0145091	0.966172	1.41857	FALSE	2.86528e+07	1.23528e+07	1.02291e+07	1.34046e+07	1.38537e+07	1.58363e+07	1.29935e+07	2.25866e-10	6.36943e-08	-2.38479	FALSE	5.37656e+08	9.06323e+08	6.29581e+08	6.22031e+08	8.36692e+08	5.94487e+08	8.48464e+08	1e-15	1e-15	3.14995	TRUE	19	sp|P01869|IGH1M_MOUSE Ig gamma-1 chain C region, membrane-bound form OS=Mus musculus OX=10090 GN=Ighg1 PE=1 SV=2
138	4.20829e+08	3.52874e+08	3.39421e+08	3.07549e+08	3.1703e+08	3.35104e+08	2.08601e+08	1.55718e+09	1.39295e+09	1.30031e+09	1.32195e+09	1.68325e+09	1.32365e+09	1.46246e+09	1e-15	1e-15	2.13801	TRUE	1.73745e+08	1.01838e+08	9.94971e+07	8.73185e+07	6.33812e+07	9.99212e+07	8.67825e+07	1e-15	7.37188e-14	-1.67899	FALSE	7.01181e+07	1.45374e+08	1.16515e+08	1.03754e+08	1.79258e+08	1.64325e+08	1.83439e+08	6.51408e-11	1.86303e-08	-1.24464	FALSE	33	sp|P01872|IGHM_MOUSE Immunoglobulin heavy constant mu OS=Mus musculus OX=10090 GN=Ighm PE=1 SV=2
139	2.48884e+07	1.85498e+07	1.48335e+07	1.47597e+07	1.43837e+07	1.82004e+07	9.90208e+06	123375366	7.12106e+07	6.36723e+07	7.75091e+07	9.72224e+07	7.10127e+07	7.12749e+07	1e-15	2.11164e-13	2.31614	TRUE	8.17303e+06	3.62899e+06	4.29561e+06	4.43882e+06	3.23807e+06	3.71248e+06	4.99706e+06	2.59357e-10	7.262e-08	-1.83031	FALSE	1.5673e+06	3.62058e+06	3.31087e+06	2.44052e+06	4.64483e+06	3.75902e+06	3.41756e+06	2.24709e-13	6.96598e-11	-2.3435	FALSE	14	sp|P01878|IGHA_MOUSE Ig alpha chain C region OS=Mus musculus OX=10090 PE=1 SV=1
142	3.9184e+06	2.50062e+06	3.20271e+06	3.82951e+06	3.50508e+06	3.21383e+06	2.13262e+06	4.37515e+06	4.47637e+06	4.59041e+06	6.33089e+06	1.01085e+07	5.35226e+06	4.2649e+06	0.00316868	0.396084	0.824572	FALSE	2.19687e+06	1.27667e+06	1.94403e+06	896966	706738	1.91678e+06	1.08331e+06	1.44121e-07	3.51654e-05	-1.15414	FALSE	544643	856742	508939	538303	732152	1.10244e+06	2.37137e+06	2.67834e-10	7.47257e-08	-1.7448	FALSE	6	sp|P01897|HA1L_MOUSE H-2 class I histocompatibility antigen, L-D alpha chain OS=Mus musculus OX=10090 GN=H2-L PE=1 SV=2
143	9.91087e+06	7.21539e+06	1.00958e+07	1.19027e+07	1.10047e+07	9.82666e+06	7.78441e+06	1.74863e+07	1.6502e+07	1.55864e+07	2.03895e+07	3.21135e+07	1.73589e+07	1.56572e+07	3.08553e-05	0.00536882	0.995872	FALSE	9.32011e+06	4.83665e+06	5.84275e+06	5.2462e+06	3.58012e+06	7.01432e+06	5.94144e+06	6.8877e-05	0.0139131	-0.697151	FALSE	2.97469e+06	4.10728e+06	2.98172e+06	3.40073e+06	3.52114e+06	5.25737e+06	8.52079e+06	6.75274e-08	1.68819e-05	-1.13879	FALSE	12	sp|P01898|HA10_MOUSE H-2 class I histocompatibility antigen, Q10 alpha chain OS=Mus musculus OX=10090 GN=H2-Q10 PE=1 SV=3
145	1.22963e+07	7.80282e+06	9.23044e+06	8.82773e+06	5.07068e+06	9.34739e+06	6.07973e+06	2.17747e+07	2.15307e+07	1.16422e+07	2.58859e+07	4.97827e+07	2.27164e+07	1.51319e+07	0.000949114	0.131927	1.52212	FALSE	3.57144e+07	3.71431e+06	2.42976e+06	1.65727e+06	1.26085e+06	4.91748e+06	1.28122e+06	0.821038	0.999042	-0.202458	FALSE	1.34384e+06	1.64628e+06	1.07587e+06	692463	693797	1.06482e+06	6.68964e+06	7.83511e-08	1.95094e-05	-2.15098	FALSE	10	sp|P01942|HBA_MOUSE Hemoglobin subunit alpha OS=Mus musculus OX=10090 GN=Hba PE=1 SV=2
146	2.59974e+07	1.72782e+07	1.30154e+07	1.52715e+07	1.58282e+07	1.77061e+07	9.39337e+06	3.29645e+07	2.40126e+07	3.07656e+07	6.53081e+07	7.39951e+07	3.84297e+07	2.29465e+07	0.00167721	0.221392	1.33296	FALSE	5.5868e+07	1.12835e+07	9.17684e+06	6.26969e+06	5.88037e+06	1.16079e+07	4.0237e+06	0.836402	0.999042	-0.137116	FALSE	4.01337e+06	4.66612e+06	4.16424e+06	3.6689e+06	4.41754e+06	4.77734e+06	1.88364e+07	0.000437046	0.0786684	-1.36193	FALSE	15	sp|P02088|HBB1_MOUSE Hemoglobin subunit beta-1 OS=Mus musculus OX=10090 GN=Hbb-b1 PE=1 SV=2
147	1.37602e+07	6.14111e+06	4.69308e+06	5.21482e+06	6.1677e+06	7.11636e+06	3.10297e+06	2.50717e+07	1.78654e+07	2.18378e+07	4.99969e+07	5.54679e+07	2.87445e+07	1.64711e+07	6.40341e-05	0.0105016	2.22154	TRUE	4.31047e+07	8.03454e+06	6.62036e+06	4.37234e+06	4.33568e+06	8.43205e+06	2.32764e+06	0.425305	0.999042	0.741334	FALSE	3.07314e+06	3.42287e+06	2.98888e+06	2.69852e+06	3.22206e+06	3.60151e+06	1.50294e+07	0.415103	0.989132	-0.440698	FALSE	7	sp|P02089|HBB2_MOUSE Hemoglobin subunit beta-2 OS=Mus musculus OX=10090 GN=Hbb-b2 PE=1 SV=2
149	7.97503e+06	5.81052e+06	6.38416e+06	3.9133e+06	4.59537e+06	42569760	1.25288e+07	14530968	22096682	8.05068e+06	8.29271e+06	6.50847e+06	7.76783e+06	2.19091e+07	0.894896	0.966172	0.0897862	FALSE	1.06164e+07	3.24076e+06	3.71199e+06	7.08538e+06	4.4323e+06	7.54516e+06	1.86406e+07	0.466919	0.999042	-0.599989	FALSE	5.152e+06	4.40431e+07	6.76019e+06	1.15421e+07	1.14867e+07	9.19418e+06	14520472	0.709221	0.989132	0.293793	FALSE	7	sp|P02535|K1C10_MOUSE Keratin, type I cytoskeletal 10 OS=Mus musculus OX=10090 GN=Krt10 PE=1 SV=3
150	805130	730518	502250	627962	661941	580452	416678	1.0989e+06	957561	609443	3.73263e+06	2.36173e+06	844058	910374	0.0409286	0.966172	1.28166	FALSE	3.37369e+06	218916	189318	288260	338002	328026	343200	0.808511	0.999042	0.231984	FALSE	183056	247822	214342	153088	264886	231961	175551	6.88338e-15	2.29905e-12	-1.55617	FALSE	8	sp|P02762|MUP6_MOUSE Major urinary protein 6 OS=Mus musculus OX=10090 GN=Mup6 PE=1 SV=2
151	7.96184e+06	7.85236e+06	3.89642e+06	6.23762e+06	5.15454e+06	8.58882e+06	4.22752e+06	6.41017e+06	4.51776e+06	8.65989e+06	1.92788e+07	1.5106e+07	5.18898e+06	5.36318e+06	0.197423	0.966172	0.555003	FALSE	1.2146e+07	1.7196e+07	2.70751e+07	3.88091e+06	3.23715e+06	5.17313e+06	2.70342e+06	0.26852	0.999042	0.70131	FALSE	2.84365e+06	2.77077e+06	2.31834e+06	1.7033e+06	2.53493e+06	2.34003e+06	2.55727e+06	1.76414e-07	4.28686e-05	-1.36353	FALSE	6	sp|P03953|CFAD_MOUSE Complement factor D OS=Mus musculus OX=10090 GN=Cfd PE=1 SV=1
153	11238850	8.93845e+06	1.29587e+07	1.47632e+07	14874555	1.16855e+07	9.46764e+06	22417669	16288790	2.266e+07	3.50256e+07	31727220	1.90568e+07	40744710	2.7142e-05	0.00480413	1.16292	FALSE	7.74313e+06	4.50729e+06	3.93871e+06	4.52615e+06	4.10584e+06	4744505	4772422	2.93654e-12	8.80962e-10	-1.28933	FALSE	9.18715e+06	2.10863e+07	1.32366e+07	1.36861e+07	1.7526e+07	1.61952e+07	2.22516e+07	0.0322291	0.989132	0.431272	FALSE	3	sp|P03977|KV3A4_MOUSE Ig kappa chain V-III region 50S10.1 OS=Mus musculus OX=10090 PE=1 SV=1
154	3.88092e+07	1.81878e+07	2.14685e+07	1.95975e+07	2.02838e+07	2.17897e+07	1.28626e+07	1.06072e+08	7.68457e+07	1.02623e+08	1.57237e+08	1.43617e+08	7.08244e+07	7.60777e+07	4.3769e-10	1.13799e-07	2.26087	TRUE	1.49811e+07	1.04695e+07	1.07269e+07	1.06566e+07	8.71338e+06	1.06419e+07	8.92362e+06	0.000400346	0.0736637	-1.02639	FALSE	7.33653e+06	1.39572e+07	1.07198e+07	1.01845e+07	9.72283e+06	1.08769e+07	1.55219e+07	0.00090684	0.153256	-0.966077	FALSE	15	sp|P03987|IGHG3_MOUSE Ig gamma-3 chain C region OS=Mus musculus OX=10090 PE=1 SV=2
156	5.63077e+07	1.91314e+07	3.58653e+07	1.47684e+07	2.87978e+07	1.11341e+08	7.27441e+07	8.11285e+07	1.39408e+08	3.5888e+07	2.56227e+07	4.6424e+07	4.5039e+07	1.60561e+08	0.246752	0.966172	0.655936	FALSE	6.28566e+07	1.14615e+07	3.05209e+07	3.31158e+07	1.30775e+07	2.42356e+07	5.37509e+07	0.294094	0.999042	-0.565632	FALSE	2.71648e+07	1.29044e+08	1.57089e+07	2.43128e+07	3.43975e+07	3.17843e+07	3.46325e+07	0.760197	0.989132	-0.190419	FALSE	9	sp|P04104|K2C1_MOUSE Keratin, type II cytoskeletal 1 OS=Mus musculus OX=10090 GN=Krt1 PE=1 SV=4
157	2.10027e+07	1.60915e+07	2.18595e+07	1.41455e+07	2.14314e+07	1.89326e+07	1.62538e+07	1.58382e+07	1.30199e+07	1.51583e+07	3.1721e+07	2.5589e+07	1.54456e+07	1.50084e+07	0.918694	0.966172	0.0227688	FALSE	2.64751e+07	8.75967e+06	1.62341e+07	1.17128e+07	9.00715e+06	1.72516e+07	1.21477e+07	0.123933	0.999042	-0.352635	FALSE	5.28119e+06	1.00223e+07	7.69698e+06	8.22793e+06	8.5628e+06	1.15736e+07	1.5912e+07	2.40679e-07	5.82443e-05	-0.947185	FALSE	23	sp|P04186|CFAB_MOUSE Complement factor B OS=Mus musculus OX=10090 GN=Cfb PE=1 SV=2
158	805130	730518	502250	627962	661941	580452	416678	1.0989e+06	957561	609443	3.73263e+06	2.36173e+06	844058	910374	0.0409286	0.966172	1.28166	FALSE	3.37369e+06	218916	189318	288260	338002	328026	343200	0.808511	0.999042	0.231984	FALSE	183056	247822	214342	153088	264886	231961	175551	6.88338e-15	2.29905e-12	-1.55617	FALSE	8	sp|P04938|MUP11_MOUSE Major urinary protein 11 OS=Mus musculus OX=10090 GN=Mup11 PE=1 SV=2
167	6.9451e+06	3.66821e+06	6.77742e+06	3.55565e+06	8370596	3.47935e+06	3.80806e+06	17297997	15359336	7.37589e+06	15425378	1.95338e+07	1.62652e+07	9.0314e+06	8.84094e-07	0.000188312	1.45408	FALSE	985649	655304	875144	705969	941058	761116	392476	1.15915e-08	3.04856e-06	-2.78341	FALSE	811673	582944	515997	1.04041e+06	1.08006e+06	976487	886252	2.1991e-08	5.58572e-06	-2.63474	FALSE	4	sp|P05366|SAA1_MOUSE Serum amyloid A-1 protein OS=Mus musculus OX=10090 GN=Saa1 PE=1 SV=2
175	768244	475247	417895	431107	602675	670426	310620	2.05275e+06	1.65923e+06	2.48478e+06	3.09842e+06	2.63898e+06	2.30381e+06	1.49699e+06	5.32907e-15	1.66267e-12	2.09768	TRUE	2.53032e+06	871083	1.58937e+06	1.18509e+06	1.00812e+06	1.60509e+06	1.65671e+06	9.17912e-06	0.00199187	1.50663	FALSE	681701	1.15018e+06	812937	920458	863320	1.06527e+06	1.43636e+06	3.67786e-05	0.00753961	0.914681	FALSE	5	sp|P06683|CO9_MOUSE Complement component C9 OS=Mus musculus OX=10090 GN=C9 PE=1 SV=2
176	3.96162e+07	3.54537e+07	1.54802e+07	3.00798e+07	3.01251e+07	2.92656e+07	2.00929e+07	5.97177e+06	6.77636e+06	5.32499e+06	7.23652e+06	8.31981e+06	5.51543e+06	5.58736e+06	3.01092e-12	8.73168e-10	-2.16143	FALSE	6.87179e+06	4.08052e+06	3.98461e+06	3.73798e+06	1.7979e+06	3.51946e+06	3.28374e+06	1.33227e-14	4.34319e-12	-2.87511	FALSE	1.8847e+06	2.30288e+06	2.08862e+06	1.5334e+06	2.23998e+06	2.07099e+06	2.51968e+06	1e-15	1e-15	-3.77281	FALSE	31	sp|P06684|CO5_MOUSE Complement C5 OS=Mus musculus OX=10090 GN=C5 PE=1 SV=2
177	6.5935e+07	9.22744e+07	1.02962e+08	5.10054e+07	1.48745e+08	5.64726e+07	5.15607e+07	8.61526e+07	6.82268e+07	4.97953e+07	1.69032e+08	1.36685e+08	9.80825e+07	4.45323e+07	0.58796	0.966172	0.197679	FALSE	5.15011e+07	1.36727e+07	1.97854e+07	1.64208e+07	1.48129e+07	2.97271e+07	1.7241e+07	6.76606e-05	0.0137351	-1.80202	FALSE	7.47794e+06	9.91619e+06	8.22991e+06	8.98553e+06	1.22001e+07	1.15399e+07	1.73704e+07	2.59728e-07	6.25945e-05	-2.90957	FALSE	30	sp|P06728|APOA4_MOUSE Apolipoprotein A-IV OS=Mus musculus OX=10090 GN=Apoa4 PE=1 SV=3
178	1.17002e+08	1.01265e+08	8.39249e+07	8.29452e+07	9.16506e+07	1.09225e+08	5.73784e+07	2.30332e+08	2.01894e+08	2.21021e+08	3.60066e+08	3.79139e+08	2.53643e+08	2.25627e+08	4.27878e-10	1.12104e-07	1.5406	FALSE	1.05211e+08	4.93077e+07	5.55663e+07	6.22338e+07	4.27613e+07	6.31861e+07	6.11707e+07	0.00637317	0.975094	-0.550041	FALSE	2.9397e+07	5.00104e+07	3.72144e+07	3.43076e+07	3.98877e+07	5.97479e+07	4.46754e+07	3.64463e-09	9.76762e-07	-1.12381	FALSE	58	sp|P06909|CFAH_MOUSE Complement factor H OS=Mus musculus OX=10090 GN=Cfh PE=1 SV=2
180	2.78531e+07	1.28152e+07	1.39279e+07	1.16213e+07	1.34865e+07	2.44136e+07	6.1248e+06	4.39738e+07	3.13032e+07	3.47836e+07	1.20582e+08	9.25946e+07	3.53591e+07	3.59427e+07	0.0030454	0.38372	1.83949	FALSE	4.79947e+07	8.51831e+06	8.09502e+06	4.85797e+06	3.88952e+06	7.87599e+06	3.65733e+06	0.587717	0.999042	-0.377033	FALSE	2.5495e+06	3.8311e+06	3.30515e+06	3.17811e+06	4.266e+06	4.26566e+06	5.57428e+06	4.17996e-05	0.00848532	-2.03126	FALSE	8	sp|P07309|TTHY_MOUSE Transthyretin OS=Mus musculus OX=10090 GN=Ttr PE=1 SV=1
182	1.94183e+07	2.73453e+07	1.35159e+07	3.59946e+06	1.64574e+06	8.38639e+06	2.1483e+06	1.22781e+07	6.55499e+06	7.9766e+06	3.06243e+07	1.44093e+07	6.07136e+06	7.2009e+06	0.793733	0.966172	0.162297	FALSE	7.13682e+06	6.21508e+06	2.11848e+06	8.27729e+06	5.07325e+06	2.22827e+06	7.80637e+06	0.163213	0.999042	-0.969006	FALSE	2.96797e+06	4.22254e+06	3.989e+06	4.18898e+06	3.59814e+06	4.56565e+06	1.59681e+06	0.0498316	0.989132	-1.59777	FALSE	9	sp|P07361|A1AG2_MOUSE Alpha-1-acid glycoprotein 2 OS=Mus musculus OX=10090 GN=Orm2 PE=1 SV=1
183	5.11247e+09	9.28148e+08	9.87546e+08	1.01337e+09	1.43199e+09	5.01758e+09	7.37262e+08	8.25247e+09	3.98486e+09	5.61751e+09	2.25527e+10	1.33943e+10	5.37107e+09	6.60723e+09	0.00528488	0.628901	2.11089	FALSE	1.13675e+10	1.24338e+09	5.86123e+08	9.89553e+08	7.05104e+08	1.19571e+09	5.80626e+08	0.902473	0.999042	0.130318	FALSE	3.44563e+08	6.95912e+08	4.75378e+08	4.18831e+08	5.20185e+08	5.95121e+08	8.07296e+08	0.0309238	0.989132	-1.9811	FALSE	103	sp|P07724|ALBU_MOUSE Serum albumin OS=Mus musculus OX=10090 GN=Alb PE=1 SV=3
184	5.4393e+07	2.17299e+07	2.56886e+07	1.8221e+07	2.64647e+07	1.3535e+08	7.17958e+07	2.90743e+07	1.09169e+08	4.05119e+07	3.93924e+07	4.7588e+07	4.33146e+07	1.19484e+08	0.613739	0.966172	0.277117	FALSE	7.50201e+07	2.10639e+07	6.13927e+07	3.14605e+07	1.51467e+07	4.64159e+07	5.67819e+07	0.713643	0.999042	-0.202733	FALSE	2.32575e+07	1.40508e+08	2.14226e+07	2.7442e+07	4.46885e+07	3.82251e+07	5.59586e+07	0.989132	0.989132	-0.0087588	FALSE	10	sp|P07744|K2C4_MOUSE Keratin, type II cytoskeletal 4 OS=Mus musculus OX=10090 GN=Krt4 PE=1 SV=2
185	7.62874e+07	3.899e+07	4.26296e+07	4.51971e+07	4.19834e+07	7.48933e+07	2.97234e+07	1.00666e+08	7.07927e+07	9.51637e+07	2.38838e+08	2.27663e+08	9.07558e+07	8.98851e+07	0.00355741	0.441119	1.38569	FALSE	1.05219e+08	2.31075e+07	2.51231e+07	2.22086e+07	1.9533e+07	2.53631e+07	2.1217e+07	0.259041	0.999042	-0.532493	FALSE	1.69478e+07	2.0126e+07	1.90236e+07	1.96077e+07	2.1426e+07	1.97135e+07	2.29928e+07	1.43841e-05	0.00306382	-1.32238	FALSE	22	sp|P07758|A1AT1_MOUSE Alpha-1-antitrypsin 1-1 OS=Mus musculus OX=10090 GN=Serpina1a PE=1 SV=4
186	1.51839e+08	5.58226e+07	5.49154e+07	6.9703e+07	6.58519e+07	1.33357e+08	3.75549e+07	2.03423e+08	1.24502e+08	1.58801e+08	6.00905e+08	4.16862e+08	1.66041e+08	1.80198e+08	0.00781451	0.86741	1.70148	FALSE	1.18199e+08	1.94909e+07	1.81843e+07	1.91186e+07	1.53211e+07	2.50112e+07	2.21889e+07	0.0285868	0.999042	-1.26053	FALSE	1.05611e+07	1.61259e+07	1.34264e+07	1.44636e+07	1.66819e+07	1.7717e+07	2.10651e+07	6.81341e-05	0.0135587	-2.3705	FALSE	29	sp|P07759|SPA3K_MOUSE Serine protease inhibitor A3K OS=Mus musculus OX=10090 GN=Serpina3k PE=1 SV=2
187	5.59042e+06	6.90395e+06	6.41483e+06	4.7093e+06	8.20766e+06	4.92133e+06	3.11607e+06	3.65612e+07	2.25478e+07	1.15696e+07	1.79023e+07	2.25338e+07	1.97954e+07	8.12048e+06	5.6891e-05	0.00950079	1.80226	FALSE	9.34588e+06	7.4255e+06	4.94063e+06	8.55592e+06	5.65399e+06	4.66957e+06	5.48834e+06	0.345252	0.999042	0.209065	FALSE	3.55249e+06	7.02401e+06	4.32305e+06	4.63696e+06	4.84925e+06	6.9304e+06	1.59185e+07	0.541423	0.989132	0.244775	FALSE	16	sp|P08226|APOE_MOUSE Apolipoprotein E OS=Mus musculus OX=10090 GN=Apoe PE=1 SV=2
188	2.32965e+07	1.86345e+07	1.15044e+07	1.50257e+07	1.46411e+07	1.61027e+07	7.69447e+06	99066022	76629560	78885775	1.18804e+08	123765590	9.007e+07	5.93543e+07	1e-15	1e-15	2.59657	TRUE	1.37841e+07	9.08086e+06	9.77163e+06	8.81276e+06	7.03994e+06	1.10236e+07	8.19621e+06	0.00644702	0.979947	-0.658833	FALSE	4.06846e+06	5.58478e+06	4.55173e+06	4.32751e+06	6.641e+06	8.39889e+06	7.37622e+06	2.02316e-06	0.000459257	-1.38437	FALSE	12	sp|P08607|C4BPA_MOUSE C4b-binding protein OS=Mus musculus OX=10090 GN=C4bpa PE=1 SV=3
189	1.37085e+07	7.68034e+06	9.59706e+06	5.08475e+06	8.51835e+06	6.1538e+07	2.41582e+07	2.75807e+07	4.48144e+07	1.66203e+07	1.72239e+07	1.66164e+07	1.72823e+07	4.77146e+07	0.370049	0.966172	0.527928	FALSE	1.92663e+07	4.01809e+06	5.37656e+06	1.08541e+07	7.94478e+06	1.11521e+07	2.32411e+07	0.387085	0.999042	-0.670564	FALSE	7.99465e+06	6.63666e+07	1.11347e+07	1.67363e+07	1.70119e+07	1.62606e+07	2.12602e+07	0.722077	0.989132	0.266931	FALSE	8	sp|P08730|K1C13_MOUSE Keratin, type I cytoskeletal 13 OS=Mus musculus OX=10090 GN=Krt13 PE=1 SV=2
192	5.50209e+06	4.25683e+06	3.23639e+06	798335	3.67481e+06	526923	1.09634e+06	9.23316e+06	7.08829e+06	2.28077e+06	3916282	3.8428e+06	3.68695e+06	2.18323e+06	0.125871	0.966172	0.755524	FALSE	1.54972e+06	308290	32059.2	593141	321811	193082	358142	0.00289945	0.469711	-2.50803	FALSE	120305	387690	212047	444471	845516	973789	413431	0.00245334	0.390082	-2.49051	FALSE	4	sp|P09813|APOA2_MOUSE Apolipoprotein A-II OS=Mus musculus OX=10090 GN=Apoa2 PE=1 SV=2
196	1.12257e+08	7.11112e+07	5.41585e+07	6.30076e+07	6.48413e+07	7.28043e+07	4.14533e+07	2.77669e+08	1.24717e+08	1.87581e+08	2.14492e+08	2.20584e+08	1.90801e+08	1.22507e+08	3.97477e-08	9.10221e-06	1.48045	FALSE	1.14206e+08	8.78066e+07	5.16701e+07	7.10595e+07	4.40973e+07	5.22463e+07	7.09929e+07	0.886484	0.999042	0.0369599	FALSE	2.45631e+07	5.29381e+07	3.70301e+07	3.80893e+07	3.29632e+07	4.33929e+07	5.76587e+07	0.00333195	0.51677	-0.742713	FALSE	63	sp|P11276|FINC_MOUSE Fibronectin OS=Mus musculus OX=10090 GN=Fn1 PE=1 SV=4
197	774133	732594	494689	637948	660621	573955	434731	938570	941149	586806	3.16615e+06	1.919e+06	703967	827528	0.0549087	0.966172	1.07595	FALSE	2.31141e+06	225158	190765	288260	345641	328026	346674	0.894471	0.999042	-0.0943398	FALSE	183056	257124	214342	153088	264886	231961	173913	1e-15	7.59393e-14	-1.54324	FALSE	7	sp|P11588|MUP1_MOUSE Major urinary protein 1 OS=Mus musculus OX=10090 GN=Mup1 PE=1 SV=1
198	831790	730518	524643	645043	650395	565305	439052	1.03458e+06	1.00254e+06	631569	3.5206e+06	2.17391e+06	720345	942566	0.0443951	0.966172	1.19254	FALSE	2.43541e+06	218916	189318	288260	323379	328026	365276	0.913162	0.999042	-0.0805313	FALSE	183056	247822	214342	153088	270797	231961	170785	1.33227e-15	4.50306e-13	-1.57552	FALSE	6	sp|P11589|MUP2_MOUSE Major urinary protein 2 OS=Mus musculus OX=10090 GN=Mup2 PE=1 SV=1
200	3.76697e+07	1.286e+07	1.11245e+07	6.61581e+06	1.84979e+07	5.85699e+07	2.95258e+07	3.88691e+07	4.13179e+07	1.44652e+07	1.16612e+07	1.49315e+07	1.82914e+07	4.49375e+07	0.877038	0.966172	0.0771858	FALSE	2.62413e+07	8.76132e+06	1.29351e+07	2.43316e+07	9.08356e+06	1.48336e+07	2.36535e+07	0.294677	0.999042	-0.545121	FALSE	1.81866e+07	93300803	8.4042e+06	1.794e+07	2.36511e+07	2.15174e+07	2.29766e+07	0.729621	0.989132	0.236252	FALSE	6	sp|P11679|K2C8_MOUSE Keratin, type II cytoskeletal 8 OS=Mus musculus OX=10090 GN=Krt8 PE=1 SV=4
201	7.75329e+06	7.80711e+06	1.4512e+07	1.88331e+07	7.85038e+06	1.52991e+07	6.72315e+06	1.2497e+07	1.58261e+07	1.00075e+07	1.00148e+07	1.53269e+07	9.76294e+06	1.28263e+07	0.605067	0.966172	0.130921	FALSE	1.6051e+07	1.04317e+07	1.05215e+07	1.36891e+07	7.79114e+06	1.35715e+07	1.40417e+07	0.621424	0.999042	0.128178	FALSE	7.49344e+06	8.84362e+06	7.5773e+06	7.14823e+06	9.69332e+06	1.09712e+07	1.02238e+07	0.209521	0.989132	-0.346669	FALSE	8	sp|P11680|PROP_MOUSE Properdin OS=Mus musculus OX=10090 GN=Cfp PE=2 SV=2
202	696678	584697	307673	466856	452393	554383	271463	1.76185e+06	1.03274e+06	1.58651e+06	3.67693e+06	2.42542e+06	1.28888e+06	1.28224e+06	7.76864e-05	0.0126629	1.96917	FALSE	2.13452e+06	1.03835e+06	972112	936285	581254	925034	642670	0.00612856	0.943799	1.11673	FALSE	397765	455616	459087	483020	727869	487438	519527	0.687723	0.989132	0.0824838	FALSE	4	sp|P11859|ANGT_MOUSE Angiotensinogen OS=Mus musculus OX=10090 GN=Agt PE=1 SV=1
203	5.99539e+07	3.08881e+07	3.2052e+07	4.0858e+07	5.77513e+07	3.91729e+07	1.70877e+07	112764142	9.7381e+07	9.6046e+07	127634145	166133627	113001279	7.43716e+07	4.18114e-09	1.00347e-06	1.50311	FALSE	1.07543e+06	736357	680576	978700	581286	794419	700882	1.27738e-11	3.74272e-09	-5.64584	FALSE	340355	360771	406517	331340	395412	307694	533218	7.75557e-12	2.30341e-09	-6.69801	FALSE	7	sp|P12246|SAMP_MOUSE Serum amyloid P-component OS=Mus musculus OX=10090 GN=Apcs PE=1 SV=2
205	3.59063e+07	3.41144e+07	1.93812e+07	2.59488e+07	2.52279e+07	2.55409e+07	1.52143e+07	1.95273e+07	1.34528e+07	2.01669e+07	2.59876e+07	2.30098e+07	1.5961e+07	1.32375e+07	0.0317065	0.966172	-0.465311	FALSE	2.4222e+07	6.06125e+06	6.55033e+06	5.0749e+06	3.63826e+06	6.07725e+06	5.01886e+06	4.54367e-06	0.00101778	-1.67868	FALSE	3.02916e+06	5.07663e+06	3.55252e+06	3.86278e+06	4.31257e+06	4.77705e+06	6.10524e+06	1.84297e-14	5.8975e-12	-2.56159	FALSE	26	sp|P13020|GELS_MOUSE Gelsolin OS=Mus musculus OX=10090 GN=Gsn PE=1 SV=3
206	3.14466e+07	2.00492e+07	2.56082e+07	2.29454e+07	2.85467e+07	2.57387e+07	1.421e+07	92046599	9.58423e+07	77228206	80196477	129375445	8.36377e+07	88190305	1e-15	1e-15	1.93956	FALSE	5.07408e+06	2.51461e+06	2.08353e+06	2.71345e+06	2.18483e+06	2.45082e+06	2.45036e+06	1e-15	1e-15	-3.11368	FALSE	5.27063e+06	6.53326e+06	4.56883e+06	7.00553e+06	7.37754e+06	8.69871e+06	9.49993e+06	3.13083e-14	9.98734e-12	-1.78362	FALSE	4	sp|P14106|C1QB_MOUSE Complement C1q subcomponent subunit B OS=Mus musculus OX=10090 GN=C1qb PE=1 SV=2
208	3.86511e+06	2.1445e+06	2.29199e+06	3.29414e+06	3.0085e+06	2.96753e+06	1.83669e+06	4.08652e+06	3.72363e+06	4.74887e+06	6.53042e+06	8.68006e+06	5.02561e+06	3.62261e+06	0.00104667	0.144441	0.907954	FALSE	1.57857e+06	644304	1.2072e+06	636414	459097	1.33383e+06	911943	7.59869e-09	2.01365e-06	-1.51917	FALSE	346656	605932	325694	459825	538149	786362	2.04984e+06	7.41733e-09	1.95818e-06	-1.9246	FALSE	3	sp|P14429|HA17_MOUSE H-2 class I histocompatibility antigen, Q7 alpha chain OS=Mus musculus OX=10090 GN=H2-Q7 PE=1 SV=1
209	4.88841e+06	3.91375e+06	3.30477e+06	5.10907e+06	4.20932e+06	5.05455e+06	2.96932e+06	5.69801e+06	5.0949e+06	7.05218e+06	9.32261e+06	1.17474e+07	6.66023e+06	5.24035e+06	0.00186385	0.2423	0.787044	FALSE	3.29185e+06	2.47986e+06	2.6611e+06	2361895	2.02749e+06	3.10497e+06	2.06521e+06	1.1464e-05	0.00247623	-0.710842	FALSE	1.35043e+06	1.93131e+06	1.44281e+06	1.61912e+06	1.68571e+06	2.11488e+06	3.73711e+06	6.98561e-07	0.000165559	-1.08508	FALSE	3	sp|P14430|HA18_MOUSE H-2 class I histocompatibility antigen, Q8 alpha chain OS=Mus musculus OX=10090 GN=H2-Q8 PE=3 SV=1
213	2.32129e+06	1.19822e+06	900562	1.2201e+06	1.96876e+06	1.96543e+06	541261	2923322	1.93436e+06	2.8078e+06	4.78416e+06	4.64895e+06	2.72471e+06	1.80427e+06	0.00135688	0.1819	1.09629	FALSE	195229	144455	276049	93492.1	94019.1	138345	118572	1.63503e-07	3.97312e-05	-3.25423	FALSE	31271.5	85193.1	65933.1	38278.9	40946	59117.6	125843	1.99829e-08	5.09564e-06	-4.50151	FALSE	4	sp|P14847|CRP_MOUSE C-reactive protein OS=Mus musculus OX=10090 GN=Crp PE=1 SV=2
214	3.28618e+06	1.39129e+06	915857	1.38155e+06	2.14654e+06	1.92699e+06	782151	4.3386e+06	2.4242e+06	4.62553e+06	7.35831e+06	5.62853e+06	4.29235e+06	2.11059e+06	0.000332202	0.0490438	1.37939	FALSE	1.34776e+06	852365	245100	498601	368627	659007	263689	0.00236261	0.392193	-1.48204	FALSE	240788	352766	100385	170551	183339	218772	1.05742e+06	9.273e-05	0.0182678	-2.34783	FALSE	5	sp|P16301|LCAT_MOUSE Phosphatidylcholine-sterol acyltransferase OS=Mus musculus OX=10090 GN=Lcat PE=1 SV=2
218	5.38033e+06	3.83679e+06	4.82504e+06	3.84628e+06	4.03114e+06	4.46303e+06	2.12841e+06	4.54719e+06	3.86901e+06	4157532	4104384	5.32334e+06	3.7084e+06	3.11968e+06	0.922474	0.966172	0.0160283	FALSE	6.09986e+06	1.57072e+06	4.73784e+06	2.16687e+06	909349	3.27783e+06	2.24299e+06	0.17873	0.999042	-0.440755	FALSE	3.19385e+06	5.19391e+06	2.92166e+06	3.05414e+06	4.98401e+06	6.40288e+06	1.73664e+06	0.840818	0.989132	-0.0527654	FALSE	3	sp|P18525|HVM54_MOUSE Ig heavy chain V region 5-84 OS=Mus musculus OX=10090 PE=1 SV=1
219	6.44324e+06	4.30444e+06	6.985e+06	5.33261e+06	5.44486e+06	5.44751e+06	2.86644e+06	1.64613e+07	1.41365e+07	10546292	11553915	2.06595e+07	1.39133e+07	1.5189e+07	5.98166e-12	1.72272e-09	1.47634	FALSE	3.26783e+06	829160	2.96281e+06	967368	561822	1.2863e+06	1.20751e+06	2.03766e-08	5.29792e-06	-1.73233	FALSE	2.61392e+06	4.35702e+06	2.69541e+06	3.0432e+06	4.13204e+06	5.62098e+06	7.63727e+06	0.263542	0.989132	-0.290893	FALSE	4	sp|P18526|HVM55_MOUSE Ig heavy chain V region 345 OS=Mus musculus OX=10090 PE=1 SV=1
220	1.61443e+06	2.14741e+06	1.2089e+06	797684	1.15362e+06	1.71022e+06	461529	3.96331e+06	3.87142e+06	3034640	4056145	6.19001e+06	3.39255e+06	3.89044e+06	3.20583e-10	8.49545e-08	1.64286	FALSE	232925	119312	55941.1	102635	101363	106478	218707	9.06951e-08	2.27645e-05	-3.2782	FALSE	180153	447336	301281	236233	405493	441055	251027	9.51578e-06	0.00205541	-2.00691	FALSE	4	sp|P18527|HVM56_MOUSE Ig heavy chain V region 914 OS=Mus musculus OX=10090 PE=1 SV=1
221	6.66247e+06	4.39173e+06	7.01681e+06	5.3335e+06	5.52055e+06	5.7101e+06	3.08436e+06	1.64212e+07	1.41365e+07	10546292	11560515	2.06658e+07	1.39133e+07	1.51925e+07	1.00733e-11	2.87088e-09	1.44134	FALSE	3.3647e+06	1.01433e+06	2.99779e+06	1.085e+06	561822	1.2863e+06	1.21066e+06	8.07386e-09	2.1315e-06	-1.71109	FALSE	2.68118e+06	4.34671e+06	2.69541e+06	3.06534e+06	4.13966e+06	5.62098e+06	7.63936e+06	0.205614	0.989132	-0.321305	FALSE	4	sp|P18528|HVM57_MOUSE Ig heavy chain V region 6.96 OS=Mus musculus OX=10090 PE=4 SV=1
226	1.80231e+07	9.14328e+06	1.1962e+07	6.37035e+06	1.58672e+07	7.01194e+07	3.3956e+07	3.54005e+07	6.42357e+07	1.88625e+07	1.9181e+07	1.95681e+07	1.94949e+07	5.51706e+07	0.394786	0.966172	0.487265	FALSE	2.41104e+07	4.97486e+06	9.60636e+06	1.23058e+07	8.20588e+06	1.35802e+07	2.56365e+07	0.285733	0.999042	-0.749295	FALSE	9.2069e+06	7.50715e+07	1.13848e+07	1.74728e+07	1.92866e+07	1.86813e+07	2.41649e+07	0.907074	0.989132	0.0832499	FALSE	8	sp|P19001|K1C19_MOUSE Keratin, type I cytoskeletal 19 OS=Mus musculus OX=10090 GN=Krt19 PE=1 SV=1
228	9.29378e+07	9.49636e+07	4.0356e+07	1.00087e+08	7.85099e+07	8.94974e+07	2.4656e+07	2.86916e+07	2.55914e+07	2.29789e+07	3.15424e+07	3.35439e+07	2.03009e+07	1.67345e+07	2.09368e-05	0.00391519	-1.53826	FALSE	1.5465e+07	1.01131e+07	5.29009e+06	6.9909e+06	5.10509e+06	9.67455e+06	9.91657e+06	7.22223e-09	1.92111e-06	-3.0581	FALSE	4.14397e+06	5.68499e+06	5.74983e+06	4.36597e+06	5.10841e+06	6.17343e+06	6.80674e+06	8.45225e-10	2.31592e-07	-3.77597	FALSE	27	sp|P19221|THRB_MOUSE Prothrombin OS=Mus musculus OX=10090 GN=F2 PE=1 SV=1
230	1.47083e+07	1.2218e+07	2.12248e+07	1.68692e+07	1.85904e+07	1.30829e+07	1.2535e+07	7.24286e+06	7.51801e+06	6.81536e+06	7.31794e+06	8.85672e+06	6.5974e+06	7.78167e+06	6.88769e-10	1.77014e-07	-1.06716	FALSE	3.43816e+06	3.21786e+06	2.27629e+06	2.99791e+06	1.18651e+06	2.13237e+06	1.84958e+06	1e-15	1e-15	-2.67539	FALSE	1.70178e+06	2.26973e+06	1.44226e+06	1.50619e+06	2.23071e+06	2.10202e+06	2.27111e+06	1e-15	1e-15	-3.01378	FALSE	10	sp|P20029|BIP_MOUSE Endoplasmic reticulum chaperone BiP OS=Mus musculus OX=10090 GN=Hspa5 PE=1 SV=3
232	9.87404e+07	1.03838e+08	7.84712e+07	5.77263e+07	7.40687e+07	7.89875e+07	3.5227e+07	1.50061e+08	1.61177e+08	1.12317e+08	2.0334e+08	2.53923e+08	1.47566e+08	1.448e+08	2.91155e-06	0.000605603	1.15439	FALSE	9.03419e+07	2.20587e+07	2.02526e+07	3.35121e+07	2.68511e+07	3.5236e+07	5.51678e+07	0.00708208	0.999042	-0.895022	FALSE	1.53796e+07	3.24462e+07	3.03158e+07	3.01892e+07	2.93592e+07	4.38419e+07	3.44867e+07	2.42032e-06	0.000544572	-1.28681	FALSE	53	sp|P20918|PLMN_MOUSE Plasminogen OS=Mus musculus OX=10090 GN=Plg PE=1 SV=3
234	4.41327e+07	3.18921e+07	2.89697e+07	3.85283e+07	3.60665e+07	3.805e+07	2.12423e+07	6.92041e+07	6.63314e+07	5.63447e+07	1.244e+08	1.10606e+08	6.49751e+07	6.52119e+07	1.25951e-05	0.00239306	1.22157	FALSE	4.83836e+07	9.29053e+06	7.56593e+06	1.08465e+07	6.72719e+06	1.098e+07	9.55759e+06	0.00213496	0.358673	-1.20874	FALSE	4.5117e+06	8.41086e+06	5.27106e+06	4.68522e+06	5.86569e+06	6.96049e+06	6.82226e+06	1e-15	1e-15	-2.48983	FALSE	35	sp|P21614|VTDB_MOUSE Vitamin D-binding protein OS=Mus musculus OX=10090 GN=Gc PE=1 SV=2
237	5.29912e+07	2.57772e+07	2.69742e+07	2.97099e+07	3.70758e+07	5.35006e+07	1.45043e+07	6.384e+07	3.98733e+07	6.43677e+07	1.70538e+08	1.63647e+08	5.62216e+07	5.55894e+07	0.0128389	0.966172	1.35218	FALSE	7.54144e+07	9.89793e+06	9.53916e+06	7.43741e+06	5.77377e+06	1.07393e+07	8.92489e+06	0.143399	0.999042	-0.913174	FALSE	4.53803e+06	7.00659e+06	5.44967e+06	6.46641e+06	7.89127e+06	7.68389e+06	9.84418e+06	7.28515e-07	0.00017193	-2.29892	FALSE	24	sp|P22599|A1AT2_MOUSE Alpha-1-antitrypsin 1-2 OS=Mus musculus OX=10090 GN=Serpina1b PE=1 SV=2
238	4.23269e+07	5.99255e+06	4.55416e+06	7.03724e+06	6.12262e+06	2.71358e+07	3.19028e+06	5.34988e+07	1.53098e+07	2.35301e+07	2.10022e+08	8.31114e+07	2.1851e+07	3.03358e+07	0.0683625	0.966172	2.18331	FALSE	6.14181e+07	7.91681e+06	9.6666e+06	5.85514e+06	3.69736e+06	7.78443e+06	3.42119e+06	0.960216	0.999042	0.0500279	FALSE	3.87919e+06	4.10391e+06	3.04514e+06	3.75438e+06	4.40798e+06	4.38995e+06	4.55728e+06	0.0864129	0.989132	-1.77592	FALSE	18	sp|P23953|EST1C_MOUSE Carboxylesterase 1C OS=Mus musculus OX=10090 GN=Ces1c PE=1 SV=4
239	1.90097e+07	2.06905e+07	1.63868e+07	1.67479e+07	1.49927e+07	1.76536e+07	1.16596e+07	8.92945e+06	7.30966e+06	8.8036e+06	1.65616e+07	1.57178e+07	8.06393e+06	6.48078e+06	0.000668258	0.0955609	-0.704847	FALSE	5.91303e+06	3.2517e+06	2.26454e+06	3.18158e+06	1.74256e+06	2.41801e+06	2.27058e+06	1e-15	1e-15	-2.4769	FALSE	1.31187e+06	1.72891e+06	2.11874e+06	1.49694e+06	2.53303e+06	2.48989e+06	1.80655e+06	1e-15	1e-15	-3.11872	FALSE	17	sp|P26262|KLKB1_MOUSE Plasma kallikrein OS=Mus musculus OX=10090 GN=Klkb1 PE=1 SV=2
240	51045.5	116118	4677.61	39516.6	41389.4	36558.3	0	205389	195130	188156	350136	347738	209121	164249	2.23861e-09	5.41744e-07	2.52045	TRUE	68329.1	11006.5	13543.7	17222	2072.27	14781.6	18574.9	0.216052	0.999042	-0.991276	FALSE	0	35512.3	685.024	10486.3	13123.5	14516.1	18716.2	0.0641238	0.989132	-1.63668	FALSE	3	sp|P26928|HGFL_MOUSE Hepatocyte growth factor-like protein OS=Mus musculus OX=10090 GN=Mst1 PE=2 SV=2
242	2.01778e+08	2.42859e+08	1.22687e+08	1.07858e+08	1.11328e+08	1.42509e+08	6.20262e+07	3.32818e+08	1.865e+08	2.63621e+08	4.1344e+08	3.90797e+08	2.47254e+08	1.95259e+08	0.000340816	0.0497591	1.03424	FALSE	1.50436e+08	5.46374e+07	5.12066e+07	5.3175e+07	4.475e+07	5.73982e+07	5.29856e+07	0.0056017	0.873865	-1.09299	FALSE	2.96007e+07	5.26169e+07	3.68406e+07	3.63439e+07	3.46252e+07	4.29282e+07	5.18076e+07	1.67953e-05	0.00352702	-1.79919	FALSE	73	sp|P28665|MUG1_MOUSE Murinoglobulin-1 OS=Mus musculus OX=10090 GN=Mug1 PE=1 SV=3
243	1.05322e+08	1.53305e+08	7.58305e+07	4.49084e+07	4.45411e+07	6.50376e+07	2.34563e+07	1.46971e+08	7.89327e+07	1.15191e+08	1.86832e+08	1.77899e+08	1.17074e+08	8.4637e+07	0.0146946	0.966172	0.824683	FALSE	6.00122e+07	1.35209e+07	1.32786e+07	1.4067e+07	1.05279e+07	1.53987e+07	1.32917e+07	0.00300865	0.484392	-1.87085	FALSE	6.65035e+06	1.2332e+07	5.95101e+06	1.00608e+07	7.22643e+06	1.09132e+07	1.59955e+07	0.000147801	0.0280822	-2.8899	FALSE	23	sp|P28666|MUG2_MOUSE Murinoglobulin-2 OS=Mus musculus OX=10090 GN=Mug2 PE=1 SV=2
247	6.74394e+06	3.94863e+06	6.12071e+06	1.51535e+07	3.1711e+06	6.52807e+06	7.31057e+06	1.33631e+07	1.14526e+07	6.3079e+06	2.02548e+07	2.00127e+07	8.12892e+06	1.40832e+07	0.0110961	0.966172	0.934469	FALSE	7.31321e+06	1.24254e+06	999748	1.02488e+06	779855	1.03791e+06	1.31603e+06	0.00353117	0.561456	-1.83642	FALSE	686185	992515	691028	969923	1.03879e+06	1.00104e+06	858379	3.61075e-05	0.00743815	-2.97297	FALSE	6	sp|P29621|SPA3C_MOUSE Serine protease inhibitor A3C OS=Mus musculus OX=10090 GN=Serpina3c PE=2 SV=1
248	4.50803e+07	3.15681e+07	5.76237e+07	5.14713e+07	5.47439e+07	3.36375e+07	3.54708e+07	1.57294e+08	1.88312e+08	1.38557e+08	1.62253e+08	2.29209e+08	1.50265e+08	1.47016e+08	1e-15	1e-15	1.92163	FALSE	7.0552e+07	2.06072e+07	3.05335e+07	3.93996e+07	2.31039e+07	4.30513e+07	6.15377e+07	0.717677	0.999042	-0.100388	FALSE	1.80534e+07	2.03748e+07	1.99882e+07	1.8733e+07	2.02528e+07	3.35053e+07	2.51836e+07	1.45263e-06	0.000334104	-0.987996	FALSE	9	sp|P29699|FETUA_MOUSE Alpha-2-HS-glycoprotein OS=Mus musculus OX=10090 GN=Ahsg PE=1 SV=1
249	6.48704e+07	1.00487e+08	3.41432e+07	5.24394e+07	3.59503e+07	4.89267e+07	3.57753e+07	7.2262e+07	6.90664e+07	6.3503e+07	7.37281e+07	8.08849e+07	5.44749e+07	4.54389e+07	0.217669	0.966172	0.302021	FALSE	1.02983e+07	4.0498e+06	3.93451e+06	6.02907e+06	3.34435e+06	4.11525e+06	3.35655e+06	8.14881e-08	2.0535e-05	-3.40691	FALSE	1.65691e+06	3.89401e+06	1.8614e+06	1.87971e+06	2.08178e+06	3.38438e+06	3.67579e+06	1.55257e-08	4.02117e-06	-4.33716	FALSE	12	sp|P29788|VTNC_MOUSE Vitronectin OS=Mus musculus OX=10090 GN=Vtn PE=1 SV=2
250	7.85809e+06	5.12778e+06	5.34319e+06	2.89149e+06	4.44504e+06	3.15543e+06	3.53003e+06	6.30787e+06	4.93558e+06	4.26946e+06	7.85593e+06	7.72321e+06	6.01873e+06	4.79365e+06	0.104648	0.966172	0.37329	FALSE	3.97814e+06	1.50522e+06	2.87862e+06	1.82493e+06	1.057e+06	1.85952e+06	2.90731e+06	0.00190033	0.321155	-1.01477	FALSE	1.00153e+06	3.62082e+06	1.14006e+06	1.40817e+06	1.43544e+06	1.24678e+06	2.28573e+06	8.9025e-05	0.0176269	-1.41422	FALSE	7	sp|P31532|SAA4_MOUSE Serum amyloid A-4 protein OS=Mus musculus OX=10090 GN=Saa4 PE=1 SV=2
251	2.66423e+07	2.24674e+07	1.412e+07	1.78319e+07	1.77136e+07	2.88052e+07	1.33167e+07	3.8036e+07	2.80774e+07	4.15413e+07	8.65837e+07	6.63937e+07	3.515e+07	3.32722e+07	0.00135746	0.1819	1.22368	FALSE	3.34772e+07	6.98376e+06	5.72775e+06	7.55189e+06	4.63054e+06	7.00645e+06	7.86813e+06	0.0309058	0.999042	-0.943825	FALSE	3.58213e+06	6.33064e+06	5.66571e+06	4.31746e+06	4.57354e+06	5.72142e+06	7.08761e+06	1.72411e-10	4.82752e-08	-1.91823	FALSE	30	sp|P32261|ANT3_MOUSE Antithrombin-III OS=Mus musculus OX=10090 GN=Serpinc1 PE=1 SV=1
256	1.2789e+07	8.40276e+06	6.23851e+06	6.86911e+06	9.96502e+06	8.01035e+06	4.99476e+06	3.49112e+07	2.27773e+07	2.44964e+07	2.37416e+07	3.71717e+07	2.66014e+07	2.04539e+07	2.79776e-13	8.36531e-11	1.73133	FALSE	4.36957e+06	1.42862e+06	1.97668e+06	1.64996e+06	1.06287e+06	1.91263e+06	1.90097e+06	6.74284e-09	1.80034e-06	-2.00162	FALSE	1.1174e+06	2.27913e+06	1.29456e+06	743224	1.29195e+06	1.15055e+06	1.28117e+06	4.60476e-12	1.37222e-09	-2.64467	FALSE	17	sp|P35441|TSP1_MOUSE Thrombospondin-1 OS=Mus musculus OX=10090 GN=Thbs1 PE=1 SV=1
257	2.44114e+06	1.60728e+06	1.17551e+06	1.01913e+06	960013	1.89193e+06	801824	4.59823e+06	3.98987e+06	6.76914e+06	7.69588e+06	7.92922e+06	6.15894e+06	5.90078e+06	3.55271e-15	1.11555e-12	2.12071	TRUE	2.22647e+06	1.81782e+06	1.72207e+06	838508	559473	919071	668375	0.625116	0.999042	-0.177387	FALSE	151546	531431	371044	336890	617070	625331	815838	0.000120011	0.0231622	-1.52072	FALSE	4	sp|P39039|MBL1_MOUSE Mannose-binding protein A OS=Mus musculus OX=10090 GN=Mbl1 PE=1 SV=1
258	8.12636e+06	6.74487e+06	6.29271e+06	6.50213e+06	9.9915e+06	6.34512e+06	4.86982e+06	3.28709e+07	26464650	24019133	28301451	3.59306e+07	2.43526e+07	2.09067e+07	1e-15	1e-15	1.98035	FALSE	6.20492e+06	3.87107e+06	3.27795e+06	4.09967e+06	3.19804e+06	6.63992e+06	4.30076e+06	0.00218444	0.364802	-0.629449	FALSE	4.13882e+06	3.21148e+06	3.30925e+06	3.02561e+06	3.03317e+06	3.19677e+06	5.64588e+06	3.24995e-06	0.000721489	-0.93508	FALSE	9	sp|P41317|MBL2_MOUSE Mannose-binding protein C OS=Mus musculus OX=10090 GN=Mbl2 PE=1 SV=2
259	2.029e+06	1.81147e+06	1.6305e+06	1.46911e+06	1.52385e+06	1.65211e+06	987564	2.83072e+06	1.92671e+06	3.09018e+06	5.99549e+06	4.40806e+06	2.12233e+06	2.48436e+06	0.00286256	0.363545	1.04166	FALSE	2.65753e+06	1.48791e+06	1.48743e+06	1.29506e+06	783994	1.40751e+06	1.15588e+06	0.637184	0.999042	-0.111847	FALSE	671200	830432	654435	696597	1.21026e+06	860969	907455	1.2871e-07	3.16625e-05	-0.929129	FALSE	10	sp|P42703|LIFR_MOUSE Leukemia inhibitory factor receptor OS=Mus musculus OX=10090 GN=Lifr PE=1 SV=1
260	2.00632e+06	803240	669207	529317	985951	815617	472425	4.43437e+06	4.01286e+06	5.04962e+06	9.0128e+06	8.63363e+06	4.91792e+06	4.07965e+06	7.00011e-09	1.66603e-06	2.67576	TRUE	4.39989e+06	2.76478e+06	3.49229e+06	1.69326e+06	2.19828e+06	4.87476e+06	2.14761e+06	1.1642e-05	0.00250304	1.77977	FALSE	1.13609e+06	1.19247e+06	1.03743e+06	1.73091e+06	1.46622e+06	1.51608e+06	3.86994e+06	0.0543098	0.989132	0.927592	FALSE	5	sp|P46412|GPX3_MOUSE Glutathione peroxidase 3 OS=Mus musculus OX=10090 GN=Gpx3 PE=1 SV=2
265	474823	263846	53083.9	112090	210921	252916	110465	669739	436047	685721	1.19466e+06	1.03551e+06	654411	424279	2.03451e-05	0.00382488	1.78681	FALSE	606675	244082	26302.9	185350	64254.2	75780.6	93234.6	0.778407	0.999042	-0.190078	FALSE	76173.4	180437	116786	60747.3	164091	114186	116712	0.0956712	0.989132	-0.834113	FALSE	7	sp|P49182|HEP2_MOUSE Heparin cofactor 2 OS=Mus musculus OX=10090 GN=Serpind1 PE=1 SV=1
266	5.86083e+07	2.41752e+07	2.78402e+07	2.01307e+07	3.25498e+07	1.42718e+08	7.88478e+07	3.47713e+07	126811637	4.30293e+07	4.2576e+07	5.05629e+07	4.55701e+07	1.22945e+08	0.605862	0.966172	0.276782	FALSE	7.75525e+07	2.24073e+07	6.34664e+07	3.38347e+07	1.61871e+07	4.91289e+07	5.95288e+07	0.632564	0.999042	-0.256837	FALSE	2.53754e+07	1.48412e+08	2.32848e+07	2.93547e+07	4.85589e+07	4.25889e+07	5.80277e+07	0.955022	0.989132	-0.0351654	FALSE	19	sp|P50446|K2C6A_MOUSE Keratin, type II cytoskeletal 6A OS=Mus musculus OX=10090 GN=Krt6a PE=1 SV=3
269	2.87871e+07	2.51246e+07	2.18811e+07	2.14829e+07	2.85081e+07	2.62777e+07	1.83058e+07	1.41532e+07	9.83015e+06	1.65536e+07	1.85888e+07	2.0717e+07	1.49517e+07	7.62864e+06	2.31767e-05	0.00419499	-0.73411	FALSE	4.39127e+06	3.96456e+06	2.05721e+06	2.09457e+06	2.91435e+06	5.14717e+06	2.97006e+06	1e-15	1e-15	-2.85551	FALSE	999126	1.78616e+06	997604	1.20903e+06	1.13532e+06	1.23603e+06	8.15941e+06	1e-15	1e-15	-3.4562	FALSE	6	sp|P52430|PON1_MOUSE Serum paraoxonase/arylesterase 1 OS=Mus musculus OX=10090 GN=Pon1 PE=1 SV=2
271	768054	346639	283644	303907	642733	346475	97027.9	1.04199e+06	608436	824759	2.0175e+06	1.26408e+06	1.27334e+06	643703	0.000611214	0.0880149	1.46046	FALSE	441278	546585	325056	280430	767870	1.5679e+06	198467	0.333863	0.999042	0.565819	FALSE	276897	400803	438399	206334	361925	403778	4224515	0.369788	0.989132	1.17877	FALSE	4	sp|P55065|PLTP_MOUSE Phospholipid transfer protein OS=Mus musculus OX=10090 GN=Pltp PE=1 SV=1
273	1.40495e+07	2.09743e+07	8.33208e+06	1.60932e+07	1.64184e+07	1.35783e+07	1.36014e+07	2.39236e+07	2.05999e+07	2.32112e+07	2.43906e+07	2.87397e+07	2.30498e+07	2.43241e+07	5.60396e-08	1.25529e-05	0.707205	FALSE	1.53944e+07	1.50348e+07	1.07896e+07	2.20848e+07	1.22353e+07	1.47418e+07	1.30836e+07	0.981875	0.999042	0.00442989	FALSE	9.77043e+06	1.26216e+07	1.20434e+07	9.704e+06	1.14959e+07	9.98671e+06	1.06336e+07	0.0113272	0.989132	-0.434391	FALSE	10	sp|P60710|ACTB_MOUSE Actin, cytoplasmic 1 OS=Mus musculus OX=10090 GN=Actb PE=1 SV=1
276	4.63375e+06	2.65359e+06	2.73489e+06	3.57929e+06	4.25557e+06	3.52975e+06	2.8716e+06	1.16156e+07	9.39222e+06	8.15063e+06	8.7413e+06	1.22985e+07	1.03186e+07	8.31682e+06	1e-15	1e-15	1.50463	FALSE	4.58117e+06	2.59552e+06	4.03504e+06	8.40714e+06	1.54623e+06	3.63835e+06	2.00212e+06	0.691126	0.999042	0.144046	FALSE	2.4916e+06	2.03794e+06	1.86393e+06	1.23973e+06	1.98353e+06	2.40857e+06	2.60002e+06	5.2465e-05	0.0105455	-0.730019	FALSE	8	sp|P62737|ACTA_MOUSE Actin, aortic smooth muscle OS=Mus musculus OX=10090 GN=Acta2 PE=1 SV=1
279	1.40495e+07	2.09743e+07	8.33208e+06	1.60932e+07	1.64184e+07	1.35783e+07	1.36014e+07	2.39236e+07	2.05999e+07	2.32112e+07	2.43906e+07	2.87397e+07	2.30498e+07	2.43241e+07	5.60396e-08	1.25529e-05	0.707205	FALSE	1.53944e+07	1.50348e+07	1.07896e+07	2.20848e+07	1.22353e+07	1.47418e+07	1.30836e+07	0.981875	0.999042	0.00442989	FALSE	9.77043e+06	1.26216e+07	1.20434e+07	9.704e+06	1.14959e+07	9.98671e+06	1.06336e+07	0.0113272	0.989132	-0.434391	FALSE	10	sp|P63260|ACTG_MOUSE Actin, cytoplasmic 2 OS=Mus musculus OX=10090 GN=Actg1 PE=1 SV=1
280	4.63302e+06	2.65359e+06	2.73489e+06	3.57929e+06	4.25526e+06	3.52975e+06	2.8716e+06	1.16035e+07	9.39222e+06	8.15063e+06	8.7413e+06	1.22985e+07	1.03186e+07	8.31682e+06	1e-15	1e-15	1.50444	FALSE	4.58117e+06	2.59552e+06	4.03504e+06	8.40714e+06	1.54623e+06	3.63835e+06	2.00212e+06	0.690997	0.999042	0.144108	FALSE	2.4916e+06	2.03794e+06	1.86393e+06	1.23973e+06	1.97698e+06	2.40857e+06	2.60002e+06	5.18782e-05	0.0104794	-0.730603	FALSE	7	sp|P63268|ACTH_MOUSE Actin, gamma-enteric smooth muscle OS=Mus musculus OX=10090 GN=Actg2 PE=1 SV=1
281	5.08123e+06	1.15185e+07	3.17154e+06	7.08652e+06	5.70413e+06	4.97051e+06	3.38557e+06	1.23627e+07	9.6555e+06	8.7106e+06	9.49092e+06	1.3289e+07	1.09616e+07	8.58655e+06	0.000318453	0.0477679	0.836285	FALSE	4.62755e+06	2.62333e+06	4.07242e+06	8.41612e+06	1.54623e+06	3.68787e+06	2.02893e+06	0.149633	0.999042	-0.599644	FALSE	2.4916e+06	2.03794e+06	1.86393e+06	1.23973e+06	1.98353e+06	2.41767e+06	2.61581e+06	0.000556108	0.0973189	-1.48181	FALSE	9	sp|P68033|ACTC_MOUSE Actin, alpha cardiac muscle 1 OS=Mus musculus OX=10090 GN=Actc1 PE=1 SV=1
282	5.08123e+06	1.15185e+07	3.17154e+06	7.08652e+06	5.70413e+06	4.97051e+06	3.38557e+06	1.23627e+07	9.6555e+06	8.7106e+06	9.49092e+06	1.3289e+07	1.09616e+07	8.58655e+06	0.000318453	0.0477679	0.836285	FALSE	4.62755e+06	2.62333e+06	4.07242e+06	8.41612e+06	1.54623e+06	3.68787e+06	2.02893e+06	0.149633	0.999042	-0.599644	FALSE	2.4916e+06	2.03794e+06	1.86393e+06	1.23973e+06	1.98353e+06	2.41767e+06	2.61581e+06	0.000556108	0.0973189	-1.48181	FALSE	9	sp|P68134|ACTS_MOUSE Actin, alpha skeletal muscle OS=Mus musculus OX=10090 GN=Acta1 PE=1 SV=1
284	1.08295e+06	1.0825e+06	1.00973e+06	502189	1.14778e+06	736535	667479	1.66526e+06	822136	745229	1.22109e+06	1.35168e+06	1.10707e+06	1.28811e+06	0.0650596	0.966172	0.396685	FALSE	5.68564e+06	640712	883900	598750	779772	735713	1.10474e+06	0.397111	0.999042	0.74352	FALSE	345319	709557	555604	788672	914472	1.00411e+06	1.03381e+06	0.349386	0.989132	-0.219086	FALSE	4	sp|P70274|SEPP1_MOUSE Selenoprotein P OS=Mus musculus OX=10090 GN=Selenop PE=1 SV=3
285	1.36147e+06	1.98628e+06	1.76141e+06	1.56196e+06	1.36122e+06	1.46788e+06	958891	517587	646525	736041	1.46033e+06	1.72504e+06	727513	886713	0.0111323	0.966172	-0.642579	FALSE	278975	138172	118908	199295	180702	116419	147167	1e-15	1e-15	-3.14834	FALSE	69043.4	180725	148470	137891	165256	137968	175523	1e-15	1e-15	-3.36538	FALSE	7	sp|P70389|ALS_MOUSE Insulin-like growth factor-binding protein complex acid labile subunit OS=Mus musculus OX=10090 GN=Igfals PE=1 SV=1
286	1.82291e+07	8.27468e+06	5.37267e+06	6.17772e+06	7.63182e+06	1.11943e+07	3.25822e+06	2.07708e+07	1.57321e+07	2.37098e+07	46964910	3.97211e+07	2.09314e+07	1.89525e+07	0.000184557	0.0284218	1.635	FALSE	3.84058e+06	2.36429e+06	2.3832e+06	2.59986e+06	787037	1.69892e+06	992082	0.000634601	0.113594	-2.03582	FALSE	4.06167e+06	7.82971e+06	4.11139e+06	4.13339e+06	5.62788e+06	5.07962e+06	1.07618e+07	0.204793	0.989132	-0.531515	FALSE	3	sp|P84751|HVM63_MOUSE Ig heavy chain Mem5 (Fragment) OS=Mus musculus OX=10090 PE=1 SV=1
287	4.53515e+06	3.5538e+06	2.45845e+06	3.9526e+06	3.7696e+06	4.0272e+06	2.01775e+06	8.94404e+06	9.32254e+06	1.1303e+07	1.67147e+07	1.71481e+07	1.12056e+07	7.77704e+06	1.12824e-08	2.62879e-06	1.76109	FALSE	7.01735e+06	3.10705e+06	3.05494e+06	3.14711e+06	2.6415e+06	3.04291e+06	3.26105e+06	0.837488	0.999042	0.0557142	FALSE	1.7593e+06	3.30998e+06	2.77914e+06	2.47254e+06	2.78701e+06	3.74518e+06	4.4239e+06	0.361218	0.989132	-0.192523	FALSE	8	sp|P97290|IC1_MOUSE Plasma protease C1 inhibitor OS=Mus musculus OX=10090 GN=Serping1 PE=1 SV=3
288	560348	387453	240801	427499	310513	429970	255875	1.38239e+06	1.46322e+06	1.02498e+06	1.35451e+06	1.64001e+06	1.16797e+06	1.01481e+06	1e-15	1e-15	1.79217	FALSE	1.13567e+06	704826	457439	924912	645712	614820	1.01365e+06	4.99235e-05	0.0102343	1.07324	FALSE	793138	1.26932e+06	1.05037e+06	1.2558e+06	1.36235e+06	1.18899e+06	910992	1e-15	1e-15	1.58378	FALSE	3	sp|P97298|PEDF_MOUSE Pigment epithelium-derived factor OS=Mus musculus OX=10090 GN=Serpinf1 PE=1 SV=2
289	511803	143146	213713	173663	178247	330007	350873	993540	901682	649996	515158	1.99616e+06	577271	1.18961e+06	0.000430652	0.0624446	1.84339	FALSE	943267	148936	58353.8	124714	49944.4	53047.4	260669	0.77545	0.999042	-0.214347	FALSE	101485	4.96523e+06	133769	65803.4	87363.9	120027	38773.4	0.460003	0.989132	1.53559	FALSE	6	sp|P97861|KRT86_MOUSE Keratin, type II cuticular Hb6 OS=Mus musculus OX=10090 GN=Krt86 PE=2 SV=2
290	1.87248e+07	1.64233e+07	1.17099e+07	1.55641e+07	1.61724e+07	1.4189e+07	8.93966e+06	1.07086e+07	1.01803e+07	1.15256e+07	1.14385e+07	1.44154e+07	1.14869e+07	8.55062e+06	0.0174298	0.966172	-0.377453	FALSE	1.81122e+06	1.21381e+06	1.73658e+06	1.0362e+06	681224	1.67524e+06	1.19682e+06	1e-15	1e-15	-3.44337	FALSE	556492	990518	516223	492658	745824	1.00146e+06	1.15779e+06	1e-15	1e-15	-4.21935	FALSE	9	sp|P98064|MASP1_MOUSE Mannan-binding lectin serine protease 1 OS=Mus musculus OX=10090 GN=Masp1 PE=1 SV=2
291	1.2993e+07	6.08937e+06	6.8236e+06	6.16936e+06	8.66758e+06	6.55661e+06	2.90018e+06	1.28971e+07	1.88896e+07	1.669e+07	1.447e+07	2.9548e+07	1.76564e+07	1.74166e+07	2.50718e-06	0.000524	1.34551	FALSE	2.80011e+06	1.28916e+06	1.59235e+06	1.38441e+06	923906	1.79536e+06	1.29431e+06	2.5194e-06	0.000571903	-2.17977	FALSE	2.87049e+06	3.54171e+06	2.22097e+06	2.82497e+06	4.49776e+06	3.74584e+06	5.61746e+06	0.00426915	0.648912	-0.987448	FALSE	4	sp|P98086|C1QA_MOUSE Complement C1q subcomponent subunit A OS=Mus musculus OX=10090 GN=C1qa PE=1 SV=2
293	3.83541e+07	3.52726e+07	5.0642e+07	2.92072e+07	5.64549e+07	3.51255e+07	2.36432e+07	1.05211e+08	7.41791e+07	3.59486e+07	8.14389e+07	1.18444e+08	6.97734e+07	2.76832e+07	0.00869113	0.956024	0.932061	FALSE	9.18986e+07	6.86655e+06	6.68084e+06	8.3444e+06	6.9092e+06	5.36502e+06	4.69868e+06	0.128581	0.999042	-1.03904	FALSE	3.2736e+06	9.56599e+06	5.31352e+06	5.3128e+06	3.83824e+06	7.8351e+06	2.4361e+07	7.27722e-09	1.92846e-06	-2.17503	FALSE	27	sp|Q00623|APOA1_MOUSE Apolipoprotein A-I OS=Mus musculus OX=10090 GN=Apoa1 PE=1 SV=2
294	5.55993e+06	7.6454e+06	6.21152e+06	4.84759e+06	7.15692e+06	1.1311e+07	6.61917e+06	3.39113e+06	3.36896e+06	3.63071e+06	1.07215e+07	8.35298e+06	2.90084e+06	3.38248e+06	0.170744	0.966172	-0.465208	FALSE	2.19398e+06	662574	428310	634645	392776	404089	278825	2.81997e-14	9.10849e-12	-3.30448	FALSE	203678	492741	216442	175428	237508	671314	416723	1e-15	1e-15	-4.3537	FALSE	7	sp|Q00724|RET4_MOUSE Retinol-binding protein 4 OS=Mus musculus OX=10090 GN=Rbp4 PE=1 SV=2
295	7.78659e+07	4.17152e+07	4.3913e+07	4.69149e+07	5.27772e+07	7.67643e+07	3.0613e+07	1.01908e+08	7.12548e+07	9.55935e+07	2.39962e+08	2.29135e+08	9.17218e+07	9.10074e+07	0.0045708	0.562208	1.31283	FALSE	1.06677e+08	2.36731e+07	2.56471e+07	2.25569e+07	2.00589e+07	2.60541e+07	2.19652e+07	0.19708	0.999042	-0.587361	FALSE	1.70763e+07	2.0662e+07	1.92836e+07	2.03782e+07	2.20786e+07	2.04683e+07	2.37024e+07	2.04763e-06	0.000462764	-1.36717	FALSE	23	sp|Q00896|A1AT3_MOUSE Alpha-1-antitrypsin 1-3 OS=Mus musculus OX=10090 GN=Serpina1c PE=1 SV=2
296	4.12119e+07	1.9729e+07	2.36364e+07	2.43961e+07	3.3125e+07	3.84226e+07	1.24275e+07	5.37857e+07	3.4295e+07	4.84818e+07	1.2402e+08	1.26269e+08	4.60987e+07	4.56307e+07	0.00781215	0.86741	1.31055	FALSE	6.9786e+07	7.13989e+06	8.64372e+06	6.33889e+06	4.3564e+06	1.00001e+07	8.01397e+06	0.249752	0.999042	-0.755657	FALSE	3.77383e+06	5.50935e+06	4.33833e+06	5.10407e+06	6.51489e+06	6.54762e+06	8.54838e+06	4.42642e-08	1.11988e-05	-2.25806	FALSE	20	sp|Q00897|A1AT4_MOUSE Alpha-1-antitrypsin 1-4 OS=Mus musculus OX=10090 GN=Serpina1d PE=1 SV=1
297	4.29136e+07	2.01137e+07	2.22486e+07	2.43714e+07	2.25579e+07	4.37473e+07	1.20736e+07	5.5257e+07	3.33797e+07	5.38064e+07	1.54791e+08	1.44577e+08	4.88617e+07	4.53888e+07	0.01129	0.966172	1.51147	FALSE	6.60029e+07	7.59385e+06	7.2889e+06	5.5547e+06	4.20392e+06	8.53409e+06	6.99483e+06	0.223765	0.999042	-0.824514	FALSE	3.38543e+06	5.17911e+06	4.14122e+06	4.70671e+06	6.15065e+06	5.93062e+06	7.5723e+06	2.00483e-06	0.000457102	-2.34276	FALSE	15	sp|Q00898|A1AT5_MOUSE Alpha-1-antitrypsin 1-5 OS=Mus musculus OX=10090 GN=Serpina1e PE=1 SV=1
298	4.76672e+06	4.3763e+06	3.86241e+06	2.37428e+06	5.0231e+06	3.14118e+06	1.52686e+06	1.55555e+07	1.44557e+07	1.16249e+07	1.96973e+07	2.00137e+07	1.37931e+07	7.97149e+06	3.93909e-11	1.11082e-08	2.04012	TRUE	1.35987e+07	6.14314e+06	8.14969e+06	1.04502e+07	5.00994e+06	5.30727e+06	5.64897e+06	0.001444	0.249813	1.11515	FALSE	3.6248e+06	5.30325e+06	4.36319e+06	2.88113e+06	3.38534e+06	5.31563e+06	4.57081e+06	0.302597	0.989132	0.231969	FALSE	16	sp|Q01279|EGFR_MOUSE Epidermal growth factor receptor OS=Mus musculus OX=10090 GN=Egfr PE=1 SV=1
299	2.41931e+07	2.2433e+07	2.75267e+07	2.59281e+07	2.58649e+07	3.02381e+07	1.77609e+07	6.52576e+07	5.91532e+07	4.05603e+07	1.22002e+08	1.11812e+08	5.76931e+07	7.07545e+07	1.04775e-05	0.00201169	1.59981	FALSE	3.95115e+07	9.04725e+06	1.51022e+07	2.5565e+07	1.77494e+07	1.92791e+07	2.72956e+07	0.470031	0.999042	-0.17992	FALSE	1.10718e+07	2.23238e+07	1.63237e+07	1.21578e+07	1.26431e+07	4.36719e+07	1.56095e+07	0.211122	0.989132	-0.378533	FALSE	20	sp|Q01339|APOH_MOUSE Beta-2-glycoprotein 1 OS=Mus musculus OX=10090 GN=Apoh PE=1 SV=1
300	2.35068e+06	1.84384e+06	4.60957e+06	2.46591e+06	3.11098e+06	2.36098e+06	1.80639e+06	1.20178e+07	25875296	10582852	6.08658e+06	19555739	12562354	17995404	1.08114e-06	0.000229202	2.49657	TRUE	324324	61858.2	118276	76857.4	55839.9	91393.6	169440	6.90381e-12	2.04353e-09	-4.36845	FALSE	562820	444167	361604	267719	540604	620610	565461	4.13124e-09	1.10304e-06	-2.46348	FALSE	5	sp|Q02105|C1QC_MOUSE Complement C1q subcomponent subunit C OS=Mus musculus OX=10090 GN=C1qc PE=1 SV=2
302	1.78379e+06	1.11197e+06	1.6539e+06	1.15943e+06	1.24734e+06	4.07821e+06	1.09707e+06	1.33141e+06	2.29118e+06	1.59502e+06	1.3605e+06	1.74523e+06	1.38264e+06	1.97148e+06	0.879103	0.966172	-0.0550573	FALSE	1.56707e+06	420049	2.12365e+06	579223	428902	782973	685210	0.0942333	0.999042	-0.881072	FALSE	222421	2.13615e+06	361812	354004	657193	587470	680958	0.031292	0.989132	-1.27878	FALSE	8	sp|Q02257|PLAK_MOUSE Junction plakoglobin OS=Mus musculus OX=10090 GN=Jup PE=1 SV=3
304	3.84986e+07	1.74708e+07	2.05665e+07	2.85203e+07	1.77974e+07	3.41659e+07	1.46859e+07	6.50052e+07	4.23921e+07	4.08517e+07	1.41798e+08	1.15935e+08	4.96563e+07	5.81415e+07	0.00144743	0.192508	1.58121	FALSE	4.61711e+07	7.29782e+06	5.91474e+06	6.78366e+06	4.99451e+06	8.02002e+06	7.96584e+06	0.0684043	0.999042	-0.978402	FALSE	3.54767e+06	5.57999e+06	3.90955e+06	5.4512e+06	5.99617e+06	6.96898e+06	6.88078e+06	6.56177e-08	1.647e-05	-2.16323	FALSE	13	sp|Q03734|SPA3M_MOUSE Serine protease inhibitor A3M OS=Mus musculus OX=10090 GN=Serpina3m PE=1 SV=2
307	1.54996e+07	8.28002e+06	6.30978e+06	8.33967e+06	8.79059e+06	1.39272e+07	6.94963e+06	1.36975e+07	6.50192e+06	1.11479e+07	4.79292e+07	2.51287e+07	8.96543e+06	1.16895e+07	0.149794	0.966172	0.87697	FALSE	1.18486e+07	6.14851e+06	5.00471e+06	5.67403e+06	5.81709e+06	5.85438e+06	5.62113e+06	0.0492338	0.999042	-0.566937	FALSE	3.38584e+06	4.99877e+06	4.21103e+06	4.29272e+06	5.49319e+06	4.68805e+06	4.30353e+06	0.000117398	0.0227752	-1.11805	FALSE	11	sp|Q06770|CBG_MOUSE Corticosteroid-binding globulin OS=Mus musculus OX=10090 GN=Serpina6 PE=1 SV=1
308	2.88914e+07	2.68464e+07	2.11657e+07	2.5563e+07	2.87087e+07	2.44034e+07	1.47065e+07	7.83928e+07	5.30391e+07	7.16259e+07	7.63423e+07	9.31154e+07	5.96438e+07	4.22135e+07	1.47434e-10	3.99545e-08	1.47807	FALSE	2.05045e+07	1.72852e+07	1.19402e+07	1.89616e+07	1.47992e+07	1.69931e+07	2.07313e+07	0.00173371	0.294731	-0.490382	FALSE	6.44679e+06	1.34772e+07	9.14118e+06	9.99607e+06	1.67977e+07	1.20393e+07	1.93946e+07	3.15649e-06	0.000707053	-0.964014	FALSE	16	sp|Q06890|CLUS_MOUSE Clusterin OS=Mus musculus OX=10090 GN=Clu PE=1 SV=1
309	9.37069e+06	5.05256e+06	6.51922e+06	7.67865e+06	8.57631e+06	1.01009e+07	5.31454e+06	2.06646e+07	1.0488e+07	6.3265e+07	1.87808e+07	2.06687e+07	1.30463e+07	1.37526e+07	0.0258154	0.966172	1.61058	FALSE	1.20375e+07	5.7132e+06	5.23612e+06	6.15163e+06	5.15467e+06	5.93488e+06	4.79981e+06	0.369252	0.999042	-0.2246	FALSE	3.65985e+06	5.09798e+06	3.01316e+06	4.97068e+06	4.80394e+06	5.15163e+06	5.16017e+06	0.000255247	0.0477312	-0.723786	FALSE	7	sp|Q07456|AMBP_MOUSE Protein AMBP OS=Mus musculus OX=10090 GN=Ambp PE=1 SV=2
310	2.64796e+06	2.68337e+06	2.2612e+06	2.2199e+06	2.30954e+06	1.84008e+06	1.20816e+06	1.00212e+07	1.0533e+07	7.79462e+06	1.13978e+07	1.45861e+07	8.26188e+06	7.18555e+06	2.22045e-15	6.99441e-13	2.20158	TRUE	9.689e+06	4.57438e+06	4.69141e+06	6.34469e+06	3.37766e+06	5.87462e+06	5.18442e+06	7.71342e-06	0.00168924	1.38921	FALSE	2.95636e+06	4.48596e+06	3.34674e+06	3.30708e+06	7.78724e+06	5.92481e+06	4.73051e+06	0.000264051	0.0491134	1.10092	FALSE	12	sp|Q07968|F13B_MOUSE Coagulation factor XIII B chain OS=Mus musculus OX=10090 GN=F13b PE=1 SV=2
311	1.24394e+07	1.25519e+07	1.01796e+07	1.02636e+07	9.33282e+06	1.08462e+07	7.68194e+06	4422737	2.92628e+06	3.93928e+06	4.36222e+06	5.31532e+06	3871745	3.26131e+06	1e-15	1e-15	-1.38321	FALSE	873862	463414	317366	323362	246805	385672	364853	1e-15	1e-15	-4.6226	FALSE	68444.6	331536	210071	345800	228194	578978	650364	1e-15	1e-15	-4.92459	FALSE	3	sp|Q08879|FBLN1_MOUSE Fibulin-1 OS=Mus musculus OX=10090 GN=Fbln1 PE=1 SV=2
314	2.76886e+06	2.44753e+06	4.10499e+06	2.1911e+06	3.0642e+06	2.56568e+06	1.26239e+06	7.8026e+06	7.08193e+06	5.616e+06	8.14422e+06	1.02574e+07	5.39516e+06	6.44418e+06	9.89948e-11	2.72236e-08	1.46309	FALSE	3.8649e+06	714045	1.14182e+06	1.1867e+06	852193	1.18694e+06	1.46637e+06	0.0286921	0.999042	-0.821697	FALSE	509478	581554	580789	849721	722101	901767	863843	8.45212e-09	2.22291e-06	-1.87741	FALSE	12	sp|Q19LI2|A1BG_MOUSE Alpha-1B-glycoprotein OS=Mus musculus OX=10090 GN=A1bg PE=1 SV=1
318	8.37514e+07	3.79372e+07	4.50143e+07	2.69034e+07	3.85243e+07	2.02375e+08	1.07339e+08	6.11958e+08	7.37142e+08	5.94243e+08	5.08877e+08	8.03713e+08	4.83847e+08	4.90007e+08	1e-15	1e-15	2.96463	TRUE	2.91225e+08	3.87641e+08	5.68827e+08	5.69069e+08	2.41234e+08	6.13784e+08	4.89669e+08	5.33735e-10	1.47844e-07	2.54463	TRUE	3.68059e+08	6.10078e+08	3.5861e+08	3.67911e+08	3.91986e+08	5.09033e+08	5.32542e+08	1e-15	7.59393e-14	2.53399	TRUE	15	sp|Q3TTY5|K22E_MOUSE Keratin, type II cytoskeletal 2 epidermal OS=Mus musculus OX=10090 GN=Krt2 PE=1 SV=1
321	5.70865e+07	2.36195e+07	2.71438e+07	1.91067e+07	2.98101e+07	1.60578e+08	7.51383e+07	3.71036e+07	115529289	4.38265e+07	4.24065e+07	4.89892e+07	4.63218e+07	1.2627e+08	0.683856	0.966172	0.230407	FALSE	7.69099e+07	2.2149e+07	6.23828e+07	3.54086e+07	1.70705e+07	4.78924e+07	6.64202e+07	0.660916	0.999042	-0.257907	FALSE	2.52443e+07	1.58509e+08	2.48253e+07	3.18489e+07	4.82957e+07	4.2108e+07	5.82139e+07	0.984959	0.989132	-0.012691	FALSE	10	sp|Q3UV17|K22O_MOUSE Keratin, type II cytoskeletal 2 oral OS=Mus musculus OX=10090 GN=Krt76 PE=1 SV=1
324	2.17653e+06	2.02915e+06	2.33266e+06	1.1424e+06	1.91801e+06	7.86443e+06	3.12277e+06	6.42125e+06	5.86843e+06	3.29465e+06	2.97115e+06	2.80502e+06	3.11733e+06	4.88249e+06	0.220554	0.966172	0.512208	FALSE	3.37526e+06	1.55819e+06	979538	2.17514e+06	1.24291e+06	2.15154e+06	3.20158e+06	0.358925	0.999042	-0.487399	FALSE	2.12992e+06	1.94049e+07	1.2745e+06	2.17416e+06	2.64934e+06	1987262	2.68518e+06	0.521782	0.989132	0.650108	FALSE	5	sp|Q497I4|KRT35_MOUSE Keratin, type I cuticular Ha5 OS=Mus musculus OX=10090 GN=Krt35 PE=1 SV=1
326	7.48886e+06	5.05736e+06	6.85897e+06	1.60012e+07	3.68223e+06	7.51751e+06	7.8237e+06	1.34663e+07	1.17042e+07	6.54896e+06	2.1096e+07	2.11047e+07	8.36229e+06	1.43079e+07	0.0210612	0.966172	0.827481	FALSE	7.3714e+06	1.2863e+06	996799	1.05167e+06	705008	941029	1.27612e+06	0.000816438	0.145326	-1.99779	FALSE	657811	1.00649e+06	687750	893823	890915	961465	846792	3.20533e-06	0.000714788	-3.19464	FALSE	6	sp|Q5I2A0|SPA3G_MOUSE Serine protease inhibitor A3G OS=Mus musculus OX=10090 GN=Serpina3g PE=1 SV=2
327	1.16501e+07	2.90636e+06	2.61088e+06	3.03158e+06	2.43495e+06	1.16945e+07	2.07786e+06	2.00266e+07	9.0077e+06	1.33438e+07	6.968e+07	3.05818e+07	9.52104e+06	1.22384e+07	0.0290762	0.966172	2.17495	FALSE	1.10004e+07	6.53625e+06	2.51768e+06	8.56549e+06	5.17792e+06	2.53916e+06	8.34695e+06	0.566754	0.999042	0.295565	FALSE	3.33428e+06	4.76878e+06	4.28528e+06	4.4391e+06	3.96982e+06	4.99013e+06	2.09235e+06	0.477973	0.989132	-0.38497	FALSE	14	sp|Q60590|A1AG1_MOUSE Alpha-1-acid glycoprotein 1 OS=Mus musculus OX=10090 GN=Orm1 PE=1 SV=1
329	1.79251e+06	1.18361e+06	1.13393e+06	1.54209e+06	1.06968e+06	1.30029e+06	641297	1.25006e+06	1.75538e+06	1.10541e+06	1.47836e+06	2.37168e+06	1.20079e+06	1.33923e+06	0.224437	0.966172	0.277509	FALSE	961234	210078	196053	252391	18176.3	190247	269454	1.72916e-07	4.18457e-05	-2.04617	FALSE	86006.9	104351	76881.9	50821.3	83334.7	131125	152502	1e-15	7.59393e-14	-3.66071	FALSE	4	sp|Q60994|ADIPO_MOUSE Adiponectin OS=Mus musculus OX=10090 GN=Adipoq PE=1 SV=2
330	1.94807e+07	1.93536e+07	1.45156e+07	1.35689e+07	1.74832e+07	1.93533e+07	1.15969e+07	1.2069e+07	9.32032e+06	9.71215e+06	1.79434e+07	1.9856e+07	9.48134e+06	1.23054e+07	0.0818444	0.966172	-0.347067	FALSE	9.57625e+06	4.50571e+06	4.42469e+06	5.22962e+06	4.18925e+06	5.05555e+06	5.78631e+06	8.65974e-15	2.83173e-12	-1.57313	FALSE	2.55793e+06	3.82423e+06	3.0951e+06	3.01397e+06	3.89951e+06	4.45302e+06	3.57653e+06	1e-15	1e-15	-2.23989	FALSE	13	sp|Q61129|CFAI_MOUSE Complement factor I OS=Mus musculus OX=10090 GN=Cfi PE=1 SV=3
331	9.44363e+07	6.19497e+07	4.34911e+07	5.4125e+07	8.47838e+07	6.9435e+07	3.34575e+07	8.89589e+07	5.71631e+07	8.20849e+07	2.36332e+08	1.81634e+08	7.75853e+07	7.51958e+07	0.0565163	0.966172	0.855118	FALSE	6.57981e+07	2.30981e+07	1.72966e+07	2.56494e+07	1.53551e+07	2.21489e+07	2.91152e+07	0.000905535	0.16028	-1.15414	FALSE	1.05592e+07	1.53538e+07	1.36522e+07	1.23155e+07	1.53203e+07	1.36858e+07	1.73456e+07	2.87782e-09	7.74133e-07	-2.16872	FALSE	56	sp|Q61147|CERU_MOUSE Ceruloplasmin OS=Mus musculus OX=10090 GN=Cp PE=1 SV=2
332	21849.8	19870.9	39269.6	24145.8	32178.5	37611.6	2445.66	276101	300468	355326	363528	351084	153137	506741	7.50511e-14	2.28906e-11	3.70078	TRUE	400578	538539	221815	802415	199901	243022	674603	4.38659e-06	0.000986982	4.11849	TRUE	419215	315572	336461	446858	196452	521346	124004	4.94781e-09	1.31612e-06	3.73388	TRUE	3	sp|Q61171|PRDX2_MOUSE Peroxiredoxin-2 OS=Mus musculus OX=10090 GN=Prdx2 PE=1 SV=3
334	5.94365e+06	2.46815e+06	2.93455e+06	3.20526e+06	4.39744e+06	4.11403e+06	1.92393e+06	1.28973e+07	8.11641e+06	1.03726e+07	1.8285e+07	1.85025e+07	1.08529e+07	7.81592e+06	4.63418e-07	0.000101025	1.79722	FALSE	1.2146e+07	3.32812e+06	4.44041e+06	3.50194e+06	1.53605e+06	4.42816e+06	3.68952e+06	0.405698	0.999042	0.404356	FALSE	1.84684e+06	2.98936e+06	1.95176e+06	2.04705e+06	2.04069e+06	3.13393e+06	6.25294e+06	0.389667	0.989132	-0.30236	FALSE	8	sp|Q61247|A2AP_MOUSE Alpha-2-antiplasmin OS=Mus musculus OX=10090 GN=Serpinf2 PE=1 SV=1
335	1.07003e+06	803497	608274	1.14881e+06	760107	1.0809e+06	669052	7032033	2.4023e+06	2.14304e+06	2.37064e+06	2.49843e+06	2.07613e+06	1.00978e+06	0.00940222	0.966172	1.6694	FALSE	362044	269935	152242	260466	150462	115302	193237	9.65894e-14	3.05223e-11	-2.02989	FALSE	55076.3	422926	183688	71857.1	147920	217881	1.14153e+06	0.000814677	0.13931	-1.45433	FALSE	3	sp|Q61268|APOC4_MOUSE Apolipoprotein C-IV OS=Mus musculus OX=10090 GN=Apoc4 PE=1 SV=1
337	1.75785e+07	1.01835e+07	1.15419e+07	6.0479e+06	1.27636e+07	5.78528e+07	3.06441e+07	3.20255e+07	5.96615e+07	1.64526e+07	1.73037e+07	1.74195e+07	1.82954e+07	5.06411e+07	0.334475	0.966172	0.530692	FALSE	2.15088e+07	4.79529e+06	7.10955e+06	1.16679e+07	7.32942e+06	1.16368e+07	2.22331e+07	0.239284	0.999042	-0.764892	FALSE	9.02105e+06	6.6444e+07	1.03296e+07	1.48397e+07	1.74746e+07	1.7106e+07	2.15353e+07	0.886646	0.989132	0.0964628	FALSE	10	sp|Q61414|K1C15_MOUSE Keratin, type I cytoskeletal 15 OS=Mus musculus OX=10090 GN=Krt15 PE=1 SV=2
338	516059	82774.8	119225	53616.3	77624.5	3852581	474078	891050	966214	395613	468984	391275	454490	1.22181e+06	0.918451	0.966172	-0.111969	FALSE	360832	122473	49361.9	558805	328313	197138	801866	0.460255	0.999042	-1.09754	FALSE	532911	1992090	921420	541013	311583	374475	331199	0.965829	0.989132	-0.048545	FALSE	4	sp|Q61495|DSG1A_MOUSE Desmoglein-1-alpha OS=Mus musculus OX=10090 GN=Dsg1a PE=2 SV=2
339	6.33449e+06	7.27173e+06	5.11843e+06	5.70148e+06	6.53258e+06	6.11315e+06	4.13632e+06	7.09055e+06	6.63915e+06	6.79533e+06	1.43909e+07	1.31421e+07	8.11129e+06	7.29956e+06	0.0139189	0.966172	0.623119	FALSE	1.18443e+07	5.47738e+06	4.33741e+06	6.64575e+06	4.79455e+06	6.96579e+06	6.32652e+06	0.467474	0.999042	0.170935	FALSE	3.07826e+06	4.54381e+06	4.52241e+06	3.78524e+06	4.20126e+06	5.85375e+06	4.03973e+06	0.00149679	0.243977	-0.456793	FALSE	9	sp|Q61508|ECM1_MOUSE Extracellular matrix protein 1 OS=Mus musculus OX=10090 GN=Ecm1 PE=1 SV=2
340	1.89978e+08	9.45745e+07	9.67784e+07	8.4934e+07	8.83422e+07	1.76184e+08	5.63007e+07	3.09797e+08	2.57594e+08	2.595e+08	6.51981e+08	5.7513e+08	2.79103e+08	3.09297e+08	4.39379e-05	0.00751338	1.74725	FALSE	5.58321e+07	3.99909e+07	3.74261e+07	3.91993e+07	2.19596e+07	3.67619e+07	2.15609e+07	8.98568e-05	0.0179714	-1.63893	FALSE	1.58361e+07	1.80062e+07	1.69604e+07	1.78652e+07	1.61389e+07	1.63894e+07	1.37731e+07	4.25798e-07	0.000101766	-2.77528	FALSE	30	sp|Q61646|HPT_MOUSE Haptoglobin OS=Mus musculus OX=10090 GN=Hp PE=1 SV=1
342	6.13541e+06	4.06715e+06	3.49064e+06	4.95125e+06	4.22241e+06	5.3679e+06	3.36653e+06	6.3266e+06	5.55004e+06	7.53412e+06	1.19472e+07	8.96468e+06	7.50399e+06	4.71491e+06	0.00248138	0.317616	0.733474	FALSE	6.98797e+06	5.63546e+06	5.55553e+06	4.6441e+06	2.65579e+06	5.22484e+06	3.18848e+06	0.632246	0.999042	0.100968	FALSE	2.0001e+06	2.44923e+06	2.552e+06	1.94371e+06	3.55069e+06	3.04772e+06	3.19297e+06	4.08519e-05	0.00833379	-0.754138	FALSE	17	sp|Q61702|ITIH1_MOUSE Inter-alpha-trypsin inhibitor heavy chain H1 OS=Mus musculus OX=10090 GN=Itih1 PE=1 SV=2
343	1.05665e+07	5.41269e+06	3.94926e+06	4.93148e+06	8.71096e+06	7.78083e+06	2.88771e+06	4.18487e+07	6.7782e+06	8.92394e+06	1.57892e+07	1.26381e+07	9.51224e+06	8.533e+06	0.072443	0.966172	1.2335	FALSE	1.09187e+07	5.70694e+06	5.27482e+06	4.82168e+06	5.6355e+06	5.38559e+07	3.48633e+07	0.138188	0.999042	1.45252	FALSE	1.58077e+06	6.20213e+06	1.02021e+06	1.98087e+07	1.84938e+07	1.70843e+07	2.39508e+07	0.0909513	0.989132	0.994477	FALSE	18	sp|Q61703|ITIH2_MOUSE Inter-alpha-trypsin inhibitor heavy chain H2 OS=Mus musculus OX=10090 GN=Itih2 PE=1 SV=1
344	1.43527e+07	8.26082e+06	7.82499e+06	9.65365e+06	1.50393e+07	1.07295e+07	7.29049e+06	3.62648e+07	2.31317e+07	2.41136e+07	2.51354e+07	3.30607e+07	2.54946e+07	2.13057e+07	7.09188e-12	2.03537e-09	1.36566	FALSE	2.66316e+07	1.01883e+07	1.40671e+07	1.30712e+07	8.74306e+06	1.34541e+07	1.79741e+07	0.082028	0.999042	0.509421	FALSE	6.4071e+06	9.26586e+06	8.52741e+06	1.12113e+07	9.97836e+06	1.12883e+07	1.00068e+07	0.491822	0.989132	-0.133521	FALSE	14	sp|Q61704|ITIH3_MOUSE Inter-alpha-trypsin inhibitor heavy chain H3 OS=Mus musculus OX=10090 GN=Itih3 PE=1 SV=3
345	4.25281e+06	1.58989e+06	1.12635e+06	1.03693e+06	1.6924e+06	3.63057e+06	1.66975e+06	5.26397e+06	2.23423e+06	1.40815e+06	3.55103e+06	2.8127e+06	1.59179e+06	3.44365e+06	0.276095	0.966172	0.437034	FALSE	2.40864e+06	962381	980634	1.66339e+06	913306	883755	1.15966e+06	0.100936	0.999042	-0.741375	FALSE	1.70985e+06	4.26112e+06	801384	1.19147e+06	1.75186e+06	1.31048e+06	634129	0.473132	0.989132	-0.363236	FALSE	6	sp|Q61730|IL1AP_MOUSE Interleukin-1 receptor accessory protein OS=Mus musculus OX=10090 GN=Il1rap PE=1 SV=1
346	1.69427e+07	1.45534e+07	1.16688e+07	1.58115e+07	1.4702e+07	1.85528e+07	1.16803e+07	1.36329e+07	1.62283e+07	1.28728e+07	1.25892e+07	1.3043e+07	1.269e+07	1.1818e+07	0.153634	0.966172	-0.162005	FALSE	1.55112e+07	1.25176e+07	8.87249e+06	1.1842e+07	8.90076e+06	1.53109e+07	1.35207e+07	0.0776542	0.999042	-0.26499	FALSE	8.70355e+06	37462922	7.78236e+06	8.92863e+06	1.05992e+07	7.8234e+06	9.69829e+06	0.66105	0.989132	-0.191443	FALSE	8	sp|Q61765|K1H1_MOUSE Keratin, type I cuticular Ha1 OS=Mus musculus OX=10090 GN=Krt31 PE=1 SV=2
348	8.53556e+06	4.50495e+06	6.24182e+06	2.42562e+06	9.36086e+06	2.83679e+07	1.69232e+07	1.80034e+07	3.6758e+07	5.60862e+06	7.48366e+06	7.83492e+06	6.57539e+06	1.75107e+07	0.537431	0.966172	0.385859	FALSE	1.02378e+07	3.75561e+06	7.91819e+06	5.4352e+06	2.32989e+06	7.39233e+06	9.26548e+06	0.229067	0.999042	-0.720729	FALSE	4.99261e+06	2.75073e+07	4.57919e+06	5.15437e+06	8.0316e+06	8.4735e+06	7.65034e+06	0.755399	0.989132	-0.201873	FALSE	18	sp|Q61781|K1C14_MOUSE Keratin, type I cytoskeletal 14 OS=Mus musculus OX=10090 GN=Krt14 PE=1 SV=2
350	1.0489e+09	6.51851e+08	4.03367e+08	5.8982e+08	6.28791e+08	7.24156e+08	3.96727e+08	1.63401e+09	1.08619e+09	1.52235e+09	3.22459e+09	2.40885e+09	1.63825e+09	1.08931e+09	0.000115068	0.0184109	1.50402	FALSE	4.51609e+08	8.44273e+07	5.32821e+07	5.49116e+07	4.21359e+07	6.22228e+07	5.59026e+07	2.3886e-07	5.6132e-05	-2.46559	FALSE	2.76646e+07	5.75607e+07	4.03259e+07	5.69698e+07	1.29358e+08	8.10356e+07	8.98673e+07	2.0107e-11	5.85114e-09	-3.20229	FALSE	86	sp|Q61838|PZP_MOUSE Pregnancy zone protein OS=Mus musculus OX=10090 GN=Pzp PE=1 SV=3
351	1.69191e+07	1.45452e+07	1.16515e+07	1.58007e+07	1.46858e+07	1.8531e+07	1.16713e+07	1.3595e+07	1.61898e+07	1.28266e+07	1.25614e+07	1.29999e+07	1.26519e+07	1.17584e+07	0.146688	0.966172	-0.165052	FALSE	1.54865e+07	1.24918e+07	8.8586e+06	1.18401e+07	8.89937e+06	1.52769e+07	1.35193e+07	0.077075	0.999042	-0.265225	FALSE	8.68662e+06	33845722	7.77017e+06	8.91223e+06	1.05647e+07	7.81495e+06	9.64729e+06	0.523746	0.989132	-0.250781	FALSE	6	sp|Q61897|KT33B_MOUSE Keratin, type I cuticular Ha3-II OS=Mus musculus OX=10090 GN=Krt33b PE=1 SV=2
352	1.86681e+06	1.98866e+06	2.28094e+06	1.02616e+06	1.84556e+06	7.66011e+06	2.84403e+06	6.08445e+06	5.46499e+06	2.13701e+06	2.05105e+06	1.78749e+06	2.419e+06	4.43828e+06	0.519315	0.966172	0.321451	FALSE	3.2997e+06	1.55819e+06	978677	2.10625e+06	1.13295e+06	2.12936e+06	3.18337e+06	0.419739	0.999042	-0.439465	FALSE	2.11938e+06	13062531	1.29456e+06	2.17495e+06	2.6628e+06	1.8479e+06	2679850	0.611744	0.989132	0.405335	FALSE	3	sp|Q62168|K1H2_MOUSE Keratin, type I cuticular Ha2 OS=Mus musculus OX=10090 GN=Krt32 PE=1 SV=2
356	4.56191e+06	1.73813e+06	1.17601e+06	1.46725e+06	1.27124e+06	4.50181e+06	897017	6.4207e+06	3.17851e+06	4.40269e+06	21397800	1.05114e+07	3.94601e+06	4.52287e+06	0.0283131	0.966172	1.80029	FALSE	3.71512e+06	849764	1.67136e+06	974211	739980	1.1622e+06	1.16366e+06	0.288404	0.999042	-0.603461	FALSE	704756	1.02927e+06	755001	639911	896908	900966	729250	0.018598	0.989132	-1.46491	FALSE	4	sp|Q63805|A1AG3_MOUSE Alpha-1-acid glycoprotein 3 OS=Mus musculus OX=10090 GN=Orm3 PE=3 SV=1
360	7.42524e+07	3.16545e+07	3.60466e+07	8.28265e+07	6.36633e+07	3.42706e+07	4.87268e+07	6.69075e+06	5.10072e+06	7.4839e+06	1.19677e+07	1.27746e+07	6.98319e+06	5.79727e+06	1.27688e-08	2.96236e-06	-2.70922	FALSE	5.17997e+06	3.12962e+06	4.05538e+06	3.77037e+06	2.97949e+06	4.38087e+06	4.319e+06	3.50093e-10	9.73258e-08	-3.73921	FALSE	1.59075e+06	2.20645e+06	2.53555e+06	2.76252e+06	4.2215e+06	3.23683e+06	2.41898e+06	1.23161e-10	3.46081e-08	-4.29114	FALSE	8	sp|Q64726|ZA2G_MOUSE Zinc-alpha-2-glycoprotein OS=Mus musculus OX=10090 GN=Azgp1 PE=1 SV=2
361	2.88608e+06	906902	1.16402e+06	1.22288e+06	1.41046e+06	2.28395e+06	981596	1.14613e+07	1.48865e+07	1.01657e+07	1.68809e+07	1.93417e+07	1.10075e+07	1.05392e+07	1e-15	1e-15	3.11852	TRUE	2.58199e+06	289354	417729	499990	172283	548108	722069	0.056464	0.999042	-1.05317	FALSE	215163	524713	290673	306910	574808	508878	824003	0.000204336	0.0386194	-1.74212	FALSE	7	sp|Q6GQT1|A2MG_MOUSE Alpha-2-macroglobulin-P OS=Mus musculus OX=10090 GN=A2m PE=2 SV=2
362	5.68846e+06	3.18958e+06	5.68976e+06	2.2148e+06	1.22042e+07	1.71876e+07	1.69683e+07	1.77024e+07	3.76643e+07	6.28301e+06	6.00361e+06	6.32347e+06	5.88723e+06	1.58516e+07	0.355932	0.966172	0.600137	FALSE	8.89708e+06	4.52533e+06	7.40988e+06	4.16734e+06	1.82309e+06	7.71841e+06	7.20959e+06	0.236816	0.999042	-0.596817	FALSE	4.71334e+06	2.11561e+07	3.93175e+06	3.82539e+06	6.00935e+06	7.40138e+06	6.46322e+06	0.679269	0.989132	-0.239066	FALSE	17	sp|Q6IFX2|K1C42_MOUSE Keratin, type I cytoskeletal 42 OS=Mus musculus OX=10090 GN=Krt42 PE=1 SV=1
363	2.01016e+06	2.07946e+06	2.34399e+06	1.09282e+06	1.89061e+06	7.72274e+06	3.29189e+06	9.10465e+06	1.02091e+07	4.83554e+06	4.55622e+06	5.59569e+06	5.39301e+06	7.97267e+06	0.00114389	0.155569	1.22218	FALSE	5.66781e+06	2.14301e+06	1.58106e+06	3.79984e+06	2.62519e+06	3.75731e+06	6.71231e+06	0.44549	0.999042	0.363517	FALSE	2.92607e+06	16512541	3.11152e+06	4.1291e+06	4.34997e+06	4.14603e+06	4.75019e+06	0.164277	0.989132	0.966501	FALSE	4	sp|Q6IFX3|K1C40_MOUSE Keratin, type I cytoskeletal 40 OS=Mus musculus OX=10090 GN=Krt40 PE=2 SV=1
365	8.87768e+07	3.82569e+07	5.96047e+07	3.16809e+07	4.75291e+07	1.98041e+08	1.39198e+08	1.13177e+08	2.20481e+08	6.52821e+07	5.52455e+07	8.19952e+07	7.57971e+07	2.58017e+08	0.322731	0.966172	0.528641	FALSE	1.32207e+08	2.14225e+07	8.56011e+07	3.64168e+07	1.90133e+07	6.36242e+07	9.63583e+07	0.453097	0.999042	-0.407632	FALSE	3.81724e+07	272520275	2.65183e+07	4.17454e+07	4.71785e+07	4.57902e+07	8.15006e+07	0.860226	0.989132	-0.123978	FALSE	11	sp|Q6IFZ6|K2C1B_MOUSE Keratin, type II cytoskeletal 1b OS=Mus musculus OX=10090 GN=Krt77 PE=1 SV=1
366	4.869e+07	26389592	41058040	18921200	2.41253e+07	1.28827e+08	8.18813e+07	89391772	1.49438e+08	3.78081e+07	33455039	48515800	42106710	166585400	0.276621	0.966172	0.617008	FALSE	79026912	1.34749e+07	45886334	12735332	1.11182e+07	3.79775e+07	5.67728e+07	0.368269	0.999042	-0.525382	FALSE	20581701	155142410	1.47765e+07	1.94047e+07	16626658	16085939	37484910	0.601002	0.989132	-0.401149	FALSE	4	sp|Q6IFZ9|K2C74_MOUSE Keratin, type II cytoskeletal 74 OS=Mus musculus OX=10090 GN=Krt74 PE=3 SV=1
367	3.36667e+06	1.01514e+06	2.99955e+06	1.51986e+06	2.32029e+06	8.69141e+06	6.20386e+06	4.63485e+06	17551082	2.8549e+06	2.09796e+06	4.49016e+06	3.15752e+06	1.53162e+07	0.195147	0.966172	0.939909	FALSE	5.03675e+06	539269	2.90643e+06	1.42194e+06	588884	2.35684e+06	3.54077e+06	0.252156	0.999042	-0.672085	FALSE	1.75969e+06	6.46865e+06	1.31262e+06	1.63351e+06	2.45944e+06	2.40998e+06	3.71004e+06	0.464466	0.989132	-0.402838	FALSE	5	sp|Q6IME9|K2C72_MOUSE Keratin, type II cytoskeletal 72 OS=Mus musculus OX=10090 GN=Krt72 PE=3 SV=1
368	558433	158910	256411	194863	199286	671751	388280	1.16552e+06	1.59124e+06	787752	573582	2.10055e+06	613969	1.42113e+06	0.00024045	0.0365484	1.76532	FALSE	1.03075e+06	223333	66955.2	160426	74935.4	80187.2	403620	0.714556	0.999042	-0.251014	FALSE	113488	5.17524e+06	177884	168698	154530	191113	86582.6	0.47155	0.989132	1.32138	FALSE	7	sp|Q6IMF0|KRT87_MOUSE Keratin, type II cuticular 87 OS=Mus musculus OX=10090 GN=Krt87 PE=2 SV=2
370	6.27269e+07	3.59471e+07	4.99063e+07	2.36918e+07	3.1724e+07	1.68376e+08	9.91569e+07	1.10955e+08	1.72237e+08	4.94119e+07	4.37473e+07	5.64432e+07	5.05273e+07	1.86909e+08	0.348708	0.966172	0.507313	FALSE	9.73599e+07	1.87143e+07	5.78544e+07	3.70996e+07	1.63275e+07	4.97748e+07	6.94406e+07	0.420952	0.999042	-0.444194	FALSE	2.53036e+07	2.00236e+08	1.82212e+07	2.42582e+07	4.68166e+07	3.66529e+07	4.46837e+07	0.728742	0.989132	-0.251218	FALSE	9	sp|Q6NXH9|K2C73_MOUSE Keratin, type II cytoskeletal 73 OS=Mus musculus OX=10090 GN=Krt73 PE=1 SV=1
375	353799	80272.5	119225	52473.6	76688.5	2724741	396608	581717	705883	345176	395400	367091	411353	885714	0.966172	0.966172	-0.0429114	FALSE	309262	36704.1	17993.9	395285	180051	150503	615741	0.42546	0.999042	-1.15721	FALSE	430187	1638111	876392	387125	253068	284717	312773	0.896074	0.989132	0.136877	FALSE	3	sp|Q7TSF0|DSG1C_MOUSE Desmoglein-1-gamma OS=Mus musculus OX=10090 GN=Dsg1c PE=1 SV=1
376	516059	82774.8	119225	53616.3	77624.5	3852581	474078	891050	966214	395613	468984	391275	454490	1.22181e+06	0.918451	0.966172	-0.111969	FALSE	360832	122473	49361.9	558805	328313	197138	801866	0.460255	0.999042	-1.09754	FALSE	532911	1992090	921420	541013	311583	374475	331199	0.965829	0.989132	-0.048545	FALSE	4	sp|Q7TSF1|DSG1B_MOUSE Desmoglein-1-beta OS=Mus musculus OX=10090 GN=Dsg1b PE=1 SV=1
379	5.4839e+06	3.55583e+06	4.62641e+06	1.4673e+07	2.49898e+06	5.54572e+06	6.83081e+06	9.14806e+06	7.69112e+06	4.55352e+06	1.57653e+07	1.3683e+07	5.52899e+06	9.87867e+06	0.128483	0.966172	0.616372	FALSE	4.73879e+06	1.17232e+06	921261	949117	736721	895437	1.15827e+06	0.00373007	0.589351	-2.03128	FALSE	612897	927573	651380	938958	982416	866431	712132	0.000403615	0.0730543	-2.92457	FALSE	5	sp|Q80X76|SPA3F_MOUSE Serine protease inhibitor A3F OS=Mus musculus OX=10090 GN=Serpina3f PE=1 SV=3
381	1.93298e+07	1.66554e+07	1.26895e+07	1.32227e+07	1.5026e+07	1.51674e+07	7.10142e+06	2.06595e+07	1.79247e+07	2.10569e+07	3.56872e+07	32592112	2.01739e+07	1.52213e+07	0.00480758	0.582126	0.719363	FALSE	1.23614e+07	7.09179e+06	6.63014e+06	8.41455e+06	6.33838e+06	7.57408e+06	7.82897e+06	0.000176674	0.0339214	-0.818649	FALSE	3.23663e+06	7.73075e+06	4.38652e+06	4.54995e+06	5.30263e+06	7.19516e+06	7.86369e+06	1.49981e-07	3.65953e-05	-1.30069	FALSE	11	sp|Q80YC5|FA12_MOUSE Coagulation factor XII OS=Mus musculus OX=10090 GN=F12 PE=1 SV=2
384	5.90691e+07	2.81704e+07	3.86642e+07	2.2909e+07	3.44594e+07	1.4153e+08	7.78423e+07	3.21947e+07	121346309	4.15681e+07	4.06542e+07	4.92226e+07	4.41821e+07	1.20798e+08	0.75436	0.966172	0.160307	FALSE	7.60923e+07	2.16477e+07	6.21777e+07	3.25072e+07	1.54675e+07	4.74506e+07	5.80684e+07	0.475947	0.999042	-0.361449	FALSE	2.46506e+07	1.44362e+08	2.20944e+07	2.80851e+07	4.71256e+07	4.09517e+07	5.65005e+07	0.805351	0.989132	-0.146481	FALSE	13	sp|Q8BGZ7|K2C75_MOUSE Keratin, type II cytoskeletal 75 OS=Mus musculus OX=10090 GN=Krt75 PE=1 SV=1
385	2.30728e+06	1.80763e+06	907580	1.49091e+06	1.72417e+06	1.77994e+06	988723	2.39109e+06	1.81717e+06	3.00097e+06	4.04192e+06	3.48321e+06	2.44373e+06	1.84087e+06	0.00177277	0.232232	0.789118	FALSE	1.8751e+06	1.44259e+06	874500	1.0234e+06	735040	1.03788e+06	1.06827e+06	0.0745889	0.999042	-0.450047	FALSE	553490	1.11461e+06	673480	841872	990498	856895	1.49833e+06	0.00364164	0.560813	-0.753349	FALSE	9	sp|Q8BH35|CO8B_MOUSE Complement component C8 beta chain OS=Mus musculus OX=10090 GN=C8b PE=1 SV=1
386	550982	767586	441588	268838	523911	433649	203603	1.77808e+06	2.51762e+06	1.4606e+06	2.32008e+06	2.90928e+06	1.93436e+06	1.35003e+06	3.0933e-12	8.93965e-10	2.16129	TRUE	2.07821e+06	715782	769905	781748	449446	1.11189e+06	917179	0.0139355	0.999042	1.09702	FALSE	242153	987455	653382	531121	1.87566e+06	981174	1.17944e+06	0.0277429	0.989132	1.01576	FALSE	7	sp|Q8BH61|F13A_MOUSE Coagulation factor XIII A chain OS=Mus musculus OX=10090 GN=F13a1 PE=1 SV=3
387	1.17261e+07	8.8401e+06	6.35681e+06	7.86816e+06	8.132e+06	9.13335e+06	5.05115e+06	1.15883e+07	8.13423e+06	8.25838e+06	1.14232e+07	1.32767e+07	1.00801e+07	6.55265e+06	0.147107	0.966172	0.279454	FALSE	9.64883e+06	3.49858e+06	5.3269e+06	4.11871e+06	3.21718e+06	4.95844e+06	4.03736e+06	0.00578725	0.897024	-0.714349	FALSE	3.36757e+06	3.67432e+06	3.44666e+06	2.82585e+06	4.10352e+06	4.16025e+06	4.72606e+06	1.49592e-07	3.65953e-05	-1.11839	FALSE	17	sp|Q8BND5|QSOX1_MOUSE Sulfhydryl oxidase 1 OS=Mus musculus OX=10090 GN=Qsox1 PE=1 SV=1
388	41666.3	0	29573.6	2620.74	17465.2	30352.6	16627.9	630094	447796	497431	450071	463389	364451	437281	1e-15	1e-15	4.57237	TRUE	96203.1	7614.79	31029.3	7636.08	20098.5	39017.5	83585.7	0.152112	0.999042	1.04403	FALSE	0	128761	12739.4	36918.7	7776.44	62455.7	166052	0.115677	0.989132	1.58421	FALSE	4	sp|Q8BPB5|FBLN3_MOUSE EGF-containing fibulin-like extracellular matrix protein 1 OS=Mus musculus OX=10090 GN=Efemp1 PE=1 SV=1
391	4.07138e+06	2.70789e+06	1.66307e+06	1.94026e+06	3.16241e+06	2.45561e+06	737366	6.7955e+06	5.73451e+06	7.77218e+06	8.96244e+06	8.93807e+06	5.91582e+06	3.75474e+06	6.21462e-08	1.38586e-05	1.51609	FALSE	1.21275e+06	941953	672688	423419	409137	563212	768284	7.12671e-05	0.0143247	-1.7456	FALSE	807172	3.32347e+06	1.41325e+06	1.88444e+06	1.73725e+06	2.6647e+06	5.39712e+06	0.921395	0.989132	0.0415802	FALSE	6	sp|Q8CFG8|CS1B_MOUSE Complement C1s-B subcomponent OS=Mus musculus OX=10090 GN=C1sb PE=2 SV=1
392	6.1469e+06	3.46486e+06	2.31149e+06	2.99712e+06	4.78043e+06	4.00473e+06	1.07374e+06	1.13883e+07	8.87177e+06	1.26245e+07	1.64942e+07	1.73449e+07	1.07934e+07	7.48751e+06	1.61611e-08	3.73321e-06	1.77841	FALSE	3.10094e+06	2.44652e+06	2.40007e+06	1.9719e+06	1.37766e+06	2.03949e+06	1.55222e+06	0.0332207	0.999042	-0.734906	FALSE	2.60802e+06	5.52599e+06	3.13719e+06	4.15287e+06	4.3084e+06	5.49127e+06	8.91959e+06	0.184123	0.989132	0.462471	FALSE	10	sp|Q8CFG9|C1RB_MOUSE Complement C1r-B subcomponent OS=Mus musculus OX=10090 GN=C1rb PE=2 SV=1
395	3.73782e+06	2.4358e+06	1.82047e+06	2.08915e+06	3.00419e+06	2.37923e+06	841211	7.36526e+06	6.76761e+06	8.29174e+06	8.96543e+06	1.01631e+07	6.60517e+06	5.13322e+06	2.02283e-13	6.06848e-11	1.70834	FALSE	1.29076e+06	792988	622227	293413	293388	455168	725998	4.56863e-06	0.0010188	-1.86595	FALSE	711932	3.0042e+06	1.24932e+06	1.68784e+06	1.5665e+06	2.48975e+06	5.20251e+06	0.932057	0.989132	-0.0354478	FALSE	8	sp|Q8CG14|CS1A_MOUSE Complement C1s-A subcomponent OS=Mus musculus OX=10090 GN=C1sa PE=2 SV=2
396	7.93793e+06	5.08326e+06	3.3608e+06	4.16288e+06	5.98193e+06	5.87493e+06	2.36717e+06	1.47443e+07	1.16243e+07	1.54615e+07	2.083e+07	2.1589e+07	1.42773e+07	1.02551e+07	2.06631e-09	5.06247e-07	1.64556	FALSE	4.78514e+06	4.41644e+06	3.53284e+06	3.57526e+06	2.71349e+06	3.6672e+06	3.17876e+06	0.0902771	0.999042	-0.426566	FALSE	4.13843e+06	8.32957e+06	5.46411e+06	6.28276e+06	6.98762e+06	7.85327e+06	1.23424e+07	0.0504742	0.989132	0.56392	FALSE	12	sp|Q8CG16|C1RA_MOUSE Complement C1r-A subcomponent OS=Mus musculus OX=10090 GN=C1ra PE=1 SV=1
401	3.48651e+08	4.65209e+08	2.11308e+08	2.34965e+08	2.61836e+08	2.48756e+08	1.34373e+08	4.73167e+09	7.78632e+09	6.85302e+09	7.41475e+09	8.84792e+09	6.26915e+09	5.56263e+09	1e-15	1e-15	4.63894	TRUE	7.62513e+09	6.51695e+09	5.65689e+09	5.87333e+09	3.39206e+09	7.49212e+09	5.18892e+09	1e-15	1e-15	4.45368	TRUE	3.27509e+09	2.72295e+09	4.00376e+09	3.51695e+09	6.03863e+09	4.9121e+09	3.76972e+09	1e-15	1e-15	3.88976	TRUE	77	sp|Q8K0E8|FIBB_MOUSE Fibrinogen beta chain OS=Mus musculus OX=10090 GN=Fgb PE=1 SV=1
402	1.50924e+07	1.26234e+07	9.39417e+06	1.48256e+07	1.28785e+07	1.09171e+07	8.84391e+06	7.61672e+06	1.08254e+07	1.07533e+07	1.05647e+07	1.12641e+07	1.02734e+07	7.41789e+06	0.0416073	0.966172	-0.299595	FALSE	1.22132e+07	1.09628e+07	7.89816e+06	9.73767e+06	7.7692e+06	1.31845e+07	1.03535e+07	0.141413	0.999042	-0.229851	FALSE	6.59099e+06	27158522	6.5218e+06	6.78195e+06	7.98827e+06	6.01085e+06	7.01844e+06	0.44107	0.989132	-0.313196	FALSE	7	sp|Q8K0Y2|KT33A_MOUSE Keratin, type I cuticular Ha3-I OS=Mus musculus OX=10090 GN=Krt33a PE=1 SV=1
403	9.49518e+06	9.25894e+06	7.81161e+06	8.47053e+06	7.8471e+06	9.27698e+06	5.18338e+06	2.89577e+06	2.12576e+06	2.65458e+06	3.75889e+06	4.00512e+06	2.65775e+06	2.82366e+06	1e-15	1e-15	-1.45465	FALSE	2.85033e+06	1.64199e+06	1.68662e+06	1.45124e+06	1.541e+06	1.91805e+06	1.92452e+06	1e-15	1e-15	-2.1396	FALSE	409373	1.1434e+06	747908	558508	847189	757719	1.40759e+06	1e-15	1e-15	-3.28779	FALSE	12	sp|Q8K182|CO8A_MOUSE Complement component C8 alpha chain OS=Mus musculus OX=10090 GN=C8a PE=1 SV=1
409	3.70464e+06	3.4667e+06	2.9499e+06	3.82456e+06	2.53556e+06	3.65562e+06	1.91627e+06	2.1826e+06	2.15928e+06	2.77693e+06	3.72419e+06	3.62298e+06	2.42704e+06	1.93029e+06	0.229438	0.966172	-0.228472	FALSE	2.15702e+06	2.55455e+06	2.06583e+06	1.70436e+06	897846	1.78772e+06	1.42837e+06	6.28191e-05	0.0128151	-0.808061	FALSE	1.28715e+06	834457	757016	855495	1.10937e+06	1.00047e+06	1.1376e+06	1.28786e-14	4.26281e-12	-1.65937	FALSE	8	sp|Q8R121|ZPI_MOUSE Protein Z-dependent protease inhibitor OS=Mus musculus OX=10090 GN=Serpina10 PE=1 SV=1
411	2.50487e+06	2.66811e+06	1.53252e+06	1.69235e+06	2.07722e+06	1.77343e+06	737323	2.162e+06	1.47468e+06	2.21177e+06	4.26803e+06	3.5608e+06	2.2921e+06	1.46211e+06	0.173354	0.966172	0.424758	FALSE	2.58764e+06	1.48434e+06	1.23989e+06	1.21827e+06	1.02563e+06	1.47309e+06	986305	0.185014	0.999042	-0.374752	FALSE	474430	1.01671e+06	789925	714643	808058	766464	1.5936e+06	0.000473449	0.0838005	-1.07504	FALSE	6	sp|Q8VCG4|CO8G_MOUSE Complement component C8 gamma chain OS=Mus musculus OX=10090 GN=C8g PE=1 SV=1
412	2.08942e+08	2.62829e+08	1.30966e+08	1.2008e+08	1.39503e+08	1.31478e+08	6.53546e+07	3.07992e+09	4.5272e+09	3.8002e+09	4.85907e+09	5.5205e+09	3.64826e+09	2.9908e+09	1e-15	1e-15	4.74623	TRUE	4.73244e+09	3.19271e+09	3.55518e+09	2.53415e+09	1.32644e+09	3.88149e+09	2.30507e+09	6.44462e-12	1.92453e-09	4.3452	TRUE	1.62828e+09	1.28457e+09	1.64962e+09	1.54121e+09	2.80523e+09	2.37484e+09	2.30523e+09	1e-15	1e-15	3.68145	TRUE	53	sp|Q8VCM7|FIBG_MOUSE Fibrinogen gamma chain OS=Mus musculus OX=10090 GN=Fgg PE=1 SV=1
413	2.50299e+06	1.91895e+06	1.91809e+06	1.51993e+06	2.43561e+06	2.17789e+06	665106	6788648	4576736	6.30738e+06	6.92235e+06	8807737	6009337	3825451	8.03939e-11	2.22691e-08	1.71848	FALSE	2.05833e+06	2.6732e+06	959308	2.70859e+06	1.18928e+06	993209	1.63762e+06	0.72353	0.999042	-0.104617	FALSE	689803	540032	1.48889e+06	476747	1.27043e+06	948038	580999	0.000284764	0.0526814	-1.13199	FALSE	3	sp|Q8VCS0|PGRP2_MOUSE N-acetylmuramoyl-L-alanine amidase OS=Mus musculus OX=10090 GN=Pglyrp2 PE=1 SV=1
414	2.16978e+07	2.0051e+06	1.4819e+06	2.97576e+06	2.27045e+06	1.15759e+07	1.16716e+06	2.53412e+07	5.96803e+06	9.67372e+06	1.21415e+08	4.09465e+07	8.97569e+06	1.26285e+07	0.101504	0.966172	2.38136	FALSE	3.88816e+07	2.16749e+06	982336	783858	759583	1.59259e+06	548897	0.952827	0.999042	0.0825454	FALSE	700623	905862	490521	432769	731018	939158	1.3097e+06	0.0663249	0.989132	-2.97013	FALSE	3	sp|Q8VCT4|CES1D_MOUSE Carboxylesterase 1D OS=Mus musculus OX=10090 GN=Ces1d PE=1 SV=1
416	3.87032e+07	9.56064e+06	1.72267e+07	1.14611e+07	1.84047e+07	6.72722e+07	5.97909e+07	1.22846e+07	8.54514e+07	2.65578e+07	1.98795e+07	3.63015e+07	3.27795e+07	9.69368e+07	0.416125	0.966172	0.479875	FALSE	5.34759e+07	5.70418e+06	4.32737e+07	1.87363e+07	5.94366e+06	2.61274e+07	3.78358e+07	0.69414	0.999042	-0.218977	FALSE	1.66414e+07	1.0616e+08	1.12873e+07	2.14405e+07	2.95488e+07	3.0204e+07	4.59273e+07	0.714977	0.989132	0.231922	FALSE	10	sp|Q8VED5|K2C79_MOUSE Keratin, type II cytoskeletal 79 OS=Mus musculus OX=10090 GN=Krt79 PE=1 SV=2
419	3.11505e+06	1.94117e+06	969503	1.44513e+06	1.61468e+06	1.78913e+06	1.30388e+06	2.85348e+06	1.64211e+06	2.35974e+06	3.19133e+06	3.11613e+06	2.39934e+06	1.37413e+06	0.0671803	0.966172	0.475773	FALSE	476517	413198	575169	245362	157299	273962	120311	1.11185e-07	2.77961e-05	-2.42879	FALSE	192342	251393	134401	103692	246565	208674	213986	2.68346e-09	7.24533e-07	-3.17219	FALSE	5	sp|Q91WP0|MASP2_MOUSE Mannan-binding lectin serine protease 2 OS=Mus musculus OX=10090 GN=Masp2 PE=1 SV=1
420	1.30202e+07	9.91033e+06	1.06225e+07	1.98427e+07	8.14958e+06	1.37451e+07	1.04646e+07	1.62492e+07	1.4156e+07	8.67361e+06	2.85383e+07	2.6984e+07	1.0637e+07	1.64996e+07	0.111868	0.966172	0.505484	FALSE	9.21314e+06	2.34395e+06	2.01461e+06	1.73581e+06	1.21893e+06	1.77545e+06	2.04247e+06	2.01475e-07	4.81525e-05	-2.07559	FALSE	1.40831e+06	3.61029e+06	1.93451e+06	1.63361e+06	2.58614e+06	2.44732e+06	2.32477e+06	1.52058e-11	4.45531e-09	-2.42712	FALSE	14	sp|Q91WP6|SPA3N_MOUSE Serine protease inhibitor A3N OS=Mus musculus OX=10090 GN=Serpina3n PE=1 SV=1
422	4.48303e+08	2.6033e+08	1.3254e+08	1.99194e+08	1.74356e+08	3.32124e+08	7.55501e+07	3.88833e+08	1.59467e+08	2.73207e+08	1.56218e+09	8.10658e+08	2.52809e+08	2.99856e+08	0.119158	0.966172	1.20761	FALSE	2.32547e+08	4.77971e+07	3.63787e+07	3.58103e+07	2.96963e+07	4.71545e+07	2.74273e+07	0.00270053	0.442887	-1.82846	FALSE	1.7158e+07	2.24105e+07	2.11483e+07	1.6478e+07	3.05237e+07	3.13707e+07	2.79409e+07	1.45736e-05	0.00308961	-3.27995	FALSE	34	sp|Q91X72|HEMO_MOUSE Hemopexin OS=Mus musculus OX=10090 GN=Hpx PE=1 SV=2
424	5.8259e+08	1.61849e+08	1.44022e+08	1.89881e+08	1.73055e+08	5.02424e+08	9.87988e+07	7.48596e+08	2.52878e+08	4.37887e+08	2.62869e+09	1.57895e+09	4.1188e+08	5.68236e+08	0.0406317	0.966172	1.83881	FALSE	5.99756e+08	7.87112e+07	6.14358e+07	6.9447e+07	5.69972e+07	7.9776e+07	7.38999e+07	0.258391	0.999042	-0.860964	FALSE	4.05664e+07	5.79311e+07	5.56594e+07	4.38594e+07	5.3859e+07	5.88969e+07	5.48599e+07	0.00366876	0.561321	-2.3411	FALSE	80	sp|Q921I1|TRFE_MOUSE Serotransferrin OS=Mus musculus OX=10090 GN=Tf PE=1 SV=1
426	6.01505e+07	2.38684e+07	2.78913e+07	1.98173e+07	3.01675e+07	1.43958e+08	8.04542e+07	3.87475e+07	1.19206e+08	4.38459e+07	4.25538e+07	5.12204e+07	4.57356e+07	1.27405e+08	0.599889	0.966172	0.278957	FALSE	8.13269e+07	2.31661e+07	6.41327e+07	3.75719e+07	1.65889e+07	5.13949e+07	6.1138e+07	0.703775	0.999042	-0.204213	FALSE	2.66229e+07	1.7145e+08	2.43558e+07	3.56484e+07	5.38594e+07	4.77032e+07	6.62312e+07	0.826016	0.989132	0.140668	FALSE	24	sp|Q922U2|K2C5_MOUSE Keratin, type II cytoskeletal 5 OS=Mus musculus OX=10090 GN=Krt5 PE=1 SV=1
427	3.38247e+07	8.76246e+06	1.60658e+07	1.08612e+07	1.51068e+07	6.158e+07	5.12335e+07	5.36303e+06	77103714	2.48829e+07	1.84757e+07	3.37751e+07	3.11172e+07	9.3951e+07	0.393723	0.966172	0.52791	FALSE	4.81787e+07	4.51529e+06	3.96194e+07	1.44377e+07	5.35233e+06	2.18385e+07	3.5661e+07	0.699661	0.999042	-0.219213	FALSE	1.36787e+07	81224374	1.02509e+07	1.52698e+07	2.18169e+07	2.24733e+07	3.57954e+07	0.971423	0.989132	0.022296	FALSE	5	sp|Q99M73|KRT84_MOUSE Keratin, type II cuticular Hb4 OS=Mus musculus OX=10090 GN=Krt84 PE=2 SV=2
428	139723	65968.4	35485.4	118858	99525.5	74641.3	306255	238507	216929	106065	469801	276046	443048	255628	0.00481096	0.582126	1.25509	FALSE	174447	82805	162987	91061.4	68276.2	105555	91971.7	0.807185	0.999042	-0.113068	FALSE	51917.7	7.91289e+06	65617.1	16657.2	41976.4	41161.1	165896	0.342452	0.989132	3.30319	FALSE	3	sp|Q99M74|KRT82_MOUSE Keratin, type II cuticular Hb2 OS=Mus musculus OX=10090 GN=Krt82 PE=1 SV=2
436	1.51252e+07	1.26814e+07	9.41942e+06	1.49128e+07	1.29153e+07	1.0953e+07	8.86952e+06	7.58534e+06	1.08178e+07	1.07245e+07	1.05441e+07	1.12295e+07	1.02377e+07	7.37e+06	0.0364685	0.966172	-0.309077	FALSE	1.21903e+07	1.09404e+07	7.88864e+06	9.73767e+06	7.7692e+06	1.31611e+07	1.03535e+07	0.13033	0.999042	-0.236552	FALSE	6.58087e+06	26618812	6.51317e+06	6.76682e+06	7.96694e+06	6.0024e+06	6.96744e+06	0.404382	0.989132	-0.332267	FALSE	7	sp|Q9D646|KRT34_MOUSE Keratin, type I cuticular Ha4 OS=Mus musculus OX=10090 GN=Krt34 PE=2 SV=1
440	6.111e+06	3.50818e+06	4.2046e+06	3.05546e+06	4.77267e+06	4.12648e+06	3.48226e+06	1.50961e+07	1.53543e+07	1.28769e+07	2.34644e+07	2.16101e+07	1.21639e+07	1.3532e+07	1.98974e-12	5.79015e-10	1.96324	FALSE	6.97782e+06	1.87633e+06	2.61025e+06	2.14467e+06	1.66469e+06	2.59012e+06	2.19998e+06	0.0995259	0.999042	-0.544364	FALSE	1.82588e+06	3.08868e+06	2.08032e+06	1.91877e+06	2.63794e+06	2.32732e+06	2.09008e+06	6.84542e-06	0.00148546	-0.873689	FALSE	15	sp|Q9DBB9|CPN2_MOUSE Carboxypeptidase N subunit 2 OS=Mus musculus OX=10090 GN=Cpn2 PE=1 SV=2
441	2.11224e+07	1.69889e+07	2.34381e+07	1.68585e+07	1.69057e+07	1.9672e+07	1.19379e+07	1.77701e+07	1.57025e+07	1.68962e+07	3.2085e+07	3.25843e+07	1.45334e+07	1.75857e+07	0.376214	0.966172	0.213399	FALSE	1.69211e+07	5.87875e+06	1.04584e+07	7.10726e+06	5.70098e+06	8.09647e+06	9.22699e+06	7.3766e-06	0.00162285	-1.00163	FALSE	4.20943e+06	7.87334e+06	5.10393e+06	5.83706e+06	6.30897e+06	6.74968e+06	6.13321e+06	1e-15	7.59393e-14	-1.58811	FALSE	28	sp|Q9DBD0|ICA_MOUSE Inhibitor of carbonic anhydrase OS=Mus musculus OX=10090 GN=Ica PE=1 SV=1
443	7.38207e+07	3.68813e+07	4.11877e+07	2.55737e+07	3.08843e+07	1.67268e+08	1.00266e+08	6.76105e+07	137357714	4.9578e+07	4.94116e+07	5.92174e+07	5.51147e+07	1.54753e+08	0.588955	0.966172	0.268041	FALSE	1.07164e+08	1.92611e+07	7.93544e+07	3.90514e+07	1.62555e+07	5.85369e+07	7.19743e+07	0.602397	0.999042	-0.281228	FALSE	2.69784e+07	220415374	2.04135e+07	2.64197e+07	5.0936e+07	4.08462e+07	5.8621e+07	0.892314	0.989132	-0.0979957	FALSE	6	sp|Q9DCV7|K2C7_MOUSE Keratin, type II cytoskeletal 7 OS=Mus musculus OX=10090 GN=Krt7 PE=1 SV=1
444	957282	273906	419520	336420	379704	749872	620111	1.85779e+06	1.46184e+06	945479	1.9702e+06	3.62009e+06	1.04477e+06	2.69612e+06	0.000150108	0.0235234	1.86333	FALSE	1.87903e+06	281610	178521	489021	126055	233461	385905	0.926085	0.999042	-0.0644284	FALSE	198160	8.34373e+06	293782	124843	175639	205821	134289	0.483073	0.989132	1.34251	FALSE	6	sp|Q9ERE2|KRT81_MOUSE Keratin, type II cuticular Hb1 OS=Mus musculus OX=10090 GN=Krt81 PE=2 SV=2
445	2.39698e+07	1.33747e+07	1.54523e+07	1.47226e+07	1.79e+07	2.03165e+07	8.78264e+06	6.04409e+07	4.31387e+07	4.28468e+07	7.02933e+07	7.61458e+07	4.23942e+07	4.32755e+07	1.10293e-10	3.011e-08	1.72485	FALSE	2.16238e+07	7.24974e+06	5.33786e+06	9.61925e+06	5.61121e+06	8.32343e+06	1.25263e+07	0.0261047	0.999042	-0.704156	FALSE	4.69539e+06	8.633e+06	6.1261e+06	6.28829e+06	6.27504e+06	7.56413e+06	9.22571e+06	1.6071e-06	0.000368026	-1.2304	FALSE	14	sp|Q9ESB3|HRG_MOUSE Histidine-rich glycoprotein OS=Mus musculus OX=10090 GN=Hrg PE=1 SV=2
447	2.47002e+06	1.85085e+06	1.90158e+06	2.08336e+06	4.9214e+06	1.66256e+06	1.16782e+06	2.44194e+06	2.40463e+06	2.84736e+06	4.73081e+06	3.06204e+06	3.45404e+06	1.66205e+06	0.271717	0.966172	0.35959	FALSE	909038	396130	551712	616584	318578	540308	865742	0.000315134	0.0592452	-1.93545	FALSE	424068	473966	467274	734497	450220	425278	674169	0.000139275	0.0266015	-2.1375	FALSE	7	sp|Q9JHH6|CBPB2_MOUSE Carboxypeptidase B2 OS=Mus musculus OX=10090 GN=Cpb2 PE=1 SV=1
451	1.40003e+06	1.40667e+06	1.4173e+06	1.00563e+06	1.34261e+06	1.18846e+06	601796	3.05378e+06	1.81467e+06	1.97239e+06	4.94541e+06	3.60083e+06	2.43275e+06	2.15263e+06	0.000150791	0.0235234	1.25601	FALSE	1.20735e+06	476833	478385	264480	247941	244210	288729	2.19006e-05	0.00453343	-1.38229	FALSE	121914	239903	228513	259458	226022	273672	361764	1e-15	1.51434e-13	-2.28889	FALSE	6	sp|Q9JJN5|CBPN_MOUSE Carboxypeptidase N catalytic chain OS=Mus musculus OX=10090 GN=Cpn1 PE=1 SV=1
454	1.3825e+07	1.87427e+07	1.28664e+07	1.40241e+07	1.60682e+07	1.49752e+07	9.79305e+06	6.25257e+07	7.81792e+07	5.56405e+07	5.42983e+07	6.96203e+07	6.09064e+07	8.22163e+07	1e-15	1e-15	2.20797	TRUE	7.00695e+06	3.2539e+06	3.4433e+06	4.46542e+06	3.01574e+06	4.34735e+06	6.21277e+06	1e-15	7.37188e-14	-1.65962	FALSE	2.63519e+06	5.11675e+06	5.43817e+06	5.44432e+06	6.77715e+06	7.56468e+06	5.78287e+06	2.20046e-13	6.84344e-11	-1.37164	FALSE	18	sp|Q9QWK4|CD5L_MOUSE CD5 antigen-like OS=Mus musculus OX=10090 GN=Cd5l PE=1 SV=3
455	2.34618e+07	1.58596e+07	1.44728e+07	9.20466e+06	1.45486e+07	7.92329e+07	3.7787e+07	4.18331e+07	7.09082e+07	1.58875e+07	2.27739e+07	1.94319e+07	2.02993e+07	5.89889e+07	0.523064	0.966172	0.362368	FALSE	3.47804e+07	4.94051e+06	7.44927e+06	1.08547e+07	7.43221e+06	1.18885e+07	2.14741e+07	0.175199	0.999042	-0.9774	FALSE	8.8899e+06	6.24685e+07	1.1547e+07	1.5146e+07	1.67891e+07	1.77238e+07	2.21667e+07	0.622639	0.989132	-0.330507	FALSE	14	sp|Q9QWL7|K1C17_MOUSE Keratin, type I cytoskeletal 17 OS=Mus musculus OX=10090 GN=Krt17 PE=1 SV=3
456	1.80113e+07	1.38165e+07	1.63738e+07	1.58866e+07	1.49764e+07	1.53674e+07	9.06543e+06	1.27474e+07	9.3996e+06	1.03421e+07	2.58949e+07	2.54662e+07	1.24464e+07	1.323e+07	0.762537	0.966172	0.0816849	FALSE	1.16689e+07	3.08839e+06	3.64062e+06	3.93729e+06	2.55401e+06	5.52714e+06	4.34655e+06	6.32771e-10	1.74645e-07	-1.57398	FALSE	1.67782e+06	2.69833e+06	2.0715e+06	1.95045e+06	2.57912e+06	3.35781e+06	3.03872e+06	1e-15	1e-15	-2.57461	FALSE	14	sp|Q9QXC1|FETUB_MOUSE Fetuin-B OS=Mus musculus OX=10090 GN=Fetub PE=1 SV=1
457	1.04301e+06	1.02667e+06	762066	1.06178e+06	472215	1.21185e+06	587501	620938	690669	749799	1.53293e+06	1.11598e+06	601181	605236	0.833998	0.966172	-0.0593211	FALSE	591756	286855	415666	284471	226584	499377	355732	1.4338e-05	0.00306832	-1.21246	FALSE	194488	397119	243746	207776	324953	349525	315350	4.90924e-08	1.23713e-05	-1.60054	FALSE	4	sp|Q9QZ25|VNN3_MOUSE Vascular non-inflammatory molecule 3 OS=Mus musculus OX=10090 GN=Vnn3 PE=1 SV=3
458	1.15372e+07	1.00085e+07	1.07249e+07	1.26345e+07	1.02432e+07	1.32973e+07	5.86649e+06	5.11679e+06	1.08978e+07	6.92542e+06	8.78806e+06	1.07236e+07	6.34695e+06	6.78325e+06	0.0318557	0.966172	-0.418982	FALSE	3.35862e+06	2.4247e+06	2.74411e+06	3.32873e+06	1.25105e+06	2.00629e+06	1.1037e+06	1e-15	1e-15	-2.19607	FALSE	1.83466e+06	2.03499e+06	3.48774e+06	1.04322e+06	1.69143e+06	2.4804e+06	1.39812e+06	1e-15	1e-15	-2.41121	FALSE	9	sp|Q9R098|HGFA_MOUSE Hepatocyte growth factor activator OS=Mus musculus OX=10090 GN=Hgfac PE=1 SV=1
460	2.10501e+07	6718992	23915940	8568900	1.33053e+07	5.44015e+07	4.73785e+07	45101472	107213520	20648297	11562239	30375400	25190310	122574800	0.142773	0.966172	1.04849	FALSE	36996812	3.02779e+06	17274134	11005842	3.88451e+06	11750616	30126605	0.310015	0.999042	-0.620277	FALSE	11008141	53723410	7.29271e+06	11474306	15927692	15594255	20892210	0.543484	0.989132	-0.367469	FALSE	3	sp|Q9R0H5|K2C71_MOUSE Keratin, type II cytoskeletal 71 OS=Mus musculus OX=10090 GN=Krt71 PE=1 SV=1
465	6.94569e+06	5.94879e+06	8.11632e+06	3.37658e+06	7.30347e+06	1.01664e+07	6.83437e+06	1.09116e+06	999736	843312	901148	1.91426e+06	910783	581405	1.07692e-13	3.26306e-11	-2.74925	FALSE	792695	161005	139243	135350	70802.8	112545	105070	1e-15	1e-15	-5.00466	FALSE	2520.14	117128	47747.7	39273.9	148135	85429.9	224744	1e-15	1e-15	-6.19422	FALSE	3	sp|Q9Z1R3|APOM_MOUSE Apolipoprotein M OS=Mus musculus OX=10090 GN=Apom PE=1 SV=1
468	5.29045e+06	3.90179e+06	3.97128e+06	1.81242e+06	5.84144e+06	2.11499e+07	9.15639e+06	1.05668e+07	1.84384e+07	3.95395e+06	4.8303e+06	3.79169e+06	4.00394e+06	9.61254e+06	0.856052	0.966172	0.110616	FALSE	5.71616e+06	2.33442e+06	2.0976e+06	3.8037e+06	1.89236e+06	4.27227e+06	6.39155e+06	0.168169	0.999042	-0.94756	FALSE	3.62199e+06	1.96314e+07	3.53212e+06	3.79616e+06	5.68681e+06	5.40037e+06	4.83363e+06	0.84112	0.989132	-0.136683	FALSE	11	sp|Q9Z2K1|K1C16_MOUSE Keratin, type I cytoskeletal 16 OS=Mus musculus OX=10090 GN=Krt16 PE=1 SV=3
469	4.05078e+07	2.82619e+07	2.53356e+07	1.48862e+07	1.59557e+07	1.06018e+08	4.9383e+07	6.3241e+07	6.11557e+07	2.53451e+07	3.14511e+07	2.74385e+07	2.45748e+07	6.19913e+07	0.878818	0.966172	0.07446	FALSE	5.9929e+07	1.48947e+07	3.97934e+07	2.47384e+07	1.09531e+07	3.67514e+07	3.6574e+07	0.549093	0.999042	-0.32608	FALSE	1.34012e+07	1.44156e+08	1.02964e+07	1.12157e+07	2.92065e+07	1.84929e+07	2.28644e+07	0.840702	0.989132	-0.16741	FALSE	7	sp|Q9Z2T6|KRT85_MOUSE Keratin, type II cuticular Hb5 OS=Mus musculus OX=10090 GN=Krt85 PE=1 SV=2
472	5.85981e+07	2.41584e+07	2.78182e+07	2.01214e+07	3.2465e+07	1.42618e+08	7.86348e+07	3.46464e+07	125696995	4.30211e+07	4.24821e+07	5.05017e+07	4.55522e+07	1.22822e+08	0.609401	0.966172	0.273709	FALSE	7.75151e+07	2.24073e+07	6.34664e+07	3.38347e+07	1.61731e+07	4.91209e+07	5.94974e+07	0.634277	0.999042	-0.255533	FALSE	2.53669e+07	1.48325e+08	2.32683e+07	2.93391e+07	4.84956e+07	4.25002e+07	5.80025e+07	0.955724	0.989132	-0.0346257	FALSE	17	sp|Q9Z331|K2C6B_MOUSE Keratin, type II cytoskeletal 6B OS=Mus musculus OX=10090 GN=Krt6b PE=1 SV=3
473	811844	471262	692643	522514	514401	654975	427969	3.11431e+06	2.46504e+06	2.06033e+06	2.7629e+06	3.21776e+06	2.18495e+06	2.36251e+06	1e-15	1e-15	2.14923	TRUE	333997	637198	332953	316113	166679	253968	327797	0.00112638	0.198243	-0.789979	FALSE	292533	783254	435544	332118	707720	652703	720101	0.790925	0.989132	-0.0617631	FALSE	3	tr|A0A075B5K0|A0A075B5K0_MOUSE Immunoglobulin kappa variable 14-126 (Fragment) OS=Mus musculus OX=10090 GN=Igkv14-126 PE=1 SV=7
475	8.91093e+06	6.25297e+06	5.35612e+06	7.8898e+06	7.34363e+06	7.77911e+06	5.55702e+06	1.38972e+07	1.09087e+07	1.21954e+07	17838638	1.88773e+07	1.29611e+07	1.39314e+07	1.36741e-09	3.40485e-07	1.03528	FALSE	4.73877e+06	1.89513e+06	3.22161e+06	3.03129e+06	1.87602e+06	2.8603e+06	3.43925e+06	1.26648e-10	3.62214e-08	-1.22075	FALSE	1.7535e+06	3.28072e+06	2.67896e+06	2.25965e+06	2.37153e+06	2.59489e+06	3.44602e+06	1.11022e-15	3.76366e-13	-1.41687	FALSE	4	tr|A0A075B5L1|A0A075B5L1_MOUSE Immunoglobulin kappa variable 10-94 (Fragment) OS=Mus musculus OX=10090 GN=Igkv10-94 PE=4 SV=7
483	2.55727e+06	2.33472e+06	3.03439e+06	1.91362e+06	2.44222e+06	2.43629e+06	1.20774e+06	1.33466e+07	1.1846e+07	8652282	8564605	1.70667e+07	1.12312e+07	1.33973e+07	1e-15	1e-15	2.40078	TRUE	1.75019e+06	312801	630552	363971	220834	420976	920966	5.26041e-08	1.34666e-05	-1.78535	FALSE	2.15827e+06	3.59575e+06	2.5327e+06	2.87637e+06	3.83049e+06	5.23775e+06	6.61867e+06	0.0146985	0.989132	0.753517	FALSE	4	tr|A0A075B5P9|A0A075B5P9_MOUSE Immunoglobulin heavy variable 5-4 (Fragment) OS=Mus musculus OX=10090 GN=Ighv5-4 PE=4 SV=1
487	4.26772e+06	2.13496e+06	3.2518e+06	2.57946e+06	3.01498e+06	3.08918e+06	1.50266e+06	1.8198e+07	1.54637e+07	13729092	19308205	2.58667e+07	1.66282e+07	1.70628e+07	1e-15	1e-15	2.66982	TRUE	3.04209e+06	1.33607e+06	1.56415e+06	842479	522971	1.37585e+06	1.22526e+06	0.00160158	0.273871	-1.00168	FALSE	2.83049e+06	4.52816e+06	3.36777e+06	3.47008e+06	5.36734e+06	6.63524e+06	8.80474e+06	0.012898	0.989132	0.819045	FALSE	5	tr|A0A075B5R1|A0A075B5R1_MOUSE Immunoglobulin heavy variable 5-17 (Fragment) OS=Mus musculus OX=10090 GN=Ighv5-17 PE=4 SV=1
489	3495736	2113024	5092989	3632854	3994540	3520868	2866965	18758270	25140340	15947050	15680261	27646210	17686880	26539890	1e-15	1e-15	2.57615	TRUE	456918	64812.7	34756.3	92588.5	46982.5	78135.8	172705	1e-15	1e-15	-4.70615	FALSE	718348	1.21843e+06	904484	869273	1.26855e+06	1.4391e+06	1567002	9.32432e-11	2.64811e-08	-1.63011	FALSE	3	tr|A0A075B5R4|A0A075B5R4_MOUSE Immunoglobulin heavy variable 14-1 (Fragment) OS=Mus musculus OX=10090 GN=Ighv14-1 PE=4 SV=1
490	5.59661e+06	5.39629e+06	3.5875e+06	3.08074e+06	6.01884e+06	3.6513e+06	3.26319e+06	1.26054e+07	12279513	1.01922e+07	17283367	1.84658e+07	1.20471e+07	1.17642e+07	3.74589e-13	1.11628e-10	1.62914	FALSE	8.55622e+06	2.34954e+06	4.52233e+06	2.99523e+06	1.63324e+06	4.788e+06	3.70834e+06	0.765962	0.999042	-0.099634	FALSE	5.65857e+06	9.51177e+06	6.92121e+06	6.20445e+06	1.04689e+07	1.207e+07	1.59756e+07	0.000440742	0.0788928	1.1268	FALSE	6	tr|A0A075B5R5|A0A075B5R5_MOUSE Immunoglobulin heavy variable 4-1 (Fragment) OS=Mus musculus OX=10090 GN=Ighv4-1 PE=1 SV=7
491	1.93826e+06	1.50403e+06	2.83897e+06	1.88313e+06	2.18111e+06	2.13424e+06	1.364e+06	9.20811e+06	1.45544e+07	8.62462e+06	8.37443e+06	1.5416e+07	9.00473e+06	1.44221e+07	2.75335e-14	8.45279e-12	2.52362	TRUE	664916	95452.9	110833	189965	109674	120740	280469	1e-15	1e-15	-3.13851	FALSE	684251	1.00289e+06	776374	829784	1.63757e+06	1.4067e+06	1.4495e+06	0.000206527	0.0388271	-0.830082	FALSE	5	tr|A0A075B5R7|A0A075B5R7_MOUSE Immunoglobulin heavy variable 14-2 (Fragment) OS=Mus musculus OX=10090 GN=Ighv14-2 PE=4 SV=1
492	3.60912e+06	2.20464e+06	5.11917e+06	3.67271e+06	4.04495e+06	3.55248e+06	2.90359e+06	1.90147e+07	2.52836e+07	1.60743e+07	1.61596e+07	2.7926e+07	1.7834e+07	2.67127e+07	1e-15	1e-15	2.56922	TRUE	459136	71813.7	34756.3	92588.5	46982.5	79572.8	174930	1e-15	1e-15	-4.70922	FALSE	724113	1.23553e+06	904484	872208	1.26855e+06	1.4391e+06	1.56805e+06	1.78653e-11	5.21666e-09	-1.64783	FALSE	4	tr|A0A075B5R9|A0A075B5R9_MOUSE Immunoglobulin heavy variable V14-3 (Fragment) OS=Mus musculus OX=10090 GN=Ighv14-3 PE=4 SV=1
493	66728.5	41542.7	42917.4	62560.2	70139.1	31489.1	48919.3	410475	1.11827e+06	343969	458188	703787	412131	471729	7.58275e-07	0.000162271	3.42713	TRUE	101664	10764.8	11366.7	13763.8	12637.3	18869.1	12491.4	0.058748	0.999042	-1.00469	FALSE	8039.29	10008.9	9970.93	11336.8	9206.11	7437.52	9387	1.28786e-14	4.26281e-12	-2.47805	FALSE	3	tr|A0A075B5S2|A0A075B5S2_MOUSE Immunoglobulin heavy variable 7-1 (Fragment) OS=Mus musculus OX=10090 GN=Ighv7-1 PE=1 SV=2
496	3.27113e+06	3.06905e+06	2.17768e+06	3.08575e+06	2.76398e+06	2.19579e+06	881399	5647257	5881688	4.55036e+06	5.58569e+06	8.48186e+06	5.64873e+06	6.27984e+06	2.23404e-10	5.94256e-08	1.27018	FALSE	1.46595e+06	195372	471851	245409	117145	467980	387344	1.93954e-08	5.0816e-06	-2.38011	FALSE	1.45468e+06	1.55166e+06	1.61189e+06	1.28443e+06	2.40762e+06	2.78067e+06	2.73131e+06	0.192209	0.989132	-0.335801	FALSE	5	tr|A0A075B5T2|A0A075B5T2_MOUSE Immunoglobulin heavy variable 6-3 (Fragment) OS=Mus musculus OX=10090 GN=Ighv6-3 PE=4 SV=7
497	4.18574e+06	4.04013e+06	3.11638e+06	4.29164e+06	3.60519e+06	3.38576e+06	1.59533e+06	8.24494e+06	8.79774e+06	5.91917e+06	6.83483e+06	1.06941e+07	7.3598e+06	9.2644e+06	2.05673e-11	5.84112e-09	1.23766	FALSE	1.56738e+06	734846	843225	570382	603907	852788	1.07391e+06	6.79412e-12	2.01785e-09	-1.9551	FALSE	1.89809e+07	2.71701e+07	2.02136e+07	1.90333e+07	3.54797e+07	3.99172e+07	3.57744e+07	4.70735e-13	1.44516e-10	3.02076	TRUE	8	tr|A0A075B5T3|A0A075B5T3_MOUSE Immunoglobulin heavy variable 6-6 (Fragment) OS=Mus musculus OX=10090 GN=Ighv6-6 PE=4 SV=1
498	1.81344e+06	1.38272e+06	1.43499e+06	938542	1.19617e+06	1.58212e+06	733204	5.64272e+06	5.95407e+06	3.21685e+06	6.11372e+06	5.08926e+06	3.06259e+06	4.10158e+06	8.46301e-12	2.42042e-09	1.8694	FALSE	1.31059e+06	745854	685950	492412	299726	538338	400584	0.000493774	0.0895604	-1.02149	FALSE	2.59574e+06	3.87872e+06	3.06219e+06	2.50776e+06	4.58125e+06	3.95447e+06	4.22012e+06	3.88325e-11	1.11838e-08	1.4494	FALSE	4	tr|A0A075B5T4|A0A075B5T4_MOUSE Immunoglobulin heavy variable 1-4 (Fragment) OS=Mus musculus OX=10090 GN=Ighv1-4 PE=4 SV=1
501	4.86649e+06	2.9575e+06	8.70532e+06	4.64604e+06	5.03172e+06	4.61946e+06	4.01685e+06	3.87075e+07	4.10289e+07	1.90827e+07	1.73308e+07	4.0058e+07	2.50998e+07	4.1545e+07	1.21692e-10	3.31003e-08	2.67713	TRUE	2.88979e+06	402183	656436	256749	166163	537836	1.01531e+06	6.31947e-08	1.60514e-05	-2.55613	FALSE	2.64243e+06	3.82354e+06	3.08059e+06	3.63544e+06	4.17902e+06	5.47399e+06	6.45494e+06	0.347879	0.989132	-0.250479	FALSE	5	tr|A0A075B5U7|A0A075B5U7_MOUSE Immunoglobulin heavy variable 1-22 (Fragment) OS=Mus musculus OX=10090 GN=Ighv1-22 PE=1 SV=1
502	5.39321e+06	4.17877e+06	9.40492e+06	5.46722e+06	5.76999e+06	5.25146e+06	4.64557e+06	3.98539e+07	4.1975e+07	2.02655e+07	1.71419e+07	4.06366e+07	2.63404e+07	4.27851e+07	2.04421e-10	5.51937e-08	2.51326	TRUE	3.46993e+06	867873	923746	1.20838e+06	743813	942991	1.56861e+06	4.46351e-09	1.19622e-06	-2.04418	FALSE	2.94995e+06	4.62692e+06	3.51429e+06	4.20172e+06	4.56328e+06	6.11583e+06	6.87041e+06	0.211084	0.989132	-0.288443	FALSE	5	tr|A0A075B5V0|A0A075B5V0_MOUSE Immunoglobulin heavy variable 1-26 (Fragment) OS=Mus musculus OX=10090 GN=Ighv1-26 PE=4 SV=1
503	5.64596e+06	4.33466e+06	9.43787e+06	5.48923e+06	5.82019e+06	5.33543e+06	4.64939e+06	4.04737e+07	4.24314e+07	2.07665e+07	1.83253e+07	4.14733e+07	2.69325e+07	4.30871e+07	4.79141e-11	1.34639e-08	2.51981	TRUE	3.5518e+06	909882	982040	1.27953e+06	786051	998511	1.63735e+06	2.80121e-09	7.61928e-07	-2.00469	FALSE	2.95921e+06	4.66007e+06	3.56028e+06	4.26567e+06	4.66046e+06	6.24049e+06	6.97657e+06	0.204623	0.989132	-0.288972	FALSE	6	tr|A0A075B5V2|A0A075B5V2_MOUSE Immunoglobulin heavy variable 1-34 (Fragment) OS=Mus musculus OX=10090 GN=Ighv1-34 PE=4 SV=1
504	3.35489e+06	2.0922e+06	2.11121e+06	2.41835e+06	3.62278e+06	2.25981e+06	2.94741e+06	5.45459e+06	6.77749e+06	5.62228e+06	5.19736e+06	8.26866e+06	5.85428e+06	9.45906e+06	1.37649e-09	3.4137e-07	1.31013	FALSE	3.16343e+06	5.44133e+06	4.46109e+06	4.48654e+06	5.16185e+06	5.38742e+06	5.20188e+06	8.07367e-08	2.04264e-05	0.824432	FALSE	1.4652e+06	3.23879e+06	2.04332e+06	1.90452e+06	3.73192e+06	1.84128e+06	3.47979e+06	0.707945	0.989132	-0.0871002	FALSE	3	tr|A0A075B5V5|A0A075B5V5_MOUSE Immunoglobulin heavy variable 1-39 (Fragment) OS=Mus musculus OX=10090 GN=Ighv1-39 PE=4 SV=1
508	5.40159e+06	3.59018e+06	2.96976e+06	3.60545e+06	2.55796e+06	4.18117e+06	1.78304e+06	1.09446e+07	1.09593e+07	8.23554e+06	9.25188e+06	1.08866e+07	7.85843e+06	7.13385e+06	7.77156e-15	2.41696e-12	1.43804	FALSE	1.13984e+07	5.23347e+06	6.73261e+06	5.51879e+06	4.20316e+06	5.67772e+06	5.97289e+06	0.00281585	0.458984	0.893086	FALSE	2.78253e+06	4.39213e+06	3.53789e+06	3.7047e+06	4.32642e+06	4.98795e+06	4.98301e+06	0.218371	0.989132	0.253403	FALSE	3	tr|A0A075B5W6|A0A075B5W6_MOUSE Immunoglobulin heavy variable 1-55 (Fragment) OS=Mus musculus OX=10090 GN=Ighv1-55 PE=1 SV=1
512	1.27397e+06	934759	1.14823e+06	695119	803165	1.06629e+06	572571	5.53148e+06	5.82781e+06	2.76818e+06	5.60621e+06	4.35488e+06	2.65894e+06	3.8238e+06	2.60576e-11	7.3743e-09	2.23497	TRUE	910270	498129	449380	247072	172552	274616	295222	0.000104705	0.0205852	-1.18957	FALSE	559811	959116	589544	546714	802251	940251	1.40942e+06	0.516218	0.989132	-0.161313	FALSE	3	tr|A0A075B5X5|A0A075B5X5_MOUSE Immunoglobulin heavy variable 1-66 (Fragment) OS=Mus musculus OX=10090 GN=Ighv1-66 PE=4 SV=1
515	3.46849e+06	3.09149e+06	2.00559e+06	1.99922e+06	2.36328e+06	2.20679e+06	1.1313e+06	1.15088e+07	1.09847e+07	1.02254e+07	1.48554e+07	1.60121e+07	1.02734e+07	1.08731e+07	1e-15	1e-15	2.38105	TRUE	1.53206e+06	892879	757531	694577	636424	898637	618417	3.23773e-06	0.000731727	-1.43152	FALSE	2.04384e+07	4.92546e+07	2.34355e+07	2.7006e+07	3.39502e+07	3.71393e+07	5.60794e+07	5.66525e-11	1.62593e-08	3.92634	TRUE	7	tr|A0A075B5Y4|A0A075B5Y4_MOUSE Immunoglobulin heavy variable 1-81 (Fragment) OS=Mus musculus OX=10090 GN=Ighv1-81 PE=4 SV=1
516	1.92038e+06	2.70716e+06	1.565e+06	1.63053e+06	1.60522e+06	2.02635e+06	1.00716e+06	4.32102e+06	4.31155e+06	2.23147e+06	3868882	3.82219e+06	2.22727e+06	3.08563e+06	3.70186e-05	0.00640422	0.937566	FALSE	301075	133390	118867	119179	52051	146551	100292	1e-15	7.37188e-14	-3.68129	FALSE	3.72982e+06	5.76874e+06	3.79479e+06	3.30967e+06	5.88975e+06	6.52379e+06	5.789e+06	1.9562e-09	5.30131e-07	1.4818	FALSE	4	tr|A0A075B5Y6|A0A075B5Y6_MOUSE Immunoglobulin heavy variable 1-85 (Fragment) OS=Mus musculus OX=10090 GN=Ighv1-85 PE=4 SV=1
517	6.24225e+06	2.98048e+06	3.82224e+06	3.95163e+06	4.58804e+06	4.43299e+06	2.36383e+06	22023194	1.57584e+07	1.79974e+07	2.71462e+07	2.37087e+07	1.79935e+07	1.7776e+07	1e-15	1e-15	2.32696	TRUE	3.58204e+06	1.39229e+06	1.16454e+06	1.19899e+06	880116	1.36629e+06	1.28904e+06	1.77535e-05	0.00372823	-1.38416	FALSE	2.71468e+06	6.28873e+06	4.19277e+06	4.25729e+06	6.12755e+06	6.97463e+06	7.70869e+06	0.0857864	0.989132	0.431052	FALSE	4	tr|A0A075B663|A0A075B663_MOUSE Immunoglobulin lambda variable 1 (Fragment) OS=Mus musculus OX=10090 GN=Iglv1 PE=4 SV=1
518	3.58829e+06	1.59398e+06	1.40254e+06	1.55969e+06	1.64094e+06	2.32625e+06	715561	5858853	4.11758e+06	4.79934e+06	7564043	8605558	4.51403e+06	5.01972e+06	4.83259e-08	1.097e-05	1.65797	FALSE	861043	944649	214566	399540	387870	369245	344883	0.000209505	0.0395964	-1.86483	FALSE	777749	3.26857e+06	883797	860210	1.05535e+06	1.85036e+06	4603873	0.918299	0.989132	0.0522057	FALSE	3	tr|A0A075B666|A0A075B666_MOUSE Immunoglobulin kappa chain variable 13-85 (Fragment) OS=Mus musculus OX=10090 GN=Igkv13-85 PE=4 SV=5
520	5.12728e+06	4.97086e+06	5.05292e+06	3.65977e+06	3.98231e+06	4.46686e+06	1.79984e+06	3.83909e+06	3.10643e+06	2307169	3249211	4.57206e+06	3.27081e+06	2.61607e+06	0.0993081	0.966172	-0.339852	FALSE	1.54917e+06	567824	2.34522e+06	606372	347877	866647	294817	1.17197e-09	3.2112e-07	-2.14332	FALSE	742022	1.52761e+06	513125	434550	937638	1.05617e+06	1.60984e+06	3.11819e-11	9.04276e-09	-2.09098	FALSE	3	tr|A0A0A6YVS4|A0A0A6YVS4_MOUSE Immunoglobulin heavy variable 5-9-1 (Fragment) OS=Mus musculus OX=10090 GN=Ighv5-9-1 PE=1 SV=1
521	322748	138267	313152	211068	281900	318647	91543.4	1.5419e+06	2.1544e+06	1.20639e+06	1.58267e+06	1.9891e+06	1.18379e+06	1.95321e+06	1e-15	1e-15	2.79132	TRUE	195219	70470.5	82805	60907.2	78734.4	101038	102598	0.000366477	0.0681647	-1.27779	FALSE	681390	1.42177e+06	802328	983051	1.05532e+06	1.44907e+06	1.63079e+06	9.8838e-11	2.79712e-08	2.25811	TRUE	4	tr|A0A0A6YVW3|A0A0A6YVW3_MOUSE Immunoglobulin heavy variable V1-23 (Fragment) OS=Mus musculus OX=10090 GN=Ighv1-23 PE=4 SV=1
525	919294	457017	462794	370890	647044	749293	305146	1.80794e+06	1.85815e+06	2.61654e+06	1654932	2.41037e+06	1.41821e+06	1.58491e+06	5.52003e-13	1.63945e-10	1.77117	FALSE	4.63153e+06	1.041e+06	2.60591e+06	1.59817e+06	608230	2.55863e+06	2.07847e+06	0.00154169	0.265171	1.95086	FALSE	2.58495e+06	4.22258e+06	2.65797e+06	2.77603e+06	4.4843e+06	5.87052e+06	703065	1.41289e-05	0.00302359	2.57451	TRUE	3	tr|A0A0A6YWC7|A0A0A6YWC7_MOUSE Immunoglobulin heavy variable 5-15 (Fragment) OS=Mus musculus OX=10090 GN=Ighv5-15 PE=4 SV=1
529	5.49166e+06	4.21974e+06	9.41094e+06	5.4759e+06	5.78846e+06	5.29025e+06	4.65502e+06	4.00353e+07	4.21739e+07	2.04477e+07	1.7844e+07	4.08368e+07	2.64481e+07	4.28213e+07	9.16072e-11	2.52836e-08	2.51544	TRUE	3.47567e+06	912577	1.07758e+06	1.23016e+06	744839	996077	1.57873e+06	3.52861e-09	9.49197e-07	-2.00967	FALSE	2.95785e+06	4.63695e+06	3.51429e+06	4.20285e+06	4.56466e+06	6.12731e+06	6.87041e+06	0.197896	0.989132	-0.294962	FALSE	6	tr|A0A0A6YWK5|A0A0A6YWK5_MOUSE Immunoglobulin heavy variable 1-31 (Fragment) OS=Mus musculus OX=10090 GN=Ighv1-31 PE=4 SV=1
531	999322	997626	1.12316e+06	912640	879345	876092	416891	6.27444e+06	6.17047e+06	4.86754e+06	5.71263e+06	8.67554e+06	6.08135e+06	6.94101e+06	1e-15	1e-15	2.8495	TRUE	1.01793e+06	231783	320585	209685	195939	483925	413564	0.000578098	0.104058	-1.11068	FALSE	1.47948e+07	2.07365e+07	1.57286e+07	1.42638e+07	2.69345e+07	3.07251e+07	3.0969e+07	6.59472e-14	2.05755e-11	4.63477	TRUE	4	tr|A0A0A6YWS9|A0A0A6YWS9_MOUSE Immunoglobulin heavy variable V6-5 (Fragment) OS=Mus musculus OX=10090 GN=Ighv6-5 PE=4 SV=1
536	319979	127949	254889	170454	213355	290493	96542.9	1.53237e+06	2182384	1.47248e+06	2.04318e+06	2.31846e+06	1.40258e+06	2.09786e+06	1e-15	1e-15	3.1465	TRUE	219490	74498	114780	42138.4	27206.8	77869.5	77445.4	0.00244807	0.403932	-1.21815	FALSE	500980	998364	698753	810671	814199	1.11874e+06	1.33295e+06	3.48956e-10	9.70097e-08	2.09013	TRUE	4	tr|A0A0A6YXA5|A0A0A6YXA5_MOUSE Immunoglobulin heavy variable 1-15 (Fragment) OS=Mus musculus OX=10090 GN=Ighv1-15 PE=4 SV=1
541	7.3786e+06	5.62259e+06	9.86339e+06	6.91299e+06	8.28062e+06	6.30648e+06	6.3198e+06	3.8805e+07	3.97818e+07	2.14773e+07	1.86956e+07	4.30586e+07	2.8509e+07	4.5416e+07	9.96832e-11	2.73132e-08	2.2176	TRUE	5.81002e+06	5.55628e+06	4.5626e+06	5.00384e+06	5.04897e+06	5.17101e+06	6.29795e+06	0.00126338	0.219829	-0.436552	FALSE	4.45046e+06	7.90764e+06	5.7292e+06	5.87907e+06	8.47224e+06	8.49813e+06	1.02957e+07	0.933692	0.989132	0.0155142	FALSE	6	tr|A0A0A6YXN4|A0A0A6YXN4_MOUSE Immunoglobulin heavy variable V1-18 (Fragment) OS=Mus musculus OX=10090 GN=Ighv1-18 PE=1 SV=1
542	1.40341e+06	1.37527e+06	2.22621e+06	1.12035e+06	1.50109e+06	1.23952e+06	499108	4.53596e+06	5.10492e+06	1.86112e+06	4.01587e+06	3.90345e+06	1.97786e+06	3.18489e+06	1.74492e-05	0.00329789	1.39238	FALSE	865518	409024	419996	250690	102124	309447	154239	6.0519e-06	0.00133747	-1.89899	FALSE	2.13993e+06	3.64102e+06	1.69435e+06	1.55208e+06	2.65288e+06	2.84131e+06	3.8833e+06	0.00102591	0.172352	0.974742	FALSE	3	tr|A0A0A6YXN5|A0A0A6YXN5_MOUSE Immunoglobulin heavy variable V1-43 (Fragment) OS=Mus musculus OX=10090 GN=Ighv1-43 PE=4 SV=1
545	2.37431e+07	1.51864e+07	1.31304e+07	1.37803e+07	1.31737e+07	1.65315e+07	9.11095e+06	9.55822e+07	6.85418e+07	5.95864e+07	7.37473e+07	9.06533e+07	6.87403e+07	6.75458e+07	1e-15	1e-15	2.325	TRUE	1.09009e+07	3.16226e+06	3.73847e+06	4.06989e+06	2.36029e+06	3.73545e+06	3.99864e+06	2.59443e-07	6.07096e-05	-1.71105	FALSE	1.51407e+06	3.49142e+06	2.7617e+06	2.36525e+06	2.96104e+06	3.25642e+06	3.91712e+06	3.10396e-12	9.31188e-10	-2.36846	FALSE	12	tr|A0A0A6YXW6|A0A0A6YXW6_MOUSE Immunoglobulin heavy constant alpha (Fragment) OS=Mus musculus OX=10090 GN=Igha PE=1 SV=1
547	5.19509e+06	3.59723e+06	9.79817e+06	5.18955e+06	5.70246e+06	4.91663e+06	4.11662e+06	3.82018e+07	3.95763e+07	1.81304e+07	1.68074e+07	3.89179e+07	2.40826e+07	4.01182e+07	7.33611e-10	1.87804e-07	2.48641	TRUE	3.00617e+06	495174	538930	365584	155448	556775	901866	4.51294e-08	1.16885e-05	-2.67762	FALSE	4.04251e+06	6190852	3.91243e+06	4.13887e+06	5.61679e+06	6.77576e+06	8.6053e+06	0.913543	0.989132	0.0284384	FALSE	3	tr|A0A0A6YY38|A0A0A6YY38_MOUSE Immunoglobulin heavy variable V1-42 (Fragment) OS=Mus musculus OX=10090 GN=Ighv1-42 PE=1 SV=1
550	9.21429e+06	4.5524e+06	3.03072e+06	3.11861e+06	4.11773e+06	5.93509e+06	1.79123e+06	2.03134e+07	1.34919e+07	1.47165e+07	2.92355e+07	2.33154e+07	1.47268e+07	1.34137e+07	1.82833e-08	4.20516e-06	2.02447	TRUE	2.68838e+06	723221	777107	582645	349778	810442	504370	0.000196109	0.0372607	-2.30299	FALSE	1.77535e+06	5.07892e+06	2.15684e+06	2.65899e+06	4.32142e+06	4.45158e+06	6.28725e+06	0.520216	0.989132	-0.248736	FALSE	4	tr|A0A0A6YYE7|A0A0A6YYE7_MOUSE Immunoglobulin kappa variable 4-57 (Fragment) OS=Mus musculus OX=10090 GN=Igkv4-57 PE=4 SV=2
552	1.9778e+07	1.41368e+07	1.5438e+07	1.26189e+07	1.25417e+07	1.49619e+07	6.02674e+06	31072000	29763720	1.94182e+07	26550890	42288290	21805074	3.14775e+07	2.40701e-06	0.000505473	1.08343	FALSE	1.13914e+06	150244	330305	130865	84722.3	189881	81135.7	1e-15	1e-15	-5.50275	FALSE	3.91102e+06	7.8831e+06	3.73479e+06	4.36253e+06	5.99296e+06	7.07322e+06	1.13634e+07	9.81156e-05	0.0191325	-1.10754	FALSE	5	tr|A0A0B4J1H7|A0A0B4J1H7_MOUSE Immunoglobulin kappa variable 1-135 (Fragment) OS=Mus musculus OX=10090 GN=Igkv1-135 PE=4 SV=1
553	1.9778e+07	1.41368e+07	1.5438e+07	1.26189e+07	1.25417e+07	1.49619e+07	6.02674e+06	31072000	29763720	1.94182e+07	26550890	42288290	21805074	3.14775e+07	2.40701e-06	0.000505473	1.08343	FALSE	1.13914e+06	150244	330305	130865	84722.3	189881	81135.7	1e-15	1e-15	-5.50275	FALSE	3.91102e+06	7.8831e+06	3.73479e+06	4.36253e+06	5.99296e+06	7.07322e+06	1.13634e+07	9.81156e-05	0.0191325	-1.10754	FALSE	5	tr|A0A0B4J1H8|A0A0B4J1H8_MOUSE Immunoglobulin kappa variable 1-133 (Fragment) OS=Mus musculus OX=10090 GN=Igkv1-133 PE=4 SV=1
555	1.85007e+07	1.41883e+07	1.71293e+07	1.77987e+07	1.44637e+07	1.52278e+07	7.88909e+06	47083254	40267657	34747067	48286037	5.16074e+07	3.33638e+07	4.18815e+07	1e-15	1e-15	1.49851	FALSE	3.87551e+06	1.66244e+06	1.13956e+06	1.36335e+06	1.24095e+06	1.46798e+06	973717	1e-15	1e-15	-3.16563	FALSE	2.71437e+07	51299299	3.12346e+07	3.37087e+07	4.1012e+07	3.88183e+07	4.79212e+07	3.73308e-11	1.07886e-08	1.36593	FALSE	7	tr|A0A0B4J1I0|A0A0B4J1I0_MOUSE Immunoglobulin kappa variable 1-110 (Fragment) OS=Mus musculus OX=10090 GN=Igkv1-110 PE=4 SV=5
557	4.8569e+06	2.52762e+06	1.30182e+06	1.76764e+06	2.11951e+06	2.97853e+06	719419	9.29694e+06	6.31169e+06	9.24847e+06	1.54308e+07	1.32298e+07	8.64568e+06	7.42185e+06	9.37214e-09	2.21183e-06	2.09644	TRUE	482149	101119	19280.2	52738.9	0	55161.8	6588.57	1.45321e-05	0.00309535	-4.50415	FALSE	135852	498331	252452	219808	452500	390826	609822	0.000132042	0.025352	-2.66836	FALSE	3	tr|A0A0B4J1I3|A0A0B4J1I3_MOUSE Immunoglobulin kappa variable 4-74 (Fragment) OS=Mus musculus OX=10090 GN=Igkv4-74 PE=4 SV=1
558	5.97521e+06	3.73345e+06	2.19055e+06	2.84855e+06	3.20109e+06	3.95807e+06	1.87736e+06	1.15774e+07	7.7014e+06	5.7585e+06	1.4477e+07	1.08735e+07	6.5401e+06	6.57619e+06	2.28967e-05	0.00417046	1.41684	FALSE	2.45002e+06	828950	867833	718719	483738	882203	665338	2.56531e-05	0.00528454	-1.78601	FALSE	1.78184e+06	4.97373e+06	2.07059e+06	2.56669e+06	4.21134e+06	4.38157e+06	6.04595e+06	0.686892	0.989132	0.130262	FALSE	3	tr|A0A0B4J1I4|A0A0B4J1I4_MOUSE Immunoglobulin kappa chain variable 4-72 (Fragment) OS=Mus musculus OX=10090 GN=Igkv4-72 PE=4 SV=1
567	635041	437492	276589	259590	540214	421438	161289	1.19607e+06	1.18185e+06	740704	2.3168e+06	1.23006e+06	631508	772687	0.00068357	0.0970669	1.56273	FALSE	378884	279485	215171	179004	84247.2	244246	344483	0.0511371	0.999042	-0.662743	FALSE	141912	421728	280815	245457	346937	383217	739624	0.797084	0.989132	-0.0938055	FALSE	3	tr|A0A0B4J1J5|A0A0B4J1J5_MOUSE Immunoglobulin heavy variable V9-3 (Fragment) OS=Mus musculus OX=10090 GN=Ighv9-3 PE=1 SV=1
571	307803	348274	223051	216849	215709	302300	98370.9	679996	647863	495000	1.16871e+06	1.17811e+06	554113	622135	4.14418e-06	0.000845412	1.64246	FALSE	113627	11638.8	2290.38	5986.44	12547.7	9962.59	3506.19	2.14372e-10	6.06674e-08	-3.42382	FALSE	45444.6	243057	74227.9	23355.7	115600	159337	415433	0.134213	0.989132	-0.669695	FALSE	3	tr|A0A0B4J1P4|A0A0B4J1P4_MOUSE Immunoglobulin heavy variable 5-16 (Fragment) OS=Mus musculus OX=10090 GN=Ighv5-16 PE=1 SV=1
576	1.19294e+06	462352	318027	402021	593780	726955	316890	3.49896e+06	2.23435e+06	2791085	5.01665e+06	4.22814e+06	2.81558e+06	2.79175e+06	9.37028e-13	2.76423e-10	2.54232	TRUE	1.19202e+06	261976	246638	152919	118814	206801	256678	0.221986	0.999042	-0.720247	FALSE	179360	185093	158048	252942	255274	294838	332305	0.00508861	0.76838	-1.27535	FALSE	3	tr|A0A0G2JDR3|A0A0G2JDR3_MOUSE Immunoglobulin kappa chain variable 9-124 (Fragment) OS=Mus musculus OX=10090 GN=Igkv9-124 PE=1 SV=4
578	9.54744e+06	7.96109e+06	1.19889e+07	1.39791e+07	1.43215e+07	1.08743e+07	9.18233e+06	2.14661e+07	1.54694e+07	2.15409e+07	3.32343e+07	2.974e+07	1.7939e+07	3.94884e+07	2.80761e-05	0.00491332	1.20012	FALSE	6.84929e+06	4.30543e+06	3.5299e+06	4.23306e+06	4.09676e+06	4.27808e+06	4.44803e+06	5.01574e-11	1.44453e-08	-1.29445	FALSE	8.83223e+06	1.97453e+07	1.27852e+07	1.31551e+07	1.67917e+07	1.51076e+07	2.07307e+07	0.0217676	0.989132	0.460749	FALSE	3	tr|A0A0G2JE31|A0A0G2JE31_MOUSE Immunoglobulin kappa variable 3-7 (Fragment) OS=Mus musculus OX=10090 GN=Igkv3-7 PE=4 SV=4
579	2.06079e+06	958014	1.29072e+06	1.30015e+06	1.42231e+06	1.21454e+06	860558	1.05619e+07	1.14175e+07	9.02344e+06	9.60392e+06	1.46372e+07	1.03406e+07	1.30454e+07	1e-15	1e-15	3.11002	TRUE	5.58214e+06	3.34725e+06	3.51671e+06	3.0215e+06	1.88427e+06	3.94954e+06	3.92564e+06	2.68937e-07	6.26624e-05	1.46991	FALSE	2.49189e+07	28089676	19553332	22087286	3.69796e+07	37373038	3.44845e+07	1e-15	1e-15	4.4818	TRUE	3	tr|A0A0G2JE47|A0A0G2JE47_MOUSE Immunoglobulin kappa variable 8-28 (Fragment) OS=Mus musculus OX=10090 GN=Igkv8-28 PE=1 SV=4
580	2.4916e+06	2.30938e+06	1.1499e+06	1.61529e+06	1.90606e+06	1.6411e+06	412190	7922460	5724130	6738540	10746210	8456130	5945290	5116340	1.17484e-12	3.43053e-10	2.13571	TRUE	545944	121412	161378	124811	82655	205550	185405	1.31373e-07	3.23179e-05	-3.01362	FALSE	765450	3158592	1291030	1734310	2086607	2025380	4218200	0.297432	0.989132	0.406773	FALSE	3	tr|A0A0G2JE99|A0A0G2JE99_MOUSE Immunoglobulin lambda constant 1 (Fragment) OS=Mus musculus OX=10090 GN=Iglc1 PE=4 SV=1
585	1.037e+06	1.53363e+06	1.25506e+06	871536	995302	805448	537107	4658461	5819843	2454626	2622466	4998782	2818256	4395535	9.62554e-09	2.262e-06	1.98078	FALSE	321392	64753.5	72290.3	86794.3	38135.8	140530	54473.1	1.95866e-12	5.95431e-10	-3.17604	FALSE	1.36602e+06	2.11788e+06	891012	1.08275e+06	1.58045e+06	2.50969e+06	3.1522e+06	0.0147779	0.989132	0.852189	FALSE	3	tr|A0A0G2JEU7|A0A0G2JEU7_MOUSE Immunoglobulin heavy variable 1-82 (Fragment) OS=Mus musculus OX=10090 GN=Ighv1-82 PE=1 SV=1
[truncated: 58 more rows]

## Sheet: naïve-immunized
	naïve: 25µl of C57BL/J6 mouse blood plasma with 10 µg of M1 protein							immunized: 25µl of C57BL/J6 mouse blood plasma with 10 µg of M1 protein
	replicate 01	replicate 02	replicate 03	replicate 04	replicate 05	replicate 06	replicate 07	replicate 01	replicate 02	replicate 03	replicate 04	replicate 05	replicate 06	replicate 07
[truncated: 373 more rows]
